# Supplementary material for: Toward reconstructing the evolution of advanced moths and butterflies (Lepidoptera: Ditrysia): an initial molecular study
Source: BMC Evol Biol. 2009 Dec 2;9:280. doi: 10.1186/1471-2148-9-280 (PMC2796670; doi:10.1186/1471-2148-9-280)
Supplement: Additional file 1 — Specimen information and Genbank numbers. For each specimen sequenced we list superfamily, family, genus and species name, code name, collection locality, GenBank accession numbers for all sequences, and missing and partial sequences. Numbers after the superfamily name indicate number of families sampled/number of families total. An L in parentheses after the species name means the specimen sequenced was a larva; a P in parentheses means it was a pupa. All other specimens were adults. An 'X' in the Genbank number table means that no sequence was obtained for that gene in that taxon. [file 1471-2148-9-280-S1.XLS]

## Sheet: Sheet1
	Additional File 1 - Specimen Information and Genbank Accession Numbers
						Genbank Accession numbers
Superfamilya	Family	Subfamily: Tribe	Species name	codename	Locality	CAD	DDC	enolase	period	wingless
Ditrysia, non-apoditrysia
Tineoidea (1/4)	Tineidae	Tineinae	Tineola bisselliella	Tbi3	USA: lab culture	GQ283584	AF093188	GQ283744	GQ283815	GQ283898
	Tineidae	Tineinae	Tinea columbariella	Tco2	Australia: Tasmania	GQ283585	GQ283662	GQ283745	GQ283816	GQ283899
Gracillarioidea (1/4)	Gracillariidae		Caloptilia bimaculatella	Cbim	USA: Virginia	GQ283517	GQ283604	GQ283681	X	GQ283833
Yponomeutoidea (1/8)	Yponomeutidae	Attevinae	Atteva punctella	Atpu2	USA: Virginia	GQ283513	GQ283600	GQ283677	GQ283760	GQ283829
	Plutellidae		Eucalantica sp. nov.	Ysp	Costa Rica: Cerro de la Muerte	GQ283589	GQ283666	GQ283749	X	GQ283903
Gelechioidea (2/15)	Cosmopterigidae	Antequerinae	Euclemensia bassettella	Cole	USA: Virginia	GQ283521	GQ283608	GQ283685	GQ283766	GQ283837
	Elachistidae	Ethmiinae	Ethmia eupostica	Eeu	Australia: S.A.	GQ283535	GQ283621	GQ283699	GQ283778	GQ283849
Not sampled: Simaethistoidea (0/1)
Ditrysia: Apoditrysia, non-obtectomera
Zygaenoidea (8/12)	Aididae		Aidos osorius	Aios	Brazil: Linhares	GQ283508	GQ283595	GQ283672	GQ283755	GQ283824
	Cyclotornidae		Cyclotorna sp.	Cysp	Australia: W.A.	GQ283524	GQ283610	GQ283688	GQ283768	GQ283840
	Dalceridae		Dalcerides ingenitus	Ding2	USA: Arizona	GQ283528	GQ283614	GQ283692	X	GQ283843
	Dalceridae		Acraga philetera	Dsp	Costa Rica: Heredia	GQ283532	GQ283618	GQ283696	GQ283775	GQ283846
	Epipyropidae		Fulgoraecia exigua	Esp2	USA: Maryland	GQ283537	X	X	X	GQ283851
	Lacturidae		Lactura subfervens	Lsub	Costa Rica: SRNP	GQ283548	GQ283631	GQ283710	GQ283789	GQ283862
	Lacturidae		Lacturidae undetermined	Lact	Australia	GQ283546	GQ283629	GQ283708	GQ283787	GQ283860
	Limacodidae		Apoda biguttata	Abig2	USA: Maryland	GQ283504	GQ283591	GQ283668	GQ283751	GQ283821
	Limacodidae		Euclea delphinii	Edel3	USA: Maryland	GQ283534	GQ283620	GQ283698	GQ283777	GQ283848
	Megalopygidae		Lagoa crispata	Lcr2	USA: Maryland	GQ283547	GQ283630	GQ283709	GQ283788	GQ283861
	Zygaenidae		Eterusia aedea	Etsp	Japan	GQ283538	X	GQ283701	X	GQ283852
	Zygaenidae		Pollanisus sp.	Posp	Australia: ACT	GQ283569	GQ283648	GQ283730	GQ283804	GQ283883
	Zygaenidae		Pryeria sinica	Psin	USA: Virginia	GQ283576	GQ283654	GQ283737	GQ283808	GQ283890
Sesiioidea (2/3)	Castniidae	Castniinae	Amauta cacica	Amca	Australia: W.A.	GQ283510	GQ283597	GQ283674	GQ283757	GQ283826
	Castniidae	Castniinae	Synemon plana	Spla	Costa Rica: SRNP	GQ283583	GQ283661	GQ283743	GQ283814	GQ283897
	Sesiidae	Sesiinae: Melittini	Melittia cucurbitae	Mcuc2	USA: Maryland	GQ283553	GQ283635	GQ283715	GQ283793	GQ283867
	Sesiidae	Sesiinae: Synanthedonini	Podosesia syringae	Psy2	USA: Maryland	GQ283577	GQ283655	GQ283738	GQ283809	GQ283891
Cossoidea (1/1)	Cossidae	Cossinae	Prionoxystus robiniae	Prob2	USA: Maryland	GQ283573	GQ283652	GQ283734	GQ283806	GQ283887
	Cossidae	Zeuzerinae	Zeusera coffeae	Zcof	Taiwan	GQ283590	GQ283667	GQ283750	GQ283820	GQ283904
Tortricoidea (1/1)	Tortricidae	Tortricinae: Cochylini	Aethes promptana	Aesp	USA: Maryland	GQ283507	GQ283594	GQ283671	GQ283754	X
	Tortricidae	Tortricinae: Atteriini	Anacrusis nephrodes	Anne	Costa Rica: SRNP	GQ283511	GQ283598	GQ283675	GQ283758	GQ283827
	Tortricidae	Tortricinae: Archipini	Argyrotaenia alisellana	Arga	USA: Maryland	GQ283512	GQ283599	GQ283676	GQ283759	GQ283828
	Tortricidae	Tortricinae: Archipini	Pandemis limitata	Cnsp	USA: Maryland	GQ283520	GQ283607	GQ283684	GQ283765	GQ283836
	Tortricidae	Tortricinae: Archipini	Clepsis melalucana	Crs	USA: Maryland	GQ283523	GQ283609	GQ283687	GQ283767	GQ283839
	Tortricidae	Tortricinae: Sparganothini	Platynota idaeusalis	Pida2	USA: Virginia	GQ283566	GQ283645	GQ283727	GQ283802	GQ283880
	Tortricidae	Olethreutinae: Eucosmini	Epiblema abruptana	Basp	USA: Maryland	GQ283515	GQ283602	GQ283679	GQ283761	GQ283831
	Tortricidae	Olethreutinae: Eucosmini	Pelochrista zomonana	Eusp	USA: Arizona	GQ283540	GQ283624	GQ283702	GQ283781	GQ283854
	Tortricidae	Olethreutinae: Grapholitini	Cydia pomonella	Cpo	USA: Oregon lab culture	GQ283522	EU032801	GQ283686	AF063432	GQ283838
Choreutoidea (1/1)	Choreutidae		Hemerophila felis	Hfel	Costa Rica: Heredia	GQ283543	GQ283626	GQ283705	GQ283784	GQ283857
Alucitoidea (1/2)	Alucitidae		Alucita sp.	Alsp	Spain	GQ283509	GQ283596	GQ283673	GQ283756	GQ283825
Pterophoroidea (1/1)	Pterophoridae	Pterophorinae	Emmelina monodactylon	Emon	USA: Maryland	GQ283536	GQ283622	GQ283700	GQ283779	GQ283850
Urodoidea (1/1)	Urodidae		Urodus decens	Ursp	Costa Rica: Monteverde	GQ283588	GQ283665	GQ283748	GQ283819	GQ283902
Not sampled: Galacticoidea (0/1), Schreckensteinioidea (0/1), Epermenioidea (0/1)
Ditrysia: Apoditrysia: Obtectomera, non-macrolepidoptera
Hyblaeoidea (1/1)	Hyblaeidae		Hyblaea firmamentum	Hyfm	Taiwan	GQ283545	GQ283628	GQ283707	GQ283785	GQ283859
Thyridoidea (1/1)	Thyrididae	Thyridinae	Dysodia Janzen06	Dyso	Costa Rica: SRNP	GQ283533	GQ283619	GQ283697	GQ283776	GQ283847
	Thyrididae	Striglininae	Pentina flammans	Pfla	Costa Rica: SRNP	GQ283564	GQ283643	GQ283725	GQ283800	GQ283878
	Thyrididae	Siculodinae	Rhodoneura terminalis	Lte	Costa Rica: SRNP	GQ283549	GQ283632	GQ283711	X	GQ283863
Pyraloidea (2/2)	Crambidae	Crambinae	Catoptria oregonica	Caor	USA: California	GQ283516	GQ283603	GQ283680	GQ283762	GQ283832
	Crambidae	Acentropinae	Petrophila confusalis	Pcon	USA: California	GQ283562	GQ283641	GQ283723	GQ283799	GQ283876
	Crambidae	Scopariinae	Eudonia spenceri	Scsp	USA: California	GQ283580	GQ283658	GQ283741	GQ283812	X
	Crambidae	Spilomelinae	Phaeodropsis alitemeralis	Ppy122	Costa Rica: Puntarenas	GQ283570	GQ283649	GQ283731	AF063442	GQ283884
	Crambidae	Spilomelinae	Mesocondyla dardusalis	Ppy224	Costa Rica: Puntarenas	GQ283571	GQ283650	GQ283732	AF063443	GQ283885
	Crambidae	Schoenobiinae	Rupela albina	Psh29	Costa Rica: Puntarenas	GQ283575	GQ283653	GQ283736	AF063444	GQ283889
	Crambidae	Schoenobiinae	Scirpophaga incertulas	Sin	Phillipines	GQ283581	GQ283659	GQ283742	GQ283813	GQ283894
	Pyralidae	Pyralinae	Gauna aegusalis	Gaeg	Australia: ACT	GQ283541	GQ283625	GQ283703	GQ283782	GQ283855
	Pyralidae	Galleriinae	Macrotheca sp.	Macro	USA: California	GQ283551	GQ283634	GQ283713	GQ283791	GQ283865
	Pyralidae	Chrysauginae	Monoloxis flavicintalis	Mfla	Costa Rica: SRNP	GQ283554	GQ283636	GQ283716	GQ283794	GQ283868
	Pyralidae	Phycitinae	Plodia interpunctella	Pin	USA: Maryland	GQ283567	GQ283646	GQ283728	AF063440	GQ283881
	Pyralidae	Epipaschiinae	Accinctapubes albifasciata	Acal	Costa Rica: SRNP	GQ283505	GQ283592	GQ283669	GQ283752	GQ283822
Copromorphoidea (1/2)	Carposinidae		Sosineura mimica	Smim	Australia: ACT	EU032754	GQ283660	X	EU033039	GQ283895
Not sampled: Immoidea (0/1), Whalleyanoidea (0/1)
Ditrysia: Apoditrysia: Obtectomera: Macrolepidoptera
Mimallonoidea (1/1)	Mimallonidae		Druentia alsa	Dals	Costa Rica: Cartago	EU032671	EU032804	EU032906	EU032975	EU033078
	Mimallonidae		Lacosoma chiridota	Lch2	USA	X	EU032832	EU032915	EU032996	EU033099
	Mimallonidae		Trogoptera salvita	Tsav	Costa Rica: SRNP	EU032760	EU032885	EU032943	EU033043	EU033152
Lasiocampoidea (2/2)	Anthelidae	Anthelinae	Chelepteryx collesi	Ccol	Australia: ACT	EU032657	EU032794	EU032901	EU032966	EU033070
	Lasiocampidae	Lasiocampinae: Lasiocampini	Lasiocampa quercus (L)	Lquercus	Italy	EU032700	EU032837	EU032916	EU033001	EU033103
	Lasiocampidae	Lasiocampinae: Lasiocampini	Macrothylacia rubi (L)	Mrubi	Spain: Barcelona	EU032708	EU032842	EU032923	EU033006	EU033110
	Lasiocampidae	Lasiocampinae: Malacosomatini	Malacosoma americanum	Mame2	USA: Maryland	EU032701	EU032838	EU032917	EU033002	EU033104
	Lasiocampidae	Lasiocampinae: Gastropachini	Heteropacha rileyana	Hril	USA: Kansas	EU032690	EU032823	EU032912	EU032990	EU033094
								EU032913
	Lasiocampidae	Poecilocampinae	Poecilocampa populi	Ppop	England: Cornwall	EU032736	EU032865	EU032933	EU033025	EU033132
						EU032737
	Lasiocampidae	Macromphaliinae	Tolype notialis	Tnot	USA: Maryland	EU032759	partial	EU032942	X	EU033151
							EU032884
	Lasiocampidae	Macromphaliinae	Artace cribaria	Acri	USA: Maryland	partial	EU032770	EU032892	EU032949	EU033051
						EU032635
						EU032636
Bombycoidea (8/8)	Bombycidae	Apatelodinae	Apatelodes torrefacta	Ator	USA: West Virginia	EU032647	EU032783	X	EU032957	EU033061
	Bombycidae	Apatelodinae	Olceclostera seraphica	Osera	USA: Texas	EU032721	EU032851	X	EU033014	EU033118
	Bombycidae	Bombycinae: Bombycini	Bombyx mori (PU)	Bmor1	USA: lab colony	EU032656	EU032793	EU032900	EU032965	EU033069
	Bombycidae	Phiditiinae	Phiditia sp.	PBO	Brazil: Manaus	EU032726	EU032856	X	X	EU033123
	Bombycidae	Prismostictinae	Prismosticta fenestrata	Pfene	Taiwan	partial	EU032861	EU032930	EU033021	EU033128
						EU032731
						EU032732
	Brahmaeidae		Acanthobrahmaea europaea (PU)	Aeuro	Italy	EU032638	EU032773	EU032894	EU032950	EU033053
	Carthaeidae		Carthaea saturnioides	TB-03-2177	Australia: W.A.	EU032756	EU032882	X	EU033041	EU033149
	Eupterotidae	Eupterotinae	Apha aequalis	Aaeq	Japan	partial	EU032765	EU032890	EU032945	EU033047
						EU032628	EU032766
						EU032629
	Saturniidae	Cercophaninae	Janiodes sp.	Jcer	Ecuador: Morona Santiago	EU032694	EU032829	EU032914	EU032994	EU033097
	Saturniidae	Saturniinae	Antheraea polyphemus	Apol	USA	EU032645	EU032781	EU032896	EU032955	EU033059
	Sphingidae	Macroglossinae	Hyles lineata	Hlin	USA: Colorado	EU032688	partial	X	EU032988	EU033092
							EU032821
	Sphingidae	Smerinthinae: Sphingulini	Hopliocnema brachycera	Hbr	Australia: N.T.	EU032684	EU032817	X	EU032984	EU033089
Cimelioidea (=Axioidea) (1/1)	Cimeliidae		Axia margarita	Axsp	Spain	GQ283514	GQ283601	GQ283678	EU032960	GQ283830
Calliduloidea (1/1)	Callidulidae	Callidulinae	Pterodecta felderi	Ptfe	Japan	GQ283578	GQ283656	GQ283739	GQ283810	GQ283892
Hedyloidea (1/1)	Hedylidae		Macrosoma conifera	Mcon	Costa Rica: Monteverde	GQ283552	X	GQ283714	GQ283792	GQ283866
	Hedylidae		Macrosoma satellitiata satellitiata	Mssa	Brazil: Camacan	GQ283558	GQ283638	GQ283720	GQ283797	GQ283872
Hesperioidea (1/1)	Hesperiidaeb	"Pyrginae": Eudamini	Urbanus dorysus	Udo	Costa Rica: SRNP	GQ283587	GQ283664	GQ283747	GQ283818	GQ283901
	Hesperiidae	"Pyrginae": Eudamini	Astraptes enotrus	Aeno	Costa Rica: SRNP	partial	partial	EU032893	X	EU033052
						EU032637	EU032771
							EU032772
Papilionoidea (3/4)	Papilionidae	Papilioninae: Papilionini	Papilio glaucus	Pgla	USA: Maryland	GQ283565	GQ283644	GQ283726	GQ283801	GQ283879
	Papilionidae	Papilioninae: Graphiini	Mimoides branchus	Mibr	Costa Rica: SRNP	GQ283555	EU032840	GQ283717	no	GQ283869
	Pieridae	Pierinae: Pierini	Pieris rapae	Prap	USA: Virginia	GQ283572	GQ283651	GQ283733	GQ283805	GQ283886
	Pieridae	Coliadinae	Colias eurytheme	Ceur	USA: Maryland	EU032659	partial	EU032902	EU032968	EU033072
						EU032660	EU032796
	Nymphalidae	Apaturinae	Asterocampa celtis	Acly	USA: Texas	partial	partial	EU032891	EU032948	EU033050
						EU032632	EU032769
						EU032633
						EU032634
	Nymphalidae	Nymphalinae: Melitaeini	Phyciodes tharos	Ptha	USA: Florida	EU032741	EU032869	EU032937	EU033029	EU033136
Drepanoidea (2/2)	Drepanidae	Cyclidiinae	Cyclidia substigmaria modesta	Cysu	Taiwan	GQ283525	GQ283611	GQ283689	GQ283769	GQ283841
	Drepanidae	Drepaninae: Oretini	Oreta rosea	Oros	USA: West Virginia	GQ283560	GQ283640	GQ283722	EU033013	GQ283874
	Drepanidae	Thyatirinae	Pseudothyatira cymatophoroides	Pcym	USA: Maryland	GQ283563	GQ283642	GQ283724	EU033019	GQ283877
	Epicopeiidae		Psychostrophia melangaria	Pmel	Japan	GQ283568	GQ283647	GQ283729	GQ283803	GQ283882
	Epicopeiidae		Epicopeia hainesii	Ehai	Japan	GQ292794	GQ292795	GQ292796	GQ292797	GQ292798
Geometroidea (3/3)	Geometridae	Archiearinae	Archiearis parthenias (PU)	Apar	Sweden	EU032642	EU032778	EU032895	X	EU033057
						EU032643
	Geometridae	Oenochrominae (s.lat.)	Dichromodes sp.	Dich	Australia: S.A.	GQ283527	GQ283613	GQ283691	GQ283771	GQ283842
	Geometridae	Ennominae: Boarmiini	Biston betularia	Bbet	USA: West Virginia	EU032652	EU032788	EU032899	EU032961	EU033065
	Geometridae	Ennominae: Campaeini	Campaea perlata	Cper	USA: Maryland	EU032665	EU032800	EU032904	EU032971	X
						EU032666
	Geometridae	Ennominae: Hypochrosini	Plagodis fervidaria	Pfer	USA: West Virginia	EU032733	EU032862	EU032931	EU033022	EU033129
	Geometridae	Geometrinae: Nemoriini	Chlorosea margaretaria	Cmar	USA: California	GQ283519	GQ283606	GQ283683	GQ283764	GQ283835
	Geometridae	Geometrinae: Pseudoterpnini	Hypobapta xenomorpha	Hxen	Australia: S.A.	GQ283544	GQ283627	GQ283706	GQ283785	GQ283858
	Geometridae	Sterrhinae: Cosymbiini	Cyclophora sp., near dataria	Cytr	USA: California	GQ283526	GQ283612	GQ283690	GQ283770	X
	Geometridae	Sterrhinae: Scopulini	Scopula limboundata	Scli	USA: Maryland	GQ283579	GQ283657	GQ283740	GQ283811	GQ283893
	Geometridae	Larentiinae: Eupitheciini	Eupithecia acutipennis	Euac	USA: California	GQ283539	GQ283623	X	GQ283780	GQ283853
	Geometridae	Larentiinae: Trichopterygini	Trichopteryx carpinata	Trca	Germany	GQ283586	GQ283663	GQ283746	GQ283817	GQ283900
	Geometridae	Larentiinae: Xanthorhoini	Orthonama obstipata	Onst	USA: California	GQ283559	GQ283639	GQ283721	GQ283798	GQ283873
	Geometridae	Oenochrominae	Dinophalus sp., lechriomita group	Dlec	Australia: S.A.	GQ283530	GQ283616	GQ283694	GQ283773	no
	Sematuridae	Sematurinae	Sematura sp.	Nothsp	Brazil: Amazonas	EU032713	EU032844	EU032925	EU033008	X
	Uraniidae	Epipleminae	Syngria druidaria	Sdru	Costa Rica: Monteverde	EU032749	EU032876	EU032938	EU033036	EU033144
	Uraniidae	Uraniinae	Lyssa zampa	Lza	Malaysia	GQ283550	GQ283633	GQ283712	GQ283790	GQ283864
	Uraniidae		Acropteris sparsaria	Acro	Taiwan	GQ283506	GQ283593	GQ283670	GQ283753	GQ283823
Noctuoidea (8/8)	Oenosandridae		Discophlebia sp.	Disc	Australia: ACT	GQ283529	GQ283615	GQ283693	GQ283772	GQ283844
	Doidae		Doa Janzen01	Doa	Costa Rica: SRNP	GQ283531	GQ283617	GQ283695	GQ283774	GQ283845
	Notodontidae	Notodontinae	Gluphisia septentrionis	Gsep	USA: Maryland	GQ283542	AF151542	GQ283704	GQ283783	GQ283856
	Micronoctuidaec		Micronoctua karsholti	Mka	Greece	GQ283556	GQ283637	GQ283718	GQ283795	GQ283870
	Noctuidae	Hypeninae	Hypena scabra	Psc2	USA: Maryland	GQ283574	AF151554	GQ283735	GQ283807	GQ283888
	Noctuidae	Hadeninae	Spodoptera frugiperda	Sfr	USA: Maryland	EU032750	EU032877	EU032939	EU033037	EU033145
						EU032751
	Noctuidae	Plusiinae: Argyrogrammatini	Trichoplusia ni	Tni	USA: Maryland	EU032757	EU032883	EU032941	EU033042	EU033150
						EU032758
	Nolidae	Nolinae	Meganola phylla	Mmi1	USA: Maryland	GQ283557	AF151558	GQ283719	GQ283796	GQ283871
	Arctiidae	Arctiinae: Ctenuchini	Cisseps fulvicollis	Cfu2	USA: Maryland	GQ283518	GQ283605	GQ283682	GQ283763	GQ283834
	Lymantriidae	Lymantriinae: Lymantriini	Lymantria dispar (L)	Ldi	USA: lab culture	EU032698	EU032835	X	EU032998	EU033101
aExcept as noted here and in Methods, nomenclature and arrangement for major clades and superfamilies follow Kristensen and Skalski [1], classification within superfamilies follows Kristensen [5].
bSubfamily nomenclature for Hesperiidae follows Warren et al. [76]
cThe family Micronoctuidae was erected in 2005 [77].
