# Supplementary material for: Toward reconstructing the evolution of advanced moths and butterflies (Lepidoptera: Ditrysia): an initial molecular study
Source: BMC Evol Biol. 2009 Dec 2;9:280. doi: 10.1186/1471-2148-9-280 (PMC2796670; doi:10.1186/1471-2148-9-280)
Supplement: Additional file 2 — Data matrix. The final sequence alignment, excluding alignment-ambiguous regions, is presented in sequential Nexus format. The file includes charsets for different genes, nucleotides and LR/noLR. Taxon names are the code names given in Additional file 1. [file 1471-2148-9-280-S2.TXT]

#NEXUS 
BEGIN Data;
  Dimensions ntax=123 nchar=6633;
  Format datatype=dna gap=-;
  Matrix
    Aaeq     GGATATCCAGAATCATTAACAGATCCATCCTATCACGCTCAACTTCTAGTTCTTACATACCCGTTAGTCGGTAACTACGGCGTGCCTGATGAGAAAGAGACAGATGAACACGGAATACCGAGATGGTTCGAGTCAGACCGTATCTGGGCTTCTGGATTAATAGTTGGCGAAGTTTGTACAAGGGCATGCCATTGGCGTGCTAAACGTTCATTGGGATCGTGGCTAGCATCCCAAAATATTCCAGGTATCTGCGATATTGACACAAGAGCCCTTACTTATCGCCTTCGCACTGGAGTTACCTTAGGAAGGATCATTCAAGGTGTTCCACCTTTTGGACCCTTAAAACCTTTATCAGACCCAAATATTCGGAACTTAGTTGCGGAAGTTTCTACCAAGCAAACAAAAATATACAATCCAAACGGAAATGTTACAATATTAGCAGTCGATTGTGGCTCCAAATATAATCAAATAAGATGTTTAATAAAAAGGAACGCAAAAGTCGTGCTCGTACCTTGGAACCATAAACTGGATCCAAATGAATATGATGGCCTGTTCATTAGCAATGGACCGGGCGATCCTGAAATATGTAAAAATGTTGTGGAAAATTTACAATCCGTTATTGAAAATAAAAGTAATGTAAAACCTGTATTTGGAATATGTTTGGGACATCAGTTATTATCTACAGCTGCTGGTTGTACAACGTACAAGACAATGTACGGCAATCGTGGCCACAATTTGCCATGCACCCATAATGGAACAGGACGCTGCTTCATGACCTCACAAAATCACGGTTTTGCTGTAGATGCTGAATCATTACCAGACAATTGGAAAATACTTTTCACTAATGAAAACGATAAAACCAATGAGGGTATAATTCACAAATCTTTACCGTTTTTTAGCGTTCAATTCCATCCAGAACATACTGCGGGACCTACAGATCTTGAATGTCTTTTTGACATATTTATAGATGCAGTCAAATCATACAAAAATAATAAACCTTGTGTTATTGACAGTATGATTACAGAAAAATTAAAGTTTGAAGCAACCATACAAGAAAGACCAAAGAAAGTTTTAATTCTTGGTTCAGGAGGGTTGTCTATAGGCCAAGCCGGTGAATTTGATTATTCCGGGTCCCAAGGTGTTAAAGCGATGCAAGAGGAAAAGATTCAAACAGTTTTAATAAATCCCAATATTGCAACAGTCCAAACATCTAAAGGATTAGCTGACAAAGTGTACTTCTTGCCTATTACTCCTGAGTATGTAGAACAAGTTATCAAAGCTGAAAGACCTACTGGTGTTCTCCTAACATTCGGCGGACAGACCGCATTAAATTGTGGAGTGGAGTTAGAAAAGTCAAAAATATTTGAAAAATACAATGTAAATGTTCTCGGAACCCCAATTCAATCTATAGTAGATACGGAAGACCGAAAAATATTCGCTGAAAAAATTAATGCTATAGGTGAAAAAGTAGCCCCTAGTGCAGCTGTAACTTCAGTTGAAGAGGCTCTTGCAGCTGCAATACAAATTGGATACCCAGTTATGGCTCGATCCGCATTTTCTTTAGGAGGGCTAGGATCTGGATTTGCTAATAATGAAGATGAACTTAAAGCATTAGCGCATCAAGCATTATCACATTCAGAYCAGTTAATCATAGACAAATCTCTAAAAGGTTGGAAGGAAGTGGAATATGAAGTTGTTAGGGATGCCTTCGATAATTGTATAACAGTGTGTAACATGGAAAATGTAGATCCCTTAGGGATCCATACTGGAGAATCAATTGTTGTTGCTCCAAGTCAAACATTATCCAATCGTGAGTATTATATGTTACGCAACACTGCTATAAAAGTAATAAGACACTTTGGTATAGTTGGAGAATGTAACATTCAGTATGCACTCAATCCTAATTCTGAAGAATTTTATATTATAGAAGTTAATGCTAGATTGTCAAGAAGCTCTGCTTTAGCCAGCAAAGCTACAGGATATCCACTAGCTTACGTAGCTGCGAAGCTCGCCCTTGGGATCCCACTACCGATTATAAAGAATTCRGTAACTGGAGTAACCACAGCTTGTTTCGAACCTAGTCTCGATTACTGYGTSGTCAAAATACCTCGATGGGACTTGGCAAAGTTCAATAGAGTAAGCACAAAAATTGGTAGTTCAATGAAAAGTGTGGGAGAAGTAATGTCTATCGGTAGAAACTTTGAAGAAGCWTTCCAGAAAGCATTAAGAATGGTTGATGAAACTGTCAATGGTTTYGATCCAAACATTAAAAAGGTAAATGAAAATGAACTGCAAGAACCGACGGATAAACGAATGTTTGTTTTAGCCGCGGCACTAAAACAAGGTTACAGYGTAGACAAATTATACGAGTTAACAAAGATAGATCGCTGGTTTTTGGAAAAATTTAAAAAYATCATTGAKTATTATAAGACTCTAGAAGCTATTGACTGCGGTTCGATTTCHTTTGATGTATTAAAACATGCAAAAAAAATTGGATTCTCCGATAAACAAATTGCTGCTGCAATCAAAATCACAGACTTGGCTGTAAGAAAATTAAGAGAAGAATATAAGATTACACCATTTGTTAAACAAATAGACACCGTAGCAGCAGAATGGCCAGCATCCACAAACTATCTTTACTTAACTTATAATGGAATYACTCATGACATTGATTTCCCTGGWGAATATGTAATGGTTTTAGGATCTGGTGTCTACAGAATAGGAAGTTCTGTCGAATTTGACTGGTGTGCTGTAGGCTGCTTAAGAGAACTYAGAAATCAAAGTAAAAAGACTATTATGATCAATTACAATCCTGAAACGGTCAGYACAGATTATGACATGAGTGACAGATTATATTTCGAAGAAATTTCTTTTGAAGTAGTTATGGATATTTACAATATAGAAAAACCAAGCGGTGTTATTTTATCGGTGCCATCAGTAAAGCCAGGATACCTGCGCCCATTAGTGCCGGAACAAGCACCTCAACAACCAGAGCCATGGACTGCGGTGATGGAAGATATCGAGCGGGTTATAATGTCTGGCGTTACACATTGGCACTCACCAAGATTCCACGCCTACTTCCCTACCGCTAACTCTTATCCAGCTATTGTAGCCGATATGTTAAGCGGTGCCATCGCWTGTATTGGTTTTAGTTGGATTGCAAGCCCAGCGTGTACTGAATTAGAAGTAGTCATGTTGGACTGGCTAGGTCAAATGTTGGGACTTCCAGAAGAGTTCTTGGCACGTTCGGGAGGTGAAGGCGGCGGCGTTATACAAGGTACCGCTAGTGAAGCCACGCTTGTTGCTCTACTTGGAGCGAAATCACGTATGATGCAACGTGTCAAAGAGCAGCATCCTGAATGGACTGAAAATGACATACTTTCGAAGTTCGTTGGATATTCCAACAAACAAGCTCATTCATCAGTAGAGCGCGCTGGTCTCTTGGGAGGTGTTAGGTTCAGAAACCTACAACCAGATGATAAAAGACGTCTTCGTGGGGAAACTCTTCGAGAGGCCATGGATGAAGACATTCGCAAGGGTCTTATACCTTTCTACGTGGTGGCTACTTTGGGTACAACGTCGTCTTGTACATTCGACGCTTTGGATGAATTAGGTGATGTATGCAATTCCCGCGAAGTCTGGTTACACGTGGACGCAGCATACGCTGGATCAGCCTTCATCTGCCCCGAGTATCGTTACCTAATGAAGGGCATAGAGAAAGCAGACTCGNNNNNNNNNNNNNNNNNNNNNNNNTTATTAGTGAACTTTGATTGTTCCGCCATGTGGCTGAAACAACCTCGGTGGATCGTCGATGCTTTCAACGTAGATCCTTTGTATTTGAAATATGATCAACAAGGTTCGGCACCTGATTACCGTCACTGGCAAATTCCACTCGGTCGCCGTTTCAGATCTTTGAAACTATGGTTTGTAATGAGGTTGTATGGTGTTGAGAACATGCAGAAGCATATTAGGAAACAGATTGCTCTGGCTCATCTCTTTGAACGGTTTTGCACGTCCGATGACCGATTCGAACTATTTGAAGAAGTCACCATGGGGCTCGTGTGCTTCAGATTAAAGGGTGATAATGAGATAAACGAAGAGCTTTTACGGCGTATTAATGGACGTGGAAAGATCCATTTAGTACCTTCCAAAATTGATGATGTCTATTTCCTGAGATTGGCAATTTGCTCCCGTTACACCGAAGATAGTCTTGGACTCTTCCGTGCTGCTGTTCCATCTGGTGCCTCCACTGGTGTTCACGAAGCTCTCGAACTGAGGGACAATGTCAAAGGAGAGTACCATGGAAAGGGAGTTCTTACTGCTATCAAGAACATTAATGATATCATAGCTCCAGAGCTTCTGAAACAGACTTTGGAAGTGACTCAACAGAAAGAGATCGATCAGTTTATGCTCAACTTGGATGGAACTGAAAACAAGTCTAAGCTCGGAGCAAATGCTATCCTCGGTGTGTCTTTGGCTGTCGCTAAGGCTGGAGCTGCAAAGAAAGGAGTTCCTCTCTACAAACACTTGGCTGACTTGGCCGGTAATAGCGAGATTGTCCTCCCGGTGCCTGCTTTCAATGTCATCAATGGAGGTTCACATGCTGGCAACAAACTTGCCATGCAAGAGTTCATGATTCTACCTACAGGAGCCACCTCTTTCAGTGAAGCTATGCGCATGGGCTCAGAAATTTACCATTACTTAAAGAAGATCATCAAGGAGAAATTCGGACTGGACTCCACTGCTGTGGGAGATGAGGGTGGCTTTGCACCCAACATCCAAAACAACAAGGATGCCCTATACCTTATTCAGGATGCAATCCAACAAGCTGGATACACTGGCAAGATTGAAATTGGTATGGATGTAGCCGCATCAGAATTCTTCAAGGATGGTTCATACGATTTAGACTTTAAGAACCCCAAGTCAAACCCAGCAGATTACCTGTCTTCCGAAAAGCTCACCAATGTGTATTTGGAATTTATCAAGGACTTCCCAATGGTGTCTATTGAAGATCCGTTCGATCAGGATGACTGGGCCGCCTGGTCTGACTTGACAGCTAAAACACCTATTCAGATTGTCGGTGATGATCTTACAGTGACCAACCCCAAACGCATTGCTACTGCAGTGGAGAAGAAAGCATGCAACTGCCTACTACTGAAGGTTAACCAAATAGGCAGTGTGACCGAGTCCATTGATGCCCACTTGCTGGCCAAAAAGAATGGCTGGGGCACTATGGTTTCCCACAGGTCTGGTGAAACTGAAGATACTTTCATCGCCGACCTAGTAGTCGGCCTGTCCACCGGTCAGATAAAGACTGGGGCCCCGTGCCGTTCGGAGCGACTCGTTGGGAGGTCTTTTATAGACTTCTTACATCCAAGGGATCGTAAGACATTTGCATCGCAAATCACGAATGATCTGGCCGTCCCTAAAAATGAAAATATGCTTTGCCGCATTAGACGTTACAGAGGGTTGACTACAGCATTTGGGATAAAAGATCGAACACCAACATACATGCCATTTCAATTAAAAATTTCATTTCAAAATCATTTGGTCATACAAGCAACGCCGTTTTTTTCTGCATATAAAACCCCGAATGAAATTCTAACAACAGCCGTCTCATTTGTACTGAAGCATGGAGTAAATGGCAAAGTAGAGTATATTGATCAGGAGTCAGTGCCATACCTAGGCTTCCTGCCACAAGAAATGAATGATAAAGACGCCCTTGAGCTATACCATCCGGATGATCTAAGTTACCTCCGGCATGTTTACGAAATTATTGTAAAGGAAGGAGGATTGCTGCGTTCTAAGCCATATCGAATGATGACTCAAAATGGAGATTACATAAAACTGGAAACAGAGTGGTCATCGAATATAAATCCGTGGTCAAAAAAGCTTGAATTAGTTATTGGCAAACATTTTATTATGGAGGGTCCGACAAATCCTGATGTGTTCCAGTTACCCGATTCACACACAGAAAGTATAATAAGAATTATGACAGAAGTATTAACAAAAACAGCGGAAGTGGCTAAACAGCAGAAGTCAAAGCGTTGTCAGGACCTCGCTGCATATATAGAAAACTTTATCGAAAAACCTAAGYCTAAGCCCCAGTATCAAGTTGAAGTACAGGCTGCAGATCTTAGTTGCTTTGAGCGGGACTCAATTTTACTTGGAGGTATATCACCACATCATGATTATAACGACAGTAAGTCTAGCACAGAGACTCGACTGAGCTCGTGTACAGTGAAAACTTGTTGGATGAGACTTCCCACCTTTCGGTCGGTAGGCGACGCGCTGAAAGACCGGTTCGACGGCGCATCCCGCGTCATGGTATCTAACTCTGACGCGGAAACKGCCGTACAGCGGAACGACGCTGCACCACATCGAGTGCCGCGAAGGGATCGGTACAGGTTCCAGTTGCGTCCTCACAACCCGGACCATAAATCACCAGGAGCCAAAGATCTCGTGTATTTAGAGTCATCGCCCGGCTTCTGCGAGAAGAATCCCAGGCTGGGTATTCCCGGTACTCACGGGCGTGCATGCAACGACACCAGCATCGGTGTGGATGGGTGCGATCTAATGTGTTGCGGGCGTGGTTACCGGACCGATACCATGTTCGTAGTGGAGCGATGCAAC
    Acly     GGGTACCCTGAATCTTTAACAGATCCGTCGTATCACGCCCAAATATTAGTTTTGACATATCCACTCATTGGAAACTATGGCGTGCCAGACGAAAATGAGAATGATGAACACGGCTTACCACGATGGTTTGAATCAAAACGTATTTGGGCCACTGGTCTGATAGTTGGAGAAGTTAGCACACACGCGTCTCATTGGCGAGCTCGAAGATCTTTAGGCAAGTGGTTGTCATCAAGCGGTGTCCCTGGTCTTTGTGATATTGACACACGAGCGCTCACATTTAAGCTCCGGGAGGGCGTCATATTAGGACGAATTATTCAAGGTGTTCCRYCTTTTGATATATTGCCACCATTAAAGGATCCTAATGAAAGAAACTTGGTGGCAGAAGTGTCTATCAAGGAAAAGCAAGTATTTAATTCTTCAGGCGAGGTCACGATTTTGGTGGTCGATTGTGGGTTAAAGTACAATCAAATAAGATGTCTAATGAAGAGGAACGCGAAAGTCGTTTTAGTACCTTGGGATTATAAATTTGACCCAAAAGAATATGATGGACTATTCATCAGTAATGGCCCCGGTGATCCAGAAGTTTGTAAACAAGTAGTCGACAATTTGAAAGCAGTGATTAAGAAAGTATCTACAGTTAAACCAATTTTTGGTATTTGTTTAGGACATCAACTACTAGCAACAGCTATTGGCTGTAAAACTTATAAAACAAGTTATGGTAATCGCGGACACAATTTACCTTGTACACACTCTGGTACAGGAAGATGTTTTATGACATCACAAAACCATGGATTTGCTGTGGATGCTAAAACATTGCCAGAAAATTGGGAAATTCTTTATACCAATGAAAATGACAAAACAAATGAAGGCATAGTTCACACTTCGCTACCTTATTTCAGCGTACAGTTCCACCCAGAGCACACAGCAGGCCCAACTGATCTAGAATGTCTTTTCGATGTTTTTATTGAATCCGTTAAATTATGTAAAAATAACAAAAAATGTATTGTTAATGATATTATTAATGAAAAGCTAAAATATACTCCAACGATACATGAAGTGCCTAAMNNNNNNNNNNNNNNNNNNNNNNNNNNNNNNNNNNNNNNNNNNNNNNNNNNNNNNNNNNNNNNNNNNNNNNNNNNNNNNNNNNNNNNNNNNNNNNNNNNNNNNNNNNNNNNNNNNNNNNNNNNNNNNNNNNNNNNNNNNNNNNNNNNNNNNNNNNNNNNNNNCAAAGTTTCTTTCCTACCTATTACACCTGAGTATGTTGAGCAAGTTATTAAAGCTGAGCGCCCCACGGGAATCTTGTTGACCTTTGGAGGTCAAACAGCTTTAAACTGTGGAGTTCACCTACAAAAATCAAAAGTATTTGAAAAATATAATGTTAGCGTTTTAGGCACTCCCATACAGTCTATAGTAGATACTGAAGATAGAAAAATTTTTGCTGAGAAAATTAATGCCATTGGTGAAAAAGTTGCACCAAGTGCAGCTGTATCTTCTGTTGAGGAAGCTTTAGTGGCTGCTCGAGAAATTGGATACCCAGTAATGGCTCGTTCTGCTTTTTCTCTCGGTGGCTTGGGGTCGGGATTCGCTAACAATGAAGAGGAATTAAAAATTCTTTCACATCATGCACTATCGCATGCAGAACAGCTTATAATAGATAAATCTTTAAAAGGTTGGAAAGAAGTTGAGTACGAAGTCGTTAGAGATGCCTATGATAATTGCATAACAGTATGTAATATGGAAAATGTAGATCCTTTAGGGATACACACAGGAGAATCAATCGTCGTAGCGCCGAGTCAAACTTTGTCTAACAGAGAATATTATTTATTACGGAATACTGCTATTAAAGTGATAAGACATTTTGGAATTGTCGGAGAGTGTAATATACAATACGCCCTTAGTCCAAATTCAGAAGAGTTTTATATAATTGAAGTAAACGCAAGATTGTCAAGAAGTTCAGCCCTAGCAAGTAAAGCAACAGGTTACCCTTTGGCTTACGTAGCTGCAAAATTAGCTCTTGGAATATCTTTACCGACAATAAAAAATTCTGTTACTGGCGTGACGACAGCTTGTTTTGAACCCAGCTTGGATTATTGTGTAGTAAAAATACCGAGGTGGGACTTAGCAAAATTTAATAGAGTTAGTACTAAAATCGGAAGTTCAATGAAAAGTGTAGGAGAAGTAATGGCAATCGGTAGAAATNNNNNNNNNNNNNNNNNNNNNNNATTAAGGATGGTTGATGAAAATGTTAATGGTTTTGATCCTTACATTAAAAAAGTCAATGAAAATGAACTTAGAGAACCGACTGATAAACGAATGTTCGTTTTAGCAGCTGCACTAAAAGAAAATTACACCGTAGAAAAACTTTATGAAATGACAAAGATTGATCGATGGTTCCTTAAAAAACTAAAAAATATAATTGATTATTATAAAACCCTAGAATCTATCGATTCGGGGTCCATTACTCTCGAAATACTAAAAAGTGCCAAGAAAATAGGATTCTCCGATAAGCAAATTGCAGCTGCGATAAAAAGTACAGAGTTAGCTGTTAGGCAACTACGAAAAGAATTTAAAATTACGCCGTTTGTGAAAAAAATTGATACAGTGGCCGCCGAATGGCCGGCTTCTACTAATTATCTGTATTTAACTTATAATGGTAGTACCCATGACTTAGACTTTCCTGGTGAATTTATCATGGTTTTAGGATCGGGAGTTTATAGAATAGGAAGTTCAGTTGAATTTGATTGGTGCGCTGTAGGATGTCTTAGGGAATTAAAAAATCAAAATAAAAAGACTATTATGGTCAATTACAACCCTGAAACTGTCAGTACAGACTATGATATGAGTGACAGGTTATATTTTGAGGAAATTTCTTTTGAAGTGGTAATGGACATATATAACATAGAACAACCTGACGGTGTTATTCTGTGTGTTCCATCAGTGAAGCCGGGCTACCTTCGACCATTGATTCCTGAACAGGCACCAGAAAAGCCAGAACCCTGGACGGCAGTGATGGACGATATTGAGCGTGTGGTTATGTCCGGAGTGACCCACTGGCACTCGCCACGTTTCCACGCATACTTCCCAACAGCCAACTCATATCCTTCTATTGTGGCTGACATGCTCAGTGGTGCTATTGCCTGTATTGGATTTACTTGGATTGCTAGTCCCGCATGCACCGAGTTGGAAGTAGTGATGTTGGATTGGCTAGGTCAGATGCTTGGTCTTCCCGAAGAGTTCCTAGCACGTTCCGGCGGGGAAGCCGGTGGTGTCATCCAAGGCACAGCGAGTGAGGCTACACTTGTAGCCCTTCTTGGGGCCAAGGCCCGAACTATGCAGAGAGTAAAGGAACAACACCCGGAATGGACCGAATTCGATATTCTTTCGAAACTAGTGGGATATTGTAACAAACAAGCCCATTCATCCGTGGAGCGTGCTGGACTCCTTGGTGGTGTCAAACTTCGCAGTTTAAAGCCAGACAACAAGAGACGGCTACGAGGTGAAACATTGAAAGAGGCTATTGATGAGGATATCCGCAACGGACTAATTCCTTTCTACGTTGTGGCAACGCTTGGTACTACGTCGTCATGTGCTTTCGATGCTCTGGATGAAATAGGCGATGTTTGCAAAAAACGGGATGTTTGGTTACATGTGGACGCCGCCTACGCCGGTTCCGCATTTATTTGTCCAGAATATCGTTACCTGATGAAGGGTGTTGAAAAGGCAGATTCTTTCAATTTTAACCCACACAAGTGGATGCTTGTTAACTTTGACTGCTCCGCCATGTGGCTYAAGGAACCTCGCTGGATAGTCGATGCATTTAACGTAGATCCTCTATACTTGAAGCACGATCAACAGGGCTCCGCACCANNNNNNNNNNNNNNNNNNNNNNNNNNNNNNNNNNNNNNNNNNNNNNNNNNNNNNNNNNNNNNNNNNNNNNNNNNNNNNNNNNNNNNNNNNNNNNNNNNNNNNNNNNNNNNNNNNNNNNNNNNNNNNNNNNNNNNNNNNNNNNNNNNNNNNNNNNNNNNNNNNNNNNNNNNNNNNNNNNNNNNNNNNNNNNNNNNNNNNNNNNNNNNNNNNNNNNNNNNNNNNNNNNNNNNNNNNNNNNNNNNNNNNNNNNNNNNNNNNNNNNNNNNNNNNNNNNNNNNNNNNNNNNNNNNNNNNNNNNNNNNNNNNNNNNNNNNNNNNNNNNNNNNNNNNNNNNNNNNNNNNCTTGGTCTCTTCCGGGCAGCAGTACCATCCGGTGCTTCTACTGGTGTACATGAAGCTCTGGAGTTGAGAGACAATGTCAAGGGTGAATATCATGGCAAAGGTGTACTCACTGCTATCAAAAATATCAACTCGATTATTGCTCCTGAGCTTTTGAAACAAAACTTGGAAGTAACTCAGCAGAAGGAAATTGATAAATTCATGCTTGGTCTTGATGGTACTGAGAACAAATCGAAGCTTGGTGCTAATGCCATTCTTGGTGTATCTCTTGCTGTAGCTAAGGCTGGTGCGGCCAAGAAGGGTGTTCCTCTATACAAGCATTTAGCTGATTTGGCTGGCAACAGCGACATTGTATTGCCTGTACCAGCTTTTAATGTCATTAATGGTGGTTCTCATGCTGGTAATAAGCTGGCCATGCAAGAATTTATGATCCTACCCACAGGTGCTGCCTCATTCAGTGAAGCTATGCGCATGGGTTCTGAAGTATACCATCACCTCAAGAAGATTATTAAGGAGAAATTTGGTTTGGATTCTACTGCTGTTGGTGATGAAGGAGGCTTTGCTCCTAACATCCAGAACAACAAGGATGCCCTATTTTTGATCCAAGATGCTATCCAACAGGCGGGCTACACAGGCAAAATTGAAATTGGTATGGATGTAGCAGCATCAGAATTCTTCAAAAATGGTACTTATGATCTGGATTTCAAAAATCCTGCTTCAAACCCTGCTGACTACCTATCATCTGAAAAGTTAGCTGAAGTATACTTGGACTTTATTAAGGACTTCCCAATGGTTTCAATTGAAGATCCTTTCGACCAGGATGATTGGTCTGCATGGGCAAGCTTGACTTCCCGCACACCCATCCAGATTGTTGGAGATGATCTTACTGTAACTAACCCAAAACGTATTGCAACTGCTGTTGAAAAGAAAGCTTGCAATTGTCTGCTGCTGAAGGTCAATCAAATTGGAAGTGTTACCGAGTCGATTGATGCTCACTTGCTGGCCAAGCAAAATGGCTGGGGAACCATGGTCTCCCACAGGTCTGGAGAGACTGAAGACACATTTATTGCTGATTTGGTAGTTGGTCTATCAACTGGTCAGATCAAGACAGGTGCCCCGTGCCGTTCTGAACGTCTGGTCGGTCGGTCGTTCATCGACTTCATACATCCGAGGGACCGCGACATTTTTGCCTCGCAAGTAACAAGCGGTTTGGCGGTACCGAAAAATGTGACTATGGTATGTCGTATCCGACGGTACAAGAGTCTCAACACAGGCTTCGGAGTCAAGGACAGGGTGGTAACCTATGGACCCTTCATGCTGAAGCTCTTCTTCAAGAACTACCTCGTTCTACAGGCTACGCCGTTTTTTTCTGGTTTTAGAGTTCCGAACGAAGTGCTCTCGCCTCCGACGTCTTTCATCATCAGGCATTCGGCGAACGGTAGTCTCGAATATATAGACATAGCATCGGTGCCCTATCTCGGCTACATGCCCCAGGACATACTGGAGAAGGACGCTCTGATGCTGTACCACCCCGACGACCTGCCTTACATACATCAGGTGTACGAGACGATCGTCAAGGGAGGCTCCGTACTGCGTTCCAAACCATACAGGATGATGGCTCAAAATGGTGATTATTTAAAACTGGAAACAGAGTTTTCCTCATTCATAAACCCGTGGTCGAAGAAACTCGAATTTATTATTGGAAAACATTTCGTACTGGAGGGTCCATCCAATCCGGATATATTCCAGCTGCCAAATCCGGAAAGGCAAAATATAACAAGACTTATGACCAAGGTACCGACGAAGCCCGCGGAAGCCGCTACCCAGGAGATGAACAAGCGCTGTCAAGATCTTGCGTCGTTCATGGAGAGCCTCTTGGAAGAGCCTCAGTCGGAGGCGGACTTGAAACTAGACATACAGGACATCGACAACAGGGGCTTCGAGCCGGGGTCGATGATTCTGGGCGACCTGTCTCCTCATCACGACAAC---GACAGCAAGTCGGGCACGGACACGCCCATCAGCTCCTGCACTGTAAAGACCTGTTGGATGAGGCTGCCAAGTTTTCGCTCCGTGGGTGATGCATTAAAAGATCGCTTCGATGGGGCATCGCGAGTCATGATGCCTAATACAGAAGTCGAAGCACCCGTGCAGCGAAACGACGCAGTGCCTCACAGAGTTCCAAGAAGAGATCGGTACAGATTCCAACTACGCCCGCACAATCCCGATCATAAAACACCCGGGGTCAAGGACCTAGTGTACCTAGAATCATCGCCGGGCTTCTGTGAAAAGAACCCGAGACTGGGCATTCCCGGCACGCACGGGCGTGCCTGCAACGATACGAGTATCGGTGTAGACGGCTGCGATCTTATGTGTTGTGGCCGCGGTTACCGAACGGAGACTATGTTCGTCGTGGAACGATGCAAT
    Acri     GGCTACCCGGAGTCTTTGACCGATCCCTCTTATCACGCTCAGTTGTTAGTGTTGACATATCCTCTCATCGGTAACTACGGGGTTCCAGATGAAAATGAACAGGATGACCACGGGTTGCCTCGATGGTTCGAATCACATCGCATTTGGGCAGCTGGCTTAGTTGTTGGAGAAATAAGTACCCAGGCATGCCACTGGCGTGCGAAACGTTCCTTGGGATCGTGGCTGAAAAAACATGGTGTACCTGGTATTTGTGACATTGACACCCGTGCTTTGACATATAGACTTCGTGAAGGTGTGATGCTGGGCAGGATTGTACAGGGCATACCACCTTTTGATCCTTTACCGGCCATAGCTGATCCCAACATGAGAAACCTAGTTGCTGAGGTTTCGGTCAAGGARCCAAAAATATTCAATACAAGTGGTGACGTCACAATAGTCGCAGTTGATTGTGGCTTAAAATATAATCAGATACGATGCATGGTTAATAGAAATGCTAAGGTGATCCTAGTGCCTTGGGACTATAAGCTCGATCCCAACGAATACGACGGTTTGTTCATAAGTAACGGTCCAGGTGACCCTGAAATATGCAAGAAGGTTGTTGAGAATTTACGGYCTGTAGTCAGTAACGAAAATATGGTTAAGCCTGTATTTGGTATATGTTTGGGACATCAGTTGTTATCTACAGCCGTGGGATGCAAGACCTATAAGACTAGTTACGGAAACCGCGGTCACAATCTACCTTGTACTCACAGTGGAACAGGAAGGTGCTTTATGACTTCTNNNNNNNNNNNNNNNNNNNNNNNNNNNNNNNNNNNNNNNNNNNNNNNNNNNNNNNNNNNNNNNNNNNNNNNNNNNNNNNNNNNNNNNNNNNNNNNNNNNNNNNNNNNNNNNNNNNNNNNNNNNNNNNNNNNNNNNNNNNNNNNNNNNNNNNNNNNNNNNNNNNNNNNNNNNNNNNNNNNNNNNNNNNNNNNNNNNNNNNNNNNNNNNNNNNNNNNNNNNNNNNNNNNNNNNNNNNNNNNNNNNNNNNNNNNNNNNNNNNNNNNNNNNNNNNNNNNNNNNNNNNNNNNNNNNNNNNNNNNNNNNNNNNNNNNNNNNNNNNNNNNNNNNNNNNNNNNNNNNNNNNNNNNNNNNNNNNNNNNNNNNNNNNNNNNNNNNNNNNNNNNNNNNNNNNNNNNNNNNNNNNNNNNNNNNNNNNNNNNNNNNNNNNNNNNNNNNNNNNNNNNNNNNNNNNNNNNNNNNNNNNNNNNNNNNNNNNNNNNNNNNNNNNNNNNNNNNNNNNNNNNNNNNNNNNNNNNNNNNNNNNNNNNNNNNNNNNNNNNNNNNNNNNNNNNNNNNNNAGTCGAGCTTAAAAAATCTGGAATATTGGATAAATATCATGTTAATGTCCTCGGCACGCCTATACAATCTATTGTTGACACTGAAGATAGAAAAATATTTGCAGAAAAAATTAATGCGATCGGTGAAAAAGTTGCTCCTAGTGCAGCTGTAACATCTGTGGAGGAAGCGCTTGCTGCAGCTTTACAAATTGGTTACCCTGTTATGGCTCGTTCAGCGTTTTCTTTAGGTGGYCTTGGTTCTGGTTTTGCTAACAACGAAGAAGAACTCCGAAGTCTCGCTCATCAAGCTTTATCTCATTCTGATCAATTAATTATTGATAAATCTCTCAAAGGATGGAAGGAAGTAGAATACGAGGTAGTGAGAGATGCCTTTGACAACTGCATAACCGTATGCAACATGGAAAACGTAGACCCTCTTGGAATACATACAGGAGAATCTATTGTTGTGGCACCTAGTCAAACGTTGTCAAACAGAGAATATTATTTGTTACGTAATACAGCAATCAAAGTTATAAGACATTTTGGCATTGTTGGTGAATGTAACATACAATACGCACTAAATCCATATTCAGAAGAATTTTACATAATAGAAGTAAATGCYAGACTTTCCAGAAGCTCTGCTTTAGCAAGTAAGGCCACGGGATATCCTTTGGCGTACGTTGCAGCAAAATTAGCACTAGGTATACCTTTGCCTACAATCAAAAACTCTGTGACTGGAGTTACTACAGCTTGTTTTGAACCAAGCCTCGACTATTGCGTAGTCAAAATACCAAGATGGGATCTAGCCAAATTTAACAGAGTTAGCACAAAAATTGGAAGTTCAATGAAGAGTGTTGGCGAAGTCATGTCTATCGGCCGTTCTTTTGAAGAAGCGTTCCAAAAAGCTTTACGAATGGTAGATGAGAACGTTAACGGTTTTGATCCTAATATAAAAACGGTAAATGAAAACGAACTTAGAGAACCTACGGATAAAAGAATGTTTGTACTTGCGGCAGCTCTCAAAAAAGGTTATAGCGTTGACAAATTATATGAATTGACTAAAATCGATAAATGGTTTCTGTATAAATTTAAAAATATAATAGATTATTATAAAACATTAGAATGTACGAAGGCAAATTCTGTAACAGATAATATTTTAAGAAACGCAAAAAAGTTGGGGTTTTCCGATAAGCAAATAGCCGTTGCTGTAGAAAGTACTGAGTTGGCTATTCGGAAACTCAGAGAAGAATATAAGATAACACCAGTTGTAAAACAAATTGATACTGTAGCGGCTGAATGGCCAGCATCTACGAACTACTTATACTTAACGTATAATGGAAGTACTCATGACTTGGAATTTCCTGGAGACTTCATAATGGTATTAGGATCTGGAGTTTATCGAATAGGAAGTTCGGTANNNNNNNNNNNNNNNNNNNNNNNNNNNNNNNNNNNNNNNNNNNNNNNNNNNNNNNNNNNNNNNNNNNNNNNNNNNNNNNNNNNNNNNNNNNNNNNNNNNNNNNNNNNNNNNNNNNNNNNNNNNNNNNNNNNNNNNNNNNNNNNNNNNNNNNNNNNNNNNNNNNNNNNNNNNNNNNNNNNNNNNNNNNNNNNNNNNGTACCTGCAGTGAAGCCAGGCTACTTACGCCCCCTGGTGCCAGAACAGGCACCCGAAAAACCTGAGCCGTGGACGGCAGTGATGGCTGACATAGAACGTGTGGTGATGTCTGGTGTTACTCACTGGCACTCTCCAAGGTTCCACGCATACTTCCCCACTGCCAATTCATATCCGGCTATCGTAGCCGACATGCTAAGTGGAGCCATCGCATGTATTGGATTTACTTGGATTGCAAGTCCTGCGTGCACCGAGTTGGAAGTTGTAATGTTGGACTGGTTGGGCCAAATGTTGGGCCTGCCTGACTGTTTTCTRGCCAAATCGGGTGGAGAAGCAGGCGGTGTTATTCAAGGCACCGCTAGCGAGGCAACTCTGGTAGCGTTACTGGGAGCCAAATCTCGTACCATGAGCCGTATCAAGGAAGAACATCCCGAGTGGACTGAAACTGAGATACTGTCGAAACTCGTTGGATATTGCAACAAACAAGCCCATTCTTCGGTRGAGCGAGCTGGTCTTCTAGGCGGCGTTAAACTCAGGTCTCTGAAGCCTGACGACAAAAGGCGTCTCCGCGGTGACATATTGAAAGACGCCATGGAAGAAGATATTCGCAATGGACTAATTCCATTTTATGTCGTGGCTACATTGGGTACWACATCATCTTGTACCTTTGACAATTTGGACGAAATCACTGACGTTTGCAAGCCTTATAACGTTTGGGTTCACGTTGATGCAGCATATGCCGGCTCTGCTTTTATCTGCCCCGAATACCGTTACCTGATGGAAGGTATAGAGAAAGCTGATTCGTTCAATTTCAATCCTCACAAATGGATGTTGGTAAATTTCGACTGCTCAGCGATGTGGCTTAAAGAGCCGAAATGGATCGTGGACGCTTTCAACGTTGACCCCTTGTATCTTAAGCACGATCAGCAAGGTTCAGCKCCTGACTACAGGCATTGGCAAATTCCTTTGGGCCGCCGATTCAGGTCTCTCAAACTGTGGTTCGTATTGCGACTCTTTGGAGTTGAAAATCTACAAAAGCACATCAGGAAACAGATTGGGCTTGCGCATTACTTTGAGAAGCAGTGTTTGGCAGACGAGAGGTTTGAGTTATTCGAAGAAGTTACTATGGGACTTGTATGCTTCAGGCTTAAGGGCGACAATGAAACCAATGAAGAACTACTAAGACGTATTAACGGCCGTGGTAAAATTCACCTGGTTCCCTCCAAAATCGATGATGTTTATTTCTTGAGATTGGCTATTTGCTCACGTTATACCGAGGAAAGGTTGGGACTATTCCGTGCAGCTGTTCCATCTGGTGCCTCCACTGGAGTCCATGAAGCCCTTGAACTGAGGGACAACATCAAGAGTGAATACCATGGCAAGGGAGTTCTGACTGCCATAAAGAACATCAATGATATTATTGCTCCCCAGCTTATCCCGCAAAACTTGGAGGTCACTCAACAAAAGGAGATTGACCAGTTCATGCTCAATTTGGATGGCACTGAAAATAAGTCTAAGCTTGGTGCAAATGCAATTCTTGGAGTGTCTCTAGCTGTGGCCAAAGCTGGTGCTGCTAAGAAAGGAGTACCTCTGTATAAGCATCTGGCTGATCTGGCCGGCAACAATGATATTGTGCTCCCAGTACCTGCCTTCAATGTCATCAATGGTGGATCCCACGCTGGAAATAAACTGGCTATGCAAGAGTTCATGATCTTTCCTACAGGCGCCTCCACATTCAGTGAAGCTATGCGCATGGGCTCAGAGGTCTACCACCACCTGAAGAAAATCATCAAGGAGAAGTTTGGCCTGGACTCTACGGCTGTGGGTGACGAGGGTGGCTTTGCACCCAACATCCTCAACAACAAGGATGCCCTCTACCTTATTCAAGATGCTATTCAGCAAGCCGGTTACAGTGGCAAGATCGAGATCGGCATGGATGTCGCTGCTTCAGAATTCTTCAAAGATGGCAAATACGACTTGGACTTCAAAAACCCCAACTCCAACCCTGCCGATTACCTGTCATCGGACAAGCTCGCTGAAGTGTATCTAGATTTTATCAAGGACTTCCCCATGGTGTCCATCGAGGACCCCTTCGATCAGGATGACTGGGCTGCATGGGCTAGCCTCACTTCGCGCACGCCTATTCAAATTGTAGGCGACGATCTCACGGTGACGAATCCTAAACGCATCGCCACCGCAGTGGAGAAGAAGGCGTGCAACTGTCTGCTGCTGAAGGTGAACCAAATCGGCAGCGTCACCGAATCCATCGACGCCCACTTGTTGGCCAAGAAGAATGGCTGGGGAACCATGGTCTCCCACAGGTCTGGAGAGACCGAGGACACGTTCATCGCCGACCTGGTGGTAGGATTATCAACTGGGCAGATCAAGACAGGCGCTCCTTGCCGCTCTGAGCGTCTCATAGGAAGATCTTTCATCGACTTTATACATCCTTTGGATCGCAAAATTTTTGCCTCTCAAATAACCAGCGGATTGGCATTCCCTAAATCTGTGACTATGGTGTGTCGTATAAGACGATATAGAGGCCTCATTATTGGCTTCAGTGTAAAAGAGAGCGATATTAGCTATATGCCATTCTTCTTAAAACTTTCGTTTAAAAGTTATCTTGTCCTTCAAGCGACACCAATCTACTCTGCGTACAAAGTACCGAATGAGATATTCACCAAAATAGTGCCGTTTGTAATACGTCACGGTTCCAATGGTTACATGGAGTACCTCGACGCGGAGTCTGTGCCCTATCTAGGTTACTTACCGCAAGATATTATTGATACAGATGCGTTGAAGTTGTACCATCCCGACGATCTCGTTTACCTTCGACAAGTTTACGATACCATTGTGAAAATTGGTGTTGTAGCCCGTGGGAAGACTTACAGGATGATGGCACAAAATGGTGACTACGTGAAGTTGGAGACCGAGTGGTCATCATTTACCAATCCGTGGTCAAAAAGGCTGGAGTTTGTTATCGGCAAACATTATATTATAGAGGGGCCAGCCAATCCTAATATATTTCAATCTCCTGATTCGTGTCGCGAAAGTATAATCAGGTTAATGAACGAAGTAGTTACAAAGCCGATTGAAACCGCTAAGCAACAAATGAACAAAAGATGTCAAGATTTAGCTAATTTTATGGAAAGTCTTATGGAAGAACTAAAAACTGAAGAAGAATTTCGTTTAGAAATAATGGATGCTGATCAAAGTTGTTATGAGCGTGACTCGGTAATGCTCGGAGGAATATCTCCACACCACGAGTACAATGATAGTAAATCAAGTACAGAAACACCATTAAGCTCTTGTACAGTAAAGACTTGTTGGATGAGATTGCCAAGCTTTCGCTCTGTAGGAGACGCGTTGAAAGATCGTTTCGATGGAGCCTCACGAGTGAAAGTGCCGAATACTGATCTTGAGACCCCCGCGCAACGGAACGATGCGGCTCCACACAGAGTACCAAGAAGGGACCGGTACAGGTTCCAGCTGAAGCCTCACAATCCTGACCACAAGGCTCCAGGAGTGAAAGATTTGGTTTACTTGGAACCATCACCGGGGTTCTGCGAAAAGAACCCGAGACTGGGCATCCCCGGTACGCACGGGCGTGCCTGCAACGATACGAGTATTGGTGTCGATGGCTGCGACCTTATGTGTTGCGGTCGGGGTTTCAGAACTGAAAAAATATTTGTTATGGAAAGGTGTAAT
    Aeno     NNNNNNNNNNNNNNNNNNNNNNNNNNNNNNNNNNNNNNNNNNNNNNNNNNNNNNNNNNNNNNNNNNNNNNNNNNNNNNNNNNNNNNNNNNNNNNNNNNNNNNNNNNNNNNNNNNNNNNNNNNNNNNNNNNNNNNNNNNNNNNNNNNNNNNNNNNNNNNNNNNNNNNNNNNNNNNNNNNNNNNNNNNNNNNNNNNNNNNNNNNNNNNNNNNNNNNNNNNNNNNNNNNNNNNNNNNNNNNNNNNNNNNNNNNNNNNNNNNNNNNNNNNNNNNNNNNNNNNNNNNNNNNNNNNNNNNNNNNNNNNNNNNNNNNNNNNNNNNNNNNNNNNNNNNNNNNNNNNNNNNNNNNNNNNNNNNNNNNNNNNNNNNNNNNNNNNNNNNNNNNNNNNNNNNNNNNNNNNNNNNNNNNNNNNNNNNNNNNNNNNNNNNNNNNNNNNNNNNNNNNNNNNNNNNNNNNNNNNNNNNNNNNNNNNNNNNNNNNNNNNNNNNNNNNNNNNNNNNNNNNNNNNNNNNNNNNNNNNNNNNNNNNNNNNNNNNNNNNNNNNNNNNNNNNNNNNNNNNNNNNNNNNNNNNNNNNNNNNNNNNNNNNNNNNNNNNNNNNNNNNNNNNNNNNNNNNNNNNNNNNNNNNNNNNNNNNNNNNNNNNNNNNNNNNNNNNNNNNNNNNNNNNNNNNNNNNNNNNNNNNNNNNNNNNNNNNNNNNNNNNNNNNNNNNNNNNNNNNNNNNNNNNNNNNNNNNTTTACCATGCACACACAGTGGAACAGGAAGATGTTTTATGACGTCGCAGAATCACGGATTTGCGGTCGATACATCAAGTCTTCCTAAAAATTGGARAATATTATTTACCAACGAAAATGATAAAACCAATGAAGGAATAATTCACGAATCGCTGCCGTTTTTCAGTGTGCAATTTCATCCAGAACATACTGCAGGACCTACTGATCTAGAGTGCCTCTTTGATACGTTTTTAGATGCAGTTAGGCTGTATAAAAGGAGCGAGAAATGTGTAATTGATAAAATGATAACAGAAAGTTTAAAATTTGTTCCAACACTTCACGAAAGACCTAAAAAAGTTTTGATTCTTGGTTCCGGAGGGTTGTCCATTGGTCAAGCTGGAGAATTTGATTACTCGGGCTCACAGGGGGTTAAAGCTATGCAGGAAGAAAAAATACAAACTGTACTAATTAACCCAAATATTGCTACGGTTCAAACATCCAAAGGTTTGGCGGATAAAGTTTATTTCTTACCGATCACTCCTGAGTATGTTGAACAAGTCATAAAAGCAGAGAGGCCAACTGGAGTCTTACTTACATTTGGAGGACAGACAGCCTTGAATTGTGGAGTAGAGTTACAAAAATCGAAAGTATTCGAAAAATATAATGTCACTGTGTTAGGAACTCCAATACAATCTATAGTTRATACAGAGGACAGAAAAATATTTGCAGAAAAAATTAATGCAATTGGTGAAAAAGTGGCGCCAAGTGCGGCTGTTTCATCCGTTGAAGAAGCTTTGGCTGCAGCAATACAAATCGGCTATCCAGTTATGGCTCGTTCTGCTTTTTCGYTAGGTGGACTGGGATCAGGCTTTGCAAACAACGAAGAAGAACTTAGAAGTCTGGCTCATCAAGCTCTATCACACTCTGAGCAATTAATTATCGATAAATCATTGAAAGGATGGAAAGAGGTAGAATATGAAGTAGTAAGAGATGCTTATAATAACTGTATAACTGTGTGCAATATGGAAAATGTGGACCCATTAGGTATTCACACAGGTGAATCTATTGTTGTTGCACCAAGTCAAACATTATCAAACAAAGACTATTATATGCTACGTAATACCGCAATCAAAGTAATACAACATTTTGGCATCGTAGGAGAATGTAATATTCAATATGCTTTAAACCCAAATTCTGAAGAATTTTATATTATCGAAGTAAATGCAAGGCTATCGCGAAGTTCAGCACTGGCAAGTAAAGCTACAGGTTATCCTCTTGCGTATGTAGCTGCTAAGTTGGCACTGGGAATCCCGTTACCAGAAATTAAGAATTCTGTAACTGGTGTCACTACTGCTTGTTTTGAACCTAGCTTGGACTATTGTGTAGTAAAAATACCGAGATGGGATTTAGCAAAGTTCAATAGAGTAAGTACAAAAATTGGAAGTTCGATGAAAAGTGTCGGAGAAGTAATGGCCATTGGTAGGAATTTTGAGGAAGCATTTCAGAAGGCATTAAGGATGGTAGATGAAAATGTGAATGGTTTCGATCCTAACATTAAAAATGTAAACGAGGATGAACTAAGAGAGCCTACAGATAAAAGGATGTTTGTTTTAGCAGCTGCTTTAAAAAATGGTTACAGTGTCAATAAGTTATATGAACTGACAAAAATAGATCGTTGGTTCCTACATAAATTCAAAAATATAATAGACTACTACAATAATCTTGAAGCTGTCAGCTGTGGATCTATTACGTACGAAATTTTGAAAAACGCTAAGCAGATAGGTTTTTCCGACAAGCAAATTGCTGCAGCAATCAAAAGTACTGAATTAGCTGTTAGAAAGCTTAGAGAAGAACACAATATTACGCCTTTTGTTAAAAAGATTGACACAGTTGCTGCTGAGTGGCCTGCTTCTACGAACTATCTTTATCTTACGTATAATGGTAGCGCACATGATTTAGATTTTCCAGGAGAATTCGTAATGGTGTTAGGATCTGGAGTATATAGAATTGGAAGTTCCGTGNNNNNNNNNNNNNNNNNNNNNNNNNNNNNNNNNNNNNNNNNNNNNNNNNNNNNNNNNNNNNNNNNNNNNNNNNNNNNNNNNNNNNNNNNNNNNNNNNNNNNNNNNNNNNNNNNNNNNNNNNNNNNNNNNNNNNNNNNNNNNNNNNNNNNNNNNNNNNNNNNNNNNNNNNNNNNNNNNNNNNNNNNNNNNNNNNNNGTCCCATCRGTGAAGCCRGGKTACCTGCGTCCGTTAGTACCCGAGCAGGCTCCCGAGAAGGCGGAGCCCTGGACTGCTGTGATGGCGGACATCGAACGCGTCATCATGTCCGGCGTCACACACTGGCACTCGCCGCGCTTCCACGCCTACTTCCCTACTGCCAACTCCTATCCTGCCATCGTGGCCGACATGTTGAGCGGCGCAATCGCCTGTATTGGTTTCAGCTGGATCGCCAGCCCCGCGNNNNNNNNNNNNNNNNNNNNNNNNNNNNNNNNNNNNNNNNNNNNNNNNNNNNNNNNNNNNNNNNNNNNNNNNNNNNNNNNNNNNNNNNNNNNNNNNNNNNNNNNNNNNNNNNNNNNNNNNNNNNNNNNNNNNNNNNNNNNNNNNNNNNNNNNNNNNNNNNNNNNNNNNNNNNNNNNNNNNNNNNNNNNNNNNNNNNNNNNNNNNNNNNNNNNNNNNNNNNNNNNNNNNNNNNNNNNNNNNNNNNNNNNNNNNNNNNNNNNNNNNNNNNNNNNNNNNNNNNNNNNNNNNNNNNNNNNNNNNNNNNNNNNNNNNNNNNNNNNNNNNNNNNNNNNNNNNNNNNNNNNNNNNNNNNNNNNNNNNNNNNNNNNNNNNNNNNNNNNNNNNNNNNNNNNNNNNNNNNNNNNNNNNNNNNNNNNNNNNNNNNNNNNNNNNNNNNNNNNNNNNNNNNNNNNNNNNNNN---NNNNNNNNNNNNNNNNNNNNNNNNNNNNNNNNNNNNNNNNNNNNNNNNNNNNNNNNNNNNNNNNNNNNNNNNNNNNNNNNNNNNNNNNNNNNNNNNNNNNNNNNNNNNNNNNNNNNNNNNCTCCTCGTCAACTTCGACTGCTCCGCCTTGTGGCTGAAGCAGCCCCGGTGGATCGTTGACGCGTTCAACGTCGACCCGCTCTACCTAAAACACGATCAACAGGGATCCGCTCCCGATTACCGCCACTGGCAGATCCCTCTTGGGCGACGGTTCCGGTCCCTGAAGTTGTGGTTCGTCCTCCGGCTCTTCGGTGTAGAGAATCTGCAGAAGCACATCCGAAAGCACATCGCACTAGCTCATCTTTTCGAGAACATTTGTACGTCCGACAAAAGGTTCGAGATATTTGACGAGGTGACTATGGGATTGGTTTGCTTCAGGCTCAAAGGAGATAATGAAATCAATGAAGCGCTTCTGCGCCGCATCAACGGCCGCGGAAAGATTCAYTTGGTCCCGTCTAAAATAGAYGATGTTTACTTCCTGAGATTAGCCATTTGTTCCCGTTACACTGAAGATAGCTTAGGCCTGTTCCGAGCGGCGGTGCCCTCTGGTGCATCGACCGGTGTCCATGAGGCGTTGGAGCTGAGAGACAATGTTAAGGGCGAGTACCATGGCAAGGGYGTKCTCACCGCCATCAAGAATATCAATACCATTATTGCTCCTGAACTTCTGAAACAAAACATTGAAGTCACTCAACAGAAGGAGATTGATGAATTAATGATTGCATTGGATGGCACTGAAAATAAGTCTAAATTTGGTGCAAATGCCATTCTTGGTGTTTCTTTGGCGGTGGCCAAGGCTGGAGCTGCCAAGAAGGGAGTGCCTCTTTACAAGCACTTGGCTGACTTGGCTGGAAACAGCAATATTGTGTTGCCCGTACCTGCATTTAATGTTATCAATGGAGGTTCGCACGCTGGCAACAAACTGGCCATGCAAGAGTTCATGATCTTGCCTACAGGTGCATCTACGTTCAGTGAAGCTATGCGTATGGGATCTGAAGTTTACCACCACCTGAAGAAAATTATYAAGGAGAAGTTTGGCCTTGATTCCACTGCTGTTGGTGATGAGGGTGGCTTTGCTCCTAACATCCTCAACAACAAGGATGCCCTGTACCTCATCCAGGATGCTATCCAGCAGGCTGGATACACCGGCAAGATTGAAATCGGTATGGATGTGGCAGCGTCTGAGTTCTTCAAGAATGGCACCTATGACCTGGACTTCAAGAACCCCAAATCCAACCCAGCCGACTACTTACCATCTGACAAGTTGTGCGAACTTTACCTTGAATTCATCAAAGACTTCCCCATGGTATCGATTGARGATCCCTTCGACCAGGACGACTGGGCAGCCTGGACCAACATCACAGCGAAAACTCCCATCCAAATCGTGGGAGATGATCTTACTGTAACAAACCCCAAGCGTATTGCTACAGCTGTTGAGAAGAAAGCCTGCAACTGCTTACTGCTGAAGGTGAACCAGATTGGCAGTGTGACTGAGTCTATTAATGCCCATCTGCTGGCCAAGAAGAACGGATGGGGMACTATGGTTTCCCACAGGTCTGGTGAAACTGAAGACACCTTCATTGCCGATTTGGTAGTGGGTCTGTCGACTGGTCAAATCAAGACTGGTGCCCCCTGTCGCTCGGAACGTCTCNNNNNNNNNNNNNNNNNNNNNNNNNNNNNNNNNNNNNNNNNNNNNNNNNNNNNNNNNNNNNNNNNNNNNNNNNNNNNNNNNNNNNNNNNNNNNNNNNNNNNNNNNNNNNNNNNNNNNNNNNNNNNNNNNNNNNNNNNNNNNNNNNNNNNNNNNNNNNNNNNNNNNNNNNNNNNNNNNNNNNNNNNNNNNNNNNNNNNNNNNNNNNNNNNNNNNNNNNNNNNNNNNNNNNNNNNNNNNNNNNNNNNNNNNNNNNNNNNNNNNNNNNNNNNNNNNNNNNNNNNNNNNNNNNNNNNNNNNNNNNNNNNNNNNNNNNNNNNNNNNNNNNNNNNNNNNNNNNNNNNNNNNNNNNNNNNNNNNNNNNNNNNNNNNNNNNNNNNNNNNNNNNNNNNNNNNNNNNNNNNNNNNNNNNNNNNNNNNNNNNNNNNNNNNNNNNNNNNNNNNNNNNNNNNNNNNNNNNNNNNNNNNNNNNNNNNNNNNNNNNNNNNNNNNNNNNNNNNNNNNNNNNNNNNNNNNNNNNNNNNNNNNNNNNNNNNNNNNNNNNNNNNNNNNNNNNNNNNNNNNNNNNNNNNNNNNNNNNNNNNNNNNNNNNNNNNNNNNNNNNNNNNNNNNNNNNNNNNNNNNNNNNNNNNNNNNNNNNNNNNNNNNNNNNNNNNNNNNNNNNNNNNNNNNNNNNNNNNNNNNNNNNNNNNNNNNNNNNNNNNNNNNNNNNNNNNNNNNNNNNNNNNNNNNNNNNNNNNNNNNNNNNNNNNNNNNNNNNNNNNNNNNNNNNNNNNNNNNNNNNNNNNNNNNNNNNNNNNNNNNNNNNNNNNNNNNNNNNNNNNNNNNNNNNNNNNNNNNNNNNNNNNNNNNNNNNNNNNNNNNNNNNNNNNNNNNNNNNNNNNNNNNNNNTCTTGCACGGTGAAGACCTGCTGGATGAGGTTGCCGAGTTTCCGGTCCGTGGGTGACTCCTTGAAAGACCGCTTCGATGGGGCCTCACGGGTCATGATGCCCAACACGGACCTCGAAGCGCCCGTGCAGCGGAACGACGCGGCGCCGCACCGGGTACCACGACGAGATCGCTATCGATTCCAACTTCGGCCCCACAATCCGGATCACAAGTCCCCGGGGGCCAAGGATCTCGTGTACCTAGAATCGTCGCCAGGTTTCTGCGAAAAGAACCCGAGGCTAGGCATTCCTGGCACACACGGGCGCGCCTGCAACGACACGAGCATCGGTGTCGACGGCTGCGACCTGATGTGCTGCGGCCGCGGCTACAGGACCGAGACTATGTTCGTGGTGGAACGCTGCAAT
    Aeuro    GGATATCCAGAATCACTAACAGATCCATCGTATCACGCGCAGCTTCTGGTACTTACATATCCTCTCATAGGAAACTATGGTGTACCTGATGAGGACGAGCGAGGTGAACATGGGATTCCAAGATGGTTTGAATCTGATCGAATATGGGCAGCCGGTTTAATAGTTGGCGAGGTGAGCACACGAGCACGTCATTGGCGAGCAAAGCGATCTTTAGGCTCATGGCTAGCTAAACACAATATTCCAGGTCTATGTGACGTGGACACACGAGCTCTCACCTTTCGCCTACGATCAGGCGTGACATTAGGCAGAATTATACAAGGAATGCCACCTTATGGACCTCTACCACCACTTTCAGATCCAAATATCCGAAACTTAGTCGATGAAGTATCTACAAAAGAATTGAAAATATTTAATCCCAACGGTGAAGTAACGATATTGGCGGTTGACTGTGGTTTGAAATACAATCAGATAAGATGTTTGATGAAAAGAAATGCTAAGGTTATATTAGTACCTTGGAATCATAAATTGGACCCATCCAAATATGATGGGTTGTTCATTAGTAACGGCCCAGGTGATCCTGAAATATGCAAACAAATAGTGGAGAACTTGCGCACTGTTTTGGACAGCAAAACCAGTATTAAGCCTGTATTTGGTATTTGTCTTGGACATCAGTTGTTATCAACTGCAGCTGGGTGTAAAACATATAAAACTACATATGGTAATCGTGGTCATAATCTGCCCTGTACTCATAGTGGAACCGGAAGATGCTTTATGACATCTCAGAACCATGGTTTTGCTGTAGATGCTAACTCACTACCCAATGATTGGAAAATTCTATTTACCAACGAAAATGATAAAACAAATGAGGGCATCATTCATAAGACCTCTCCTTTCTTCAGTGTACAGTTTCACCCGGAGCATACTGCGGGTCCCACTGATTTGGAATGTCTTTTTGATATATTTGTGGATGCTGTTAAATCTTTTAAAAATAACAAACCCTGTGTCATCGTCGACATGATAACCAAAAAATTAAATTATATTGCAACTACTCATGAAAGGCCCAAGAAGGTATTAATTCTTGGTTCAGGTGGATTATCTATTGGTCAAGCAGGTGAATTTGACTACTCTGGTTCCCAAGGAGTTAAAGCAATGCAGGAAGAAAAAATTCAAACAGTTTTAATAAATCCCAATATCGCTACTGTACAGACGTCAAAAGGTTTAGCAGATAAAGTTTATTTCTTGCCAATTACTCCTGAATATGTAGAACAAGTTATCAAAGCAGAACGACCTACAGGTGTTTTACTAACTTTTGGAGGACAAACAGCTCTGAACTGTGGTGTTGAATTAGAAAAGTCCAACGTGTTTCAGAAGTATAATGTTAACGTTCTCGGAACTCCAATTCAATCAATAGTCGATACCGAAGACAGGAAAATATTTGCAGAGAAAATCAATGCAATTGGCGAAAAGGTGGCTCCTAGCGCAGCAGTGACCTCGGTTGAAGAGGCTCTTGCAGCAGCGCTACATATTGGATATCCAGTAATGGCACGTTCAGCATTTTCTTTGGGAGGTTTAGGTTCAGGATTTGCTAATAATGAAGATGAGCTTCGAGCTTTAGCTCACCAAGCCTTATCCCATTCTGATCAACTGATTATAGACAAATCTCTAAAAGGCTGGAAGGAAGTAGAATACGAGGTTGTAAGAGATGCATATGACAATTGCATTACAGTTTGCAATATGGAAAATGTTGATCCTCTTGGTATACACACTGGAGAATCCATTGTAGTTGCACCCAGTCAAACTCTCTCCAACAGGGAATATTATATGTTGCGTAATACTGCTATTAAAGTAATAAGACATTTTGGTATAGTAGGAGAATGTAACATTCAATATGCTCTTAATCCAAACTCAGAAGAATTTTATATCATTGAAGTAAATGCTAGATTATCAAGAAGTTCTGCTCTTGCGAGTAAAGCTACAGGGTACCCCTTAGCTTATGTTGCTGCAAAATTAGCTCTCGGAATACCACTGCCTATTATTAAAAACTCTGTGACTGGAGTAACCACAGCCTGTTTTGAACCCAGTCTAGATTATTGTGTTGTCAAAATACCCCGATGGGACTTAGCCAAGTTTAATAGGGTAAGCACAAAAATTGGAAGTTCAATGAAAAGTGTTGGAGAAGTAATGTCAATTGGCAGAAATTTTGAAGAAGCATTCCAAAAAGCATTACGGATGGTTGATGAAAACGTAAATGGATTTGACCCAAATATCAAAAAAGTGAATGAAAATGAATTACGGGAACCCACAGATAAACGTATGTTTGTGCTAGCTGCCGCTCTAAGAGAAGGTTACAGTGTTGAAAAGTTATATGAGTTAACAAAAATTGACAAATGGTTTTTGGAAAAATTTAAAAATATAATTCAGTATTATAAAACCTTAGAGTCTATAGACTGTGGCTCTATCACTTTTGATATATTAAAACAAGCTAAGAAAATAGGATTTTCCGATAAACAAATCGCTGCTGCAATTAAAAGCACAGAATTGGCTGTAAGAAAACTGAGAGAGGAATACAAAATTACACCTTTTGTAAAACAAATAGATACTGTGGCTGCTGAGTGGCCTGCCTCTACCAATTATCTTTATTTAACTTATAATGGTAGTACACACGATCTGGATTTCCCTGGTGAATTTGTTATGGTGTTAGGCTCCGGTGTGTATAGAATAGGAAGTTCTGTTGAATTTGATTGGTGTGCTGTGGGGTGTTTGAGAGAGCTACGTAATCAAGGCAAACAAACAATTATGATTAATTGTAATCCTGAAACTGTTAGTACAGATTATGACATGAGTGATAGACTTTATTTTGAAGAAATCTCATTTGAAGTAGTCATGGATATTTATAACATTGAACGTCCCAGTGGTGTTATATTGTCTGTACCATCAGTAAAGCCTGGTTACCTTCGTCCGTTGGTGCCCGAACAAGCACCTCAGCAAGCAGAGCCCTGGACAGCTGTTATGGCGGACATAGAGCGTGTTGTTATGTCCGGCGTTACCCACTGGCACTCCCCGAGATTCCATGCATACTTTCCTACTGCCAACTCTTACCCTTCCATCGTTGCTGATATGCTTAGCGATGCCATAGCCTGTATCGGTTTCACTTGGATTGCCAGTCCAGCTTGCACGGAATTAGAAGTGGTTATGTTGGATTGGCTCGGCCAAATGCTGGGTCTACCAGAAGAGTTCTTGGCTCGTTCTGGAGGCGAAGCTGGAGGTGTGATTCAAGGCACCGCCAGCGAAGCAACGCTAGTCGCACTTCTCGGAGCCAAGGCCCGTACAATGCAACGTGTCAAGGAACAACACCCCGACTGGTCTGACATGGATATCATTTCAAAACTTGTTGGGTATTGCAACAAACAAGCCCATTCGTCCGTAGAACGTGCAGGCCTATTAGGTGGCGTTAAACTGAGATCTCTTCACCCAGATGGAAAAAGACGTCTTCGTGGCGACACCCTGAGAGAGGCAATAGAAGAAGATATTCGCAACGGGCTCATACCATTTTATGCTGTGGCAACCCTAGGCACAACATCCTCTTGCGCTTTTGACGTATTAGATGAAATTGGTGACGTCTGCAACGAGCATAATGTATGGCTACACGTAGACGCAGCTTATGCAGGTTCCGCCTTCATCTGCCCCGAATACCGCTATCTAATGAAAGGAATAGAAAAGGCGGACTCTTTCAACTTCAACCCACACAAATGGTTGTTGGTTAACTTTGACTGCTCTGCCATGTGGCTGAAACAACCACGATGGATAGTAGATGCCTTTAACGTCGACCCTCTTTACTTAAAACACGATCAACAAGGATCAGCACCAGATTACCGCCATTGGCAGATTCCTTTGGGTCGTCGTTTCAGAGCGCTTAAGTTGTGGTTCGTTTTAAGGTTGTATGGTGTCGAAAATCTTCAAAAGCATATCAGAAAACAAATTGCACTGGCCCATCTGTTTGAAAAGCTTTGTATGTCTGATGAAAGGTTCGAAATTTATGAGGAGGTTCTAATGGGGCTAGTATGCTACAGATTGAAGGGTGATAATGACATCAATGAACAATTACTGCGACGCATAAACGGACGTGGAAAGATCCATTTGGTTCCTTCTAAGATTGATGACGTATACTTCCTTAGGTTAGCAATTTGCTCACGTTTCACAGAAGAAAGTCTGGGTCTGTTCCGTGCTGCCGTCCCATCTGGTGCCTCCACTGGTGTTCATGAAGCTCTGGAGCTCAGGGACAATGTCAAGGGACAGTATCATGGCAAGAGTGTGCTCACTGCGATCAAGAATATCAATGAAATTATTGCTCCTGAGCTTCTCAAGCAGAACTTGGAGGTTACTCAACAGAAGGAGATTGACCAGCTGATGCTCAACTTAGATGGCACTGAAAACAAGTCAAAGCTCGGTGCTAATGCCATCCTTGGTGTATCTCTGGCTGTGGCTAAGGCTGGAGCTGCCAAGAAAGGTGTGCCCCTCTACAAGCACTTGGCTGACCTGGCTGGAAACACTGAAATCATTCTCCCTGTCCCTGCTTTCAATGTCATCAATGGAGGGTCTCATGCTGGCAACAAACTTGCCATGCAAGAGTTCATGATCTTGCCTACTGGTGCATCATCATTCAGTGAAGCCATGCGTATGGGCTCTGAAATATACCACTACCTGAAGAAGATCATCAAGGAGAAATTTGGTCTGGATTCTACTGCTGTAGGTGATGAAGGAGGTTTTGCACCCAACATCCAGAATAACAAAGATGCTCTCTACCTTATCCAGGATGCTATCCAGCAGGCTGGATACACTGGCAAGATTGAAATTGGTATGGATGTTGCTGCTTCGGAATTCTTCAAAGATGGTTCCTATGATTTGGACTTCAAGAACCCCAAGTCTAACCCAGCTGACTACCTGTCTTCCGAGAAGCTAGCTGATGTCTACCTAGACTTCATCAAAGATTTTCCAATGGTGTCCATTGAGGACCCCTTCGACCAGGATGACTGGGCAGCTTGGTCCAGCCTTACTGCCAAGACCCCCATCCAGATTGTCGGTGATGATCTTACGGTTACCAACCCCAAACGCATCGCCACCGCAGTGGAGAAGAAGGCGTGCAACTGCCTGCTACTGAAGGTGAACCAGATTGGAAGTGTCACCGAGTCCATCGACGCTCATTTATTGGCAAAGAAGAATGGCTGGGGCACGATGGTCTCACACAGGTCTGGTGAAACCGAAGACACTTTCATTGCTGACCTGGTAGTTGGCCTATCCACCGGTCAAATCAAGACTGGTGCTCCATGCCGTTCTGAGCGTCTCGTCGGTAGATCTTTTATTGACTTCGTTCATCAAAGGGATCGCAGTACATTTGCATCGCAAATCACTAGTGGTCTTGCGGTCCCGAAAATTGTGAATATGGTTTGCCGGATAAGACGGTATAGAGCCCTAGAAACTGGTTTTGGGATAAAAGAACGTGCTACAATTTTTATGCCATTCCTCCTTAAATTCTCTTTTAAGAGTTATTTGGTTATTCAAGCAACTCCATTTTTCTCCGCATTTAAAATACCGAAAGAATTGATATCAAATTCTTTACCATTCGTATTGAGGCATACATCCAATGGCATTATAGAATATGTAGATCCCGAAGCAGTGCCATATCTGGGATATTTACCCCAAGAAATGGTATCCAAAGATGTTTTGCAATTGTATCATCCAGATGACCTTGAATATCTGTGTCAAGTATATGAGACTATTGTCAAAGAAGGTGTCTTATCGCGCTCGAAACCTTACCGAATTATGACTCAAAATGGAGATTACGCAAAACTGGAAACAGAATGGTCCTCGTTCATTAATCCTTGGTCAAGGAAACTTGAATTTGTTATAGGAAAACATCAAATATTAGAGGGTCCAACCAATCCCGATGTTTTCCATGCCACGGAATCCGAAAGACACAATATTTTGAGGATTATGAATGAAGTATTAACGAAACCGGCTGAAGCAGCCAAGCAGCAGATGAGCAAGCGGTGCCAAGATTTAACTCATTTCATGGAGAGTCTCATGGAAGAGCCAAAACCTGAAGATGAACTCCATCTGGATATTCAGGATGCAGATCACACCTATTATGAGCGTGATTCCGTGATGCTTGGAGGTNNNNNNNNNNNNNNNNNNNNNNNNNNNNNNNNNNNNNNNNNNNNNNNNNNNNNNNNNTCCTGTACGGTCAAGACCTGCTGGATGCGGTTGCCTAGTTTTCGCTCTGTGGGTGACGCGTTGAAGGACCGTTTCGACGGTGCGTCGCGGGTCATGGTGTCCAACACTGACCTGGAGGCACCTGTACAGCGGAACGACGTGGCGCCGCACAGAGTACCACGAAGAGATCGATACAGATTCCAGCTGCGACCGCACAATCCGGAACACAAAGCTCCGGGTGCAAAAGACCTGGTGTACTTGGACTCATCGCCGGGCTTTTGCGAAAAGAACCCCAGGCTGGGCATTTCCGGTACACACGGGCGCGCCTGCAACGATACCAGCATCGGCGTGGACGGTTGCGACCTAATGTGTTGCGGCCGAGGCTACAGGACCGAGACCATGTTCGTGGTGGAACGCTGCAAC
    Apar     GGATACCCCGAGTCGCTGACAGACCCGTCGTATCACGCGCAGCTGTTAGTGCTCACCTACCCACTGATCGGCAACTACGGCGTGCCTGACGAAGAGGAGCGCGATGAACATGGATTGCCTAAGTGGTTCGAGTCTAGCCGCATATGGGCCGCAGGTTTGGTAGTCGGGGAGGTCAGCACACGCGCGTGCCACTGGCGAGCCAAGCGTTCCCTCGGCAAATGGCTGGCGGCCCACGACGTGCCAGGAATCTGTGACGTAGACACCAGAGCGCTAACTTTCCGCCTTCGAGAGGGAGTCACTCTTGGGAGGATTGTTCAGGGTGTCCCACCGTTCGGACCCCTGCCATCGCTATCAGATCCGAACAGTAGGAACTTGGTTGCTGAAGTGTCAATCAAGGAAAAGAAAATATTCAACCCGAATGGTGAAGTCACAATCGTCGCAGTCGACTGTGGTCTAAAGTATAACCAAATCAGATGTTTGATGAAGAGAAACGCAAAAGTGGTATTAGTGCCGTGGGACCACAAGTTAGATGTAAAGGAATACGATGGATTATTCATTAGCAACGGTCCTGGTGACCCAGAAGTATGCAAGAAAGTCGTCGACAATCTAAAAGTCATTCTGAATGATAAAAACAACGTGAAGCCTATATTTGGTATTTGTCTCGGACATCAGTTGCTGTCAACTGCTGCGGGATGTAAGACTTATAAAACCAGGTACGGAAACCGAGGTCACAATTTGCCTTGCACRCATAATGGAACTGGANNNNNNNNNNNNNNNNNNNNNNNNNNNNNNNNNNNNNNNNNNNNNNNNNNNNNNNNNNNNNNNNNNNNNNNNNNNNNNNNNNNNNNNNNNNNNNNNNNNNNNNNNNNNNNNNNNNNNNNNNNNNNNNNNNNNNNNNNNNNNNNNNNNNNNNNNNNNNNNNNNNNNNNNNNNNNNNNNNNNNNNNNNNNNNNNNNNNNNNNNNNNNNNNNNNNNNNNNNNNNNNNNNNNNNNNNNNNNNNNNNNNNNNNNNNNNNNNNNNNNNNNNNNNNNNNNNNNNNNNNNNNNNNNNNNNNNNNNNNNNNNNNNNNNNNNNNNNNNNNNNNNNNNNNNNNNNNNNNNNNNNNNNNNNNNNNNNNNNNNNNTTCTGGATCTCAAGGAGTGAAAGCATTGCAAGAAGAAAAGATTCAAACGGTTCTCATCAATCCAAATATTGCAACTGTTCAAACGTCTAAAGGTTTAGCAGATAAAGTATATTTTCTGCCAATCACTTCAGAATATGTAGAGCAAGTCATAAAAGCCGAACGACCTACAGGAGTCTTATTAACTTTCGGAGGCCAAACTGCTCTTAACTGTGGAGTGGAACTACAAAAAGCTGGCATATTTGAGAAGTATAATGTGTCAGTTTTAGGAACACCAATTCAATCTATTGTTGATACAGAGGACAGAAAAATATTCGCCGAAAAAGTTAGCGCTATTGGTGAAAAGGTTGCCCCAAGCGCTGCAGTAACATCCGTGGATGAAGCTCTTGTCGCAGCAAAACAAATCGGTTATCCAGTGATGGCAAGGTCGGCATTCTCATTGGGAGGGTTAGGTTCTGGTTTTGCCAATAATGAAGAAGAACTTAGGGCGCTTGCCCATCAAGCRCTGTCTTACTCCGACCAACTAATCATCGATAAATCTCTGAAGGGGTGGAAGGAAGTAGAATATGAAGTYGTAAGAGATGCATATGACAACTGTATTACAGTTTGCAACATGGAAAACGTAGATCCTTTAGGTATTCATACCGGAGAATCTATCGTAGTAGCACCGAGTCAAACTCTCTCTAACAGAGAATATTACATGCTTAGAAACACAGCCATTAAAGTAATCCGACACTTTGGAATTGTTGGAGAATGTAACATTCAGTATGCTCTTAATCCAAATTCAGAAGAGTATTATATTATTGAAGTAAATGCCAGATTATCCAGAAGTTCAGCTCTTGCTAGCAAAGCTACAGGGTATCCTCTGGCATATGTTGCAGCCAAACTGGCTTTAGGTATTGCATTGCCTATTATCAAAAACTCTGTAACTGGAGTTACCACTGCTTGTTTCGAACCAAGTTTAGACTACTGTGTCGTAAAAATTCCCAGGTGGGATTTGGCTAAGTTTAATAGAGTGAGCACTAAAATAGGCAGTTCAATGAAAAGTGTCGGGGAAGTGATGTCTATCGGCAGAAACTTTGAAGAAGCATTCCAAAAAGCCTTAAGAATGGTCGATGAAAATGTCAATGGCTTTGATCCTTACATAAAAAAAGTTAACGAAGATGAGCTAAGAGAGCCAACTGACAAACGAATGTTTGTTTTAGCTGCAGCACTCAAACAAGGGTACAGTGTAGAAAAGCTATATGAATTAACTAAAATCGATTGCTGGTTCTTAGAAAAACTCAAAAACATCATAGACTACTATAAAATTCTAGAGTTAACAGATAGCTTGTCAATCACCTTCGAAATATTAAAGAAAGCTAAGAAAATTGGATTCTCTGACAAGCAAATAGCTGCTGCAATAAAAAGCACTGAATTAGCGGTTAGAAAACTTAGAGAAGAATTTAAAATCACACCATTYGTAAAACAAATTGATACAGTAGCTGCTGAATGGCCTGCTTCTACGAACTATCTTTACCTAACATAYAATGGCATTACACATGATTTAGAATTTCCAGGTGATTTCAYAATGGTACTCGGATCAGGTGTTTACAGAATAGGAAGCTCTGTGNNNNNNNNNNNNNNNNNNNNNNNNNNNNNNNNNNNNNNNNNNNNNNNNNNNNNNNNNNNNNNNNNNNNNNNNNNNNNNNNNNNNNNNNNNNNNNNNNNNNNNNNNNNNNNNNNNNNNNNNNNNNNNNNNNNNNNNNNNNNNNNNNNNNNNNNNNNNNNNNNNNNNNNNNNNNNNNNNNNNNNNNNNNNNNNNNNNGTGCCATCTGTGAAGCCTGGCTACCTTCGCCCACTGGTGCCCGAACAGGCGCCGCAGGAGCCCGAGCCGTGGACGGCGGTGATGGCGGACATCGAGCGCGTCGTCATGTCCGGTGTGACGCACTGGCACTCGCCGCGGTTTCACGCGTACTTCCCCACTGCCAACTCCTACCCGGCCATCGTGGCTGACATGCTCAGTGGTGCCATCGCCTGTATTGGATTCACCTGGATCGCATCACCAGCATGCACAGAATTGGAAGTAGTGATGCTCGATTGGCTGGGCCAGATGCTGGGCCTTCCGGAGGAGTTCCTGGCCCGTTCCGGAGGCGAGGCSGGCGGCGTGATCCAGGGCACGGCCAGCGAGGCCACGCTCGTCGCGCTCCTCGGAGCCAAGTCACGCACGATACAACGCGTCAAAGAAGACCACCCTGAATGGTCCGAGACGGAAATCCTTGGGAAGCTCGTCGGCTACTGTAACAAACAAGCTCATTCCTCGGTAGAGCGCGCTGGTCTTTTGGGTGGGGTGAAACTTCGCTCCCTCAAGCCCGATGGTAAGAGGAGGCTTCGCGGCGACACCTTGCGTGAGGCTATGGATGAAGACATCAGCAAAGGCCTTATTCCATTCTACGTTGTTGCCACATTGGGTACCACTTCATCGTGTACTTTTGACGCACTGGACGAAATCGGGGACGTGTGCAACGAACGCGACGTGTGGCTCCATGTGGACGCCGCGTACGCCGGCTCSGCTTTCATCTGCCCCGAGTACCGTTACCTGATGAAAGGTGTCGACAAGGCAGACTCATTTAACTTCAACCCCCATAAATGGATGTTGGTCAACTTCGACTGCTCTGCAATGTGGCTAAAGCAACCACGCTGGATTGTTGACGCCTTCAACGTTGACCCTCTTTATCTGAAGCATGACCAGCAAGGCTCCGCTCCAGACTACCGCCACTGGCAGATCCCGCTTGGAAGGCGATTCAGAGCCCTCAAGCTTTGGTTTGTCTTGAGGTTGTACGGTGTAGAAAACCTCCAGAAGCATATCAGAAAGCACATTGCTTTGGCACACCTCTTCGAGAAACTTTGCACGTCCGATGAGCGGTTCGAGTTATTTGAGGAAGTTACCATGGGGCTCGTTTGCTTCAGGCTGAAGGGATCCAATGAGACCAACGAGGAGTTGCTTAGGCGCATCAACGGCCGCGGTAAAATCCATTTGGTTCCCTCGAAGATAGATGATGTGTACTTCCTGAGGCTGGCAATCTGCTCTCGTTACAGCGAAGAAAGTCTGGGTCTTTTCCGTGCTGCTGTTCCCTCCGGAGCATCCACCGGTATCTATGAGGCTTTGGAGCTCCGTGACAATGTGAAGGGCGAGTACCACGGCAAGGGCGTGCTCACCGCCATCAAGAAYATYAACACAATTATTGCCCCTGATCTCCTCAAAGCTAACCTTGATGTCACTGACCAGAAAGCGGTTGACCAGCTTATGCTGAACTTAGACGGCACAGAAAACAAGTCTAAATTGGGTGCCAACGCCATCCTTGGTGTGTCCCTGGCTGTTGCCAAGGCTGGCGCCGCCCAGAAGGGAGTCCCCCTCTACAAGCACTTGGCAGACTTGGCTGGCAACACTGAGATTGTCCTGCCTGTGCCTGCCTTCAATGTAATCAATGGAGGATCTCATGCTGGTAATAAGCTGGCCATGCAGGAGTTCATGATCCTGCCCACAGGTGCATCAACCTTCAGTGAAGCCATGCGCATGGGTTCGGAGGTGTACCACCACTTGAAGAAGATCATYAAGGAGAAGTTCGGCCTTGACTCCACGGCCGTCGGTGATGAGGGTGGCTTTGCACCCAACATCCTCAACAACAAGGATGCTCTTTTCCTCATCCAAGACGCCATCGCACAGGCTGGATACACTGGCAAGATTGAAATTGGTATGGATGTAGCTGCCTCTGAGTTCTACAAGAACAGCACCTATGACTTGGACTTCAAGAACCCCAAGTCCAACCCGGCCGACTACCTGTCCTCGGAGAAGCTGGCTGAGGTCTACCTGGACTTCATTAAGGACTTCCCCATGGTCTCCATTGAGGATCCCTTCGACCAGGATGACTGGTCCGCGTGGTCCAATCTCACCGCCCGCACACCCATTCAGATTGTTGGAGATGATCTTACTGTGACGAACCCCAAGCGCATCACCACCGCCGTGGAGAAGAAGGCGTGCAACTGCCTGCTGCTGAAGGTGAACCAGATCGGCAGCGTCACAGAGTCCATCGACGCGCACCTGCTCGCCAAGAAGAACGGCTGGGGCACCATGGTCTCGCACAGATCCGGTGAGACCGAGGACACGTTCATCGCCGACCTGGTGGTGGGCCTGTCCACCGGGCAGATCAAGACGGGCGCGCCGTGCCGCTCCGAACGCCTCNNNNNNNNNNNNNNNNNNNNNNNNNNNNNNNNNNNNNNNNNNNNNNNNNNNNNNNNNNNNNNNNNNNNNNNNNNNNNNNNNNNNNNNNNNNNNNNNNNNNNNNNNNNNNNNNNNNNNNNNNNNNNNNNNNNNNNNNNNNNNNNNNNNNNNNNNNNNNNNNNNNNNNNNNNNNNNNNNNNNNNNNNNNNNNNNNNNNNNNNNNNNNNNNNNNNNNNNNNNNNNNNNNNNNNNNNNNNNNNNNNNNNNNNNNNNNNNNNNNNNNNNNNNNNNNNNNNNNNNNNNNNNNNNNNNNNNNNNNNNNNNNNNNNNNNNNNNNNNNNNNNNNNNNNNNNNNNNNNNNNNNNNNNNNNNNNNNNNNNNNNNNNNNNNNNNNNNNNNNNNNNNNNNNNNNNNNNNNNNNNNNNNNNNNNNNNNNNNNNNNNNNNNNNNNNNNNNNNNNNNNNNNNNNNNNNNNNNNNNNNNNNNNNNNNNNNNNNNNNNNNNNNNNNNNNNNNNNNNNNNNNNNNNNNNNNNNNNNNNNNNNNNNNNNNNNNNNNNNNNNNNNNNNNNNNNNNNNNNNNNNNNNNNNNNNNNNNNNNNNNNNNNNNNNNNNNNNNNNNNNNNNNNNNNNNNNNNNNNNNNNNNNNNNNNNNNNNNNNNNNNNNNNNNNNNNNNNNNNNNNNNNNNNNNNNNNNNNNNNNNNNNNNNNNNNNNNNNNNNNNNNNNNNNNNNNNNNNNNNNNNNNNNNNNNNNNNNNNNNNNNNNNNNNNNNNNNNNNNNNNNNNNNNNNNNNNNNNNNNNNNNNNNNNNNNNNNNNNNNNNNNNNNNNNNNNNNNNNNNNNNNNNNNNNNNNNNNNNNNNNNNNNNNNNNNNNNNNNNNNNNNNNNNNNNNNNNNNNNNNNNNNNNNNTCATGCACGGTGAAGACCTGCTGGATGCGGCTGCCAAGCTTCAGATCAGTAGGCGACGCGCTGAAAGACAGATTTGACGGCGCATCGCGGGTGATGGCATCCAACGCCGACYTGGAGACGCCCACGCAGCGCAACGACCCTATACCGCACCGAGTACCGCGCAGGGATCGGTACAGGATTCAGCTGCGGCCACACAACCCGGACCATAAGTCACCCGGGGCTAAGGATCTTGTGTACTTGGAATCGTCACCAGGTTTCTGCGAAAAGAAYCCGCGACTGGGYATCCCCGGCACGCACGGGCGCACCTGCAATGACACGAGTATAGGTGTGGATGGGTGTGACCTCATGTGCTGCGGTCGAGGGTACCGGACCGAAACYATGTTCGTGGTGGAGCGATGCAAC
    Apol2    GGTTACCCAGAGTCACTCACAGATCCCTCTTACCATGCGCAACTCTTGGTACTTACGTATCCGCTGATTGGTAACTACGGCGTACCTGATGAAAACGAACGTGACGAAAATGGATTACCACGATGGTTTGAATCRGAACGTATTTGGGCAGCCGGTTTAATAGTAGGAGAAATCAGCACACGAGCTTGCCACTGGCGTGCTAAACGTTCGCTCGGTTCCTGGTTAGCAAAGTATGGTATCCCAGGCCTTTGTGATATTGACACTCGTGCTCTCACCTATCGTTTACGAGAAGGAGTTACTCTGGGACGAATTGTACAAGGGGTTCCACCATTTGGACCCTTACCAGCACTAAGTGACCCTAACTCTAGGAACTTGGTAGCAGAAGTTTCTACAAAGGAACCGAAAATATTCAATCCTGACGGTAATGTAACGATATTGGCCGTTGATTGCGGTTTGAAATATAACCAAATAAGRTGCTTGATAAATAGGAACGCCAAGGTTGTTCTGGTTCCTTGGGATCATAAACTAGATTCGTCCCAATATGACGGTTTGTTTATCAGCAATGGACCTGGTGATCCAATTATGTGCAAAAAGGTTGTCGATAATCTAAGGACCGTTATTGAAAACAAAAATAGTATTAAACCAATATTTGGTATTTGTCTTGGGCATCAATTGTTGTCGACTGCTGCTGGTTGTAACACATACAAAACTACTTATGGCAATCGTGGCCACAACTTGCCTTGTACTCACAATGGTACGGGTAGATGTTTTATGACGTCACAAAATCATGGTTTTGCAGTCGAYGCTAACTCATTACCTGATGATTGGAAAATTTTATTCACTAATGAGAATGATAAAACTAATGAAGGTATCATACACAAAACAAAACCGTACTTCAGTGTTCAATTTCATCCAGAACACACGGCAGGACCTACGGATTTAGAATGTCTTTTTGACATATTTATAGATGTTGTTAAATCGTACAAAAATAATAAACCGTGTATAATAGATGAAATTATAACAAAAAAATTAGAGTTTGTTCCTACCATTCATGAAAGGCCAAAAAAAGTTCTTATTCTTGGTTCAGGCGGATTATCTATTGGTCAAGCAGGTGAATTTGATTATTCTGGATCACAAGGTGTTAAGGCTATGCAAGAAGAAAAAATTCAAACTGTTCTKATCAATCCTAATATTGCAACCGTTCAAACTTCAAAAGGTTTAGCAGACAAAGTTTATTTTCTTCCTATTACACCTGAATACGTAGAACAAGTAATTAAAGCTGAACGACCCACAGGAGTCTTATTAACATTCGGTGGGCAAACAGCTCTTAACTGTGGAGTAGAACTACAGAAGTCGAAAATATTTGAAAAATATAATGTCAGTGTATTGGGTACACCAATTACATCTATAATAGATACAGAAGATAGAAAAATATTTGCAGAGAAAATTAACGCAATTGGCGAAAAAGTAGCACCAAGCGCAGCCGTTACTTCAGTTGAAGAAGCTCTTGTAGCAGCAGTGCAAATYGGATACCCTGTCATGGCGCGGTCAGCATTTTCTTTAGGTGGTTTAGGTTCAGGATTCGCAAATAATGAGGACGAACTTAGAGCATTAGCTCATCAGGCATTATCTCATTCTGACCAACTTATCATTGACAAATCTTTGAAGGGTTGGAAAGAAGTGGAATATGAAGTTGTTCGAGATGCATACGACAATTGCATTACTGTTTGCAATATGGAAAATGTAGATCCTCTTGGTATTCATACAGGTGAATCAATAGTCGTTGCACCAAGYCAAACRCTCTCAAACAGAGAATACTATATGCTCCGTAATACAGCTTTAAAAGTCATWAGACATTTTGGTATTATCGGGGAATGCAATATACAGTATGCSTTAAATCCAAATTCAGAGGAATTCTATATTATTGAAGTAAATGCTAGATTATCAAGAAGTTCAGCATTAGCCAGTAAGGCCACAGGTTACCCATTGGCTTATGTTGCGGCAAAATTAGCACTTGGAATACCTTTACCGGTTATCAAAAACTCAGTCACCGGAGTAACTACAGCTTGTTTCGAGCCAAGCCTTGATTACTGTGTTGTAAAAATACCCAGGTGGGATCTAGCGAAATTCAATAGAGTAAGTACAAAAATTGGCAGTTCAATGAAAAGTGTCGGAGAAGTAATGTCTATTGGTAGGAGTTTCGAGGAAGCTTTTCAGAAAGCATTACGAATGGTTGATGAAAATGTGAATGGTTTTGACCCTAATATTCAAAAGGTAAACGAAAACGAACTCAGAGAACCAACAGATAAACGTATGTTTGTATTAGCCGCGGCTCTGAAACAAGGATATAGTGTAGAAAAATTGTATGAGCTTACGAAAATTGATATATGGTTCTTAGAGAAATTTAAAAATATAGTCGATTATTACAAAACTTTAGAAGGCCTCGACAGTCAGTCCGTTACCTTTGATATATTGAAAAGAGCAAAGAAAATTGGATTTTCTGATAAACAAATCGCTGTTGCTATAAAGAGTACTGAAGTAGCTGTAAGAAAGTTAAGAGAAGAATTTAAAATAACACCATTTGTAAAACAGATTGATACCGTCGCAGCTGAGTGGCCAGCATCAACAAACTATCTTTATTTAACTTACAATGGAAGTACACATGATCTTGAATTCCCAGGTGAGCATATAATGGTGTTAGGCTCAGGAGTATACAGAATAGGAAGTTCTGTAGAATTCGATTGGTGTGCAGTAGGTTGTCTGAGAGAATTAAGGAATCAAGGCAAAAAAACAATTATGATTAACTACAACCCTGAAACTGTCAGTACAGATTATGATATGAGTGACCGATTATACTTTGAAGAGATTTCGTTTGAAGTAGTCATGGATATTTACAACATTGAACGTCCTGATGGTGTTATACTATCAGTACCGTCTGTGAAACCGGGCTATCTTCGTCCCCTTGTACCAGACCAGGCCCCAGAACAAGCGGAACCTTGGACAGCAGTGATGGCAGATATTGAACGTGTCGTCATGTCCGGTGTCACTCATTGGCAATCGCCGAAGTTCCACGCCTATTTCCCTACTGCTTCGTCGTATCCGGGAATAGTTGCTGACATGCTGTGTGGTGCTATCGCTTGCATTGGATTTACATGGATTGCCAGTCCTGCTTGCACTGAATTAGAAGTAGTGATGTTGGACTGGTTGGGTCAGATGTTGGCTCTGCCAGAAGAATTTTTGGCAAAGTCTGGTGGCGAGGGAGGTGGCGTTATCCAGGGAACTGCCAGTGAGGCAACATTGGTGGCACTTCTTGGTGCTAAGGCACGAATTACTCAACGCGTCAAGGAACAACATCCTGAGTGGACTGATTATGAAATTCTCTCAAAGCTTGTGGGGTATTCTAATAAACAAGCTCATTCTTCAGTGGAGCGAGCAGGACTTTTGGGTGGAGTGAAGCTTAGATCATTGCAACCGGGTAAGGACAGGCGTCTTAATGGGGAGATACTGCGAGAGGCAATGGATGAAGACATTCGCAATGGACTTATACCATTCTATGTTGTGGCCACATTGGGTACGACATCTTCCTGCGTTTTCGACGATTTAGACAGTATAGGAGACATATGTAAATCTCGTGACATTTGGCTGCATGTTGATGCTGCTTACGCCGGATCGGCTTTTATCTGCCCTGAATATCGCTATCTTATGAAAGGAATTGAGAAAACAGATTCGTTCAATTTCAACCCACACAAATGGCTTCTTGTTAACTTTGACTGTTCCGCGATGTGGTTGAAGCAACCTCGCTGGATTGTCGATGCTTTCAATGTTGATCCGCTCTACCTGAAACATGATCAACAAGGTTCAGCTCCAGATTATCGGCACTGGCAAATTCCTTTGGGACGACGATTTAGGGCTCTTAAGCTCTGGTTTGTGTTGAGGCTCTACGGTGTCGAAAATCTACAAAAACATATTAGAAAGCAAATCGCTCTGGCTCATCTGTTTGAAAAACTCTGTAGTTCCGACGAAAGGTTTGAAATATTTGAAGAGGTAACAATGGGCCTYGTTTGCTTTAGATTAAAAGGCAATAACGAAATTAACGAAGAGTTACTAAGGCGCATTAATGGACGYGGGAAAATACATCTGGTTCCTTCCAAAATTGACGATGTATAYTTCCTTAGATTAGCAATCTGTTCACGTATGAGCGAAGAAAGCCTAGGTTTGTTCCGTGCTGCTGTTCCTTCTGGAGCTTCAACTGGTGTCCATGAGGCTTTGGAACTTAGAGACAACATCAAAAGTGAATACCATGGAAAGGGTGTCCTCACAGCCATCAAAAACATTAAYGATATCATTGCACCTGAACTGCTTTCTAAGAATATTGAAGTGACTGAGCAAAGAGAGATTGATACACTTATGCTTAAATTGGATGGAACTGAAAACAAGTCTAAGCTTGGAGCAAAYGCAATCTTGGGTGTGTCCTTAGCTGTTGCCAAGGCTGGAGCYGCTAAGAAGGGTGTGCCTTTGTACAAACACTTGGCAGATTTGTCTGGCAACAATGATATTGTACTCCCAGTGCCAGCCTTCAATGTAATTAATGGTGGATCCCATGCTGGCAACAAGTTGGCCATGCAAGAGTTCATGATACTACCTACAGGTGCATCCTCATTCAGTGAAGCYATGCGTATGGGCTCTGAGGTATACCACTACTTGAAGAAAATCATAAAAGAGAAATTTGGTCTTGACTCTACTGCTGTTGGTGATGAGGGTGGTTTTGCTCCCAACATTCARAACAACAAAGATGCTCTCTATCTCATTCARGATGCTATCCAGCAGGCTGGATATACAGGAAAGATTGACATTGGCATGGATGTTGCAGCATCAGARTTCTACAAAGATGGAGTGTATGATCTCGACTTCAAGAACCCCAACTCTAAYGCTGCAGATTATCTMTCATCAGAAAAATTGACWGAAGTTTACCTAGACTTCATCAAGGACTTCCCAATGGTCTCCATTGAAGATCCCTTCGATCAAGACGATTGGTCTGCGTGGGCTGGACTTACTGGCCGCACTCCCATTCAGATTGTTGGAGATGACCTCACTGTAACAAACCCTAAACGCATTGCCACAGCGGTTGAGAAGAAGGCATGTAACTGTTTGTTGCTGAAAGTAAACCAGATCGGCAGCGTTTCTGAGTCRATTGATGCTCACTTGCTTGCCAAGCAGAACGGTTGGGGAACCATGGTCTCTCACCGATCCGGTGAAACCGAGGATACATTTATCGCCGATTTGGTAGTCGGTCTGTCTACCGGTCAGATTAAAACTGGTGCTCCGTGCCGCTCCGAACGTCTCATTGGGAGATCATTTATAGATTTCGTTCATCCGAGGGATCGTAATACATTCGCATCGCAAATCACAAGCGGCGTGGCTCTTCCGAAAGTCATATGCATGGTTTGCCGAATCAGACGGTATAGAGGGCTCAGTTGCGGCTTCGGTGTCAAGGATACGTCAGTTGCATATTTGCCTTTCCTATTGAAATTCAGATTTAAAAACTACTTGGTTATACAGGCAGCTCCATTCTTTTCTGCGTTCAAAACACCTAACGAAGTTCTTCCRAGAACAGTGTCCTTTGTAATGCGRCACAGTGCGGATGGAAACTTGGAATATATCGATGCGGAGTCTGTACCGTATCTCGGATATCTGCCTCAGGATATAACTAACAGAGATGCACTGTTATTGTACCACCCAGGTGATCTAGGATACATTCAGGAGGTGTACGAGTGTCTCGTCAGGGAGGGAAAMGTGRCCCGTTCAAAGCCTTACAGGATGATTACACATAACGGCCACTACATAAAGGTCGAGACGGAATGGTCAGCATTCATTAATCCATGGTCGAGGAAACTCGAGTTCGTGACTGGGAAACACTATATTATTGAGGGTCCAGCAAATCCCGATGTATTCCAAAACCCAGAG------AGGGATGGTATTATTAGAATTATGAAAGAAGTATTGACAAAACCCGCTGAAACTCATAAAAAGGACATGAGCAARCGCTGTCAAGATCTAGCTCTGTTTATGGAGATTCTCATGGAGGAACCTAAAGTGGTAGATGAACTTCGACTTGAAATACAAGAAACTGATCCCAACTATCATGAGCGGGACTCGGAGATGCTCGGCGGCNNNNNNNNNNNNNNNNNNNNNNNNNNNNNNNNNNNNNNNNNNNNNNNNNNNNNNNNNTCGTGCACCGTGAAGACGTGCTGGATGAGATTGCCCAGTTTTCGTTCAGTGGGAGACGCRCTGAAAGACCGTTTCGACGGCGCCTCACGCGTGACGGTCTCCAATACAGATTTGGAGGCGTCCGCGCAACGAAACGATGCAACTCCGCATAGGGTGCCTCGGAGAGACCGGTACAGGTTCCAGCTGCGCCCGCATAACCCGGACCATAAGTCTCCAGGGGTCAAGGACCTCGTTTACCTGGAATCATCGCCGGGCTTCTGCGAGAAGAACCCGAGGYTGGGCATACCCGGCACGCATGGTCGYACGTGCAATGACACRAGCATCGGCGTYGACGGTTGCGACCTGATGTGCTGTGGCCGAGGCTACAAGACGGAAACAATGTTTGTTGTTGAAAGATGCAAT
    Ator     GGTTACCCTGAATCCCTTACGGATCCATCATACCATGCACAGTTGTTGGTACTTACATATCCGTTAATTGGTAACTACGGAGTACCTGACGAAGARGAACGTGACGAACATGGTATCCCCAGATGGTTCGAATCAGAYCGAATTTGGGTAGCCGGTTTGATAGTGGGAGAGGTGAGTAGACGAGCATGTCACTGGCGWGCCAAACGTTCRCTRGGAGCATGGCTGGCTTCACGTAAAATTCCTGGCCTATGTGACATTGATACTAGGGCTCTAACACACCGCTTACGCACTGGAATTACATTAGGAAGAATYGTTCAAGGTGTACCACCATTTGGACCGTTACCACCACTTGCAGATCCAAACGTAAGAAATTTAGTTGCTGAAGTTTCTACAAAGGTAACAAAAACATTCAATGCAAACGGRGATGTCACCATACTTGCAGTTGACTGTGGTCTTAAATACAATCAGATAAGATGCTTGATTGCAAGAAATGCCAAGGTAGTTTTGGTGCCGTGGGAYCACAAGTTAGATACTAACGATTATGACGGYTTATTCATTAGCAATGGTCCTGGTGAYCCAGAAGTATGYAATAAAGTAGTAGACAATTTAAGAACGATTATAAAAGACAAGAATAATATTAAACCAATATTTGGTATTTGTTTGGGTCACCAACTTCTGTCTACGGCTGCTGGTTGCAAAACATACAAAACTACATACGGTAATCGCGGTCATAATTTACCGTGTACCCATAATGGTACTGGAAGATGTTTTATGACATCGCAGAATCACGGTTTTGCTGTGGATGCCGACTCATTGCCAGATGATTGGAAAATTTTGTTCACCAATGAAAACGACAAAACAAACGAAGGAATCATTCATAAATCCTCTCCTTATTTTAGTGTACAATTCCATCCTGAACATACTGCAGGCCCTACGGATCTAGARTGTCTTTTTGATGTYTTYATTGATGCAGTRAAAATRTTTAAAAATAAACAAACTTGTGTTATAGATCAAATGATYACTGAAAACCTRAARTTTGTCCCTACCATACARGAGAGACCTAAAAAAGTTTTAATTCTTGGTTCGGGTGGTTTRTCAATTGGYCAAGCAGGTGAATTTGATTAYTCKGGKTCACAGGGTGTAAAAGCATTACARGAGGAAAAGATTCAGTCAGTTTTAATYAATCCTAATATAGCMACTGTTCAAACTTCTAAAGGTTTGGCTGATAAAGTTTATTTTCTTCCAATCACACCAGAATATGTTGAACAAGTAATAAAAGCKGAAAGACCAACGGGTATTTTATTGACGTTTGGAGGACAAACTGCTCTAAATTGTGGAGTAGAGCTAGAGAAATCCAAGATTTTTGAATATTATAATGTCGCCGTTCTTGGGACACCTATTCAGTCGATCGTTGATACTGAAGACAGAAAAATATTTGCAGAAAAAATTAACGCAATTGGGGAAAAAGTAGCTCCCAGCGCCGCAGTTACTTCGGTCGACGAAGCTTTGATAGCAGCAAAACAMATAGGGTATCCAGTTATGGCGCGGTCAGCATTTTCTTTAGGAGGCTTAGGTTCAGGATTTGCTAACAATGAAGATGAATTAAGAGCACTTGCTCAYCAAGCATTGTCATATTCGGATCAACTAATTATTGACAAATCATTGAAAGGATGGAAAGAAGTTGAATATGAAGTTGTAAGAGATGCGTTTGATAACTGTATCACAGTCTGCAATATGGAAAATGTTGACCCTCTTGGGATTCATACAGGAGAATCTATTGTTGTTGCTCCCAGTCAAACACTTTCGAACAAAGATTATTACRTGCTACGAAATACCGCTATAAAAGTTATTCGTCACTTTGGAATCGTAGGTGAATGTAATATACAGTATGCTCTTAATCCACATTCAGAAGAATTTTACATCATAGAAGTAAATGCAAGATTGTCGAGGAGTTCTGCTTTAGCTAGCAAGGCTACTGGTTATCCTCTGGCTTATGTTGCTGCTAAATTAGCTCTAGGAATACCATTGCCCGTAATTAAAAATTCCGTAACTGGAGTAACTACAGCCTGTTTTGAACCAAGTCTCGATTATTGTGTTGTGAAAATACCTCGRTGGGACTTAGCAAAGTTCAATAGAGTAAGTACTAAAATCGGTAGCTCGATGAAAAGTGTAGGYGAAGTCATGTCTATAGGACGAAGCTTYGAAGAAGCATTCCAAAAAGCACTCAGAATGGTTGACGAAACTGTTAACGGTTTCGATCCAAATATTAAAAAGGTAAATGAAGACGAACTTAGAGAACCAACTGATAAACGAATGTTTGTGCTMGCTGCTGCTTTGAAGCAAGGTTATAGTATTGAAAAATTATACGATCTTACTAAAATAGATAAATGGTTTTTGGAAAAATTTAAAAATATAATAGATTACTACAAAACCTTAGAATCTATTGACTGYGGKTCTATTACTTTTGACATATTGAAACAAGCAAAAAAAATTGGTTTCTCAGATAAACAAATAGCTGCAGCAATAAAAAGCACTGAAGTAGCAGTGCGGAAACTTCGAGAAGAATATAAAATAACSCCTTGTGTAAAACAGATCGACACAGTCGCAGCGGAATGGCCGGCGTCTACTAAYTACCTTTATTTAACATATAACGGTAGTACGCAYGATCTAGATTTCCCTGGAGAKTTCGTCATGGTTTTGGGCTCAGGMGTTTACAGAATAGGAAGTTCRGTTGAGTTTGATTGGTGTGCAGTGGGCTGTCTAAGAGAGTTAAGAGATCAAGGCAAACAGACTATTATGGTTAATTACAATCCCGAAACCGTTAGCACTGATTACGATATGAGCGATAGATTGTACTTTGAAGAAATTTCTTTTGAAGTAGTTATGGACATTTATAACATTGAACATCCAAGTGGCGTTATACTTTCTGTTCCCTCAGTGAAACCCGGCTATTTGCGGCCATTGGTACCGGAACAAGCACCTGAACAACCAGAACCCTGGACGGCAGTAATGGCGGATATTGAACGTGTTGTCATGTCCGGCGTAACCCATTGGCATTCGCCGAGATTCCACGCGTACTTCCCCACCGCTAATTCCTATCCAGCCATAGTGGCTGACATGCTAAGTGGCGCCATTGCATGCATCGGATTTACTTGGATTGCGAGTCCGGCATGCACGGAATTGGAAGTGGTGATGTTGGACTGGCTGGGCCAGATGCTGGGTCTTCCTGACTGCTTCTTGGCGAAGTCAGGTGGTGAAGCTGGTGGCGTTATCCAGGGCACCGCCAGTGAAGCCACACTCGTCGCTTTGTTGGGAGCCAAATCGCGCTGTATGGTGCGCGTCAAAGAGGAACACCCTGAATGGACTGACACCGAAATACTGTCCAAACTTGTTGGCTATTGCAACAAACAAGCTCACTCGTCAGTGGAGCGCGCTGGTTTGTTGGGCGGTGTAAAGCTTCGAACGCTGAAGCCTGATAGCAAACATCGTCTTCGCGGCGATACTTTACGTGATGCTATAGATGAAGACATCCGCAATGGACTTATACCATTCTACGCGGTAGCCACACTTGGTACGACGTCGTCTTGTACTTTCGACGCTTTAGACGAGATAGGCGAAGTGTGCAACGCCCGTAACGTTTGGTTGCATGTGGACGCCGCTTACGCAGGCTCTGCCTTTATTTGTCCTGAATACCGATACCTTATGAAAGGTGTGGAGAAGGCTGATTCCTTTAACTTCAATCCTCACAAATGGATGTTGGTGAACTTTGACTGTTCTGCAATGTGGCTTAAAGAACCAAGATGGATAGTTGATGCTTTCAACGTTGATCCCCTTTACTTGAAACATGATCAGCAAGGGTCGGCCCCTGATTACCGTCATTGGCAAATTCCTCTTGGACGCCGATTCAGAGCCCTTAAGCTGTGGTTTGTATTACGGCTCTATGGTGTCGAAAATCTACAAAAACATATTAGAAAGCAAATCGCGCTGGCGCATCTGTTTGAAAAGCTATGTTGCGGTGATGAAAGGTTCGAGATATTTGAAGAAGTCACTATGGGGCTTATTTGCTTCAGATTAAAGGGTAGTAATGAAATAAACGAGGAACTGTTACGACGCATCAATGGCCGTGGCAAGATTCATCTTGTTCCTTCTAAAATCGATGACGTTTACTTCCTGCGTTTGGCTATTTGCTCGCGCTTTTCCGAAGAAAGCNNNNNNNNNNNNNNNNNNNNNNNNNNNNNNNNNNNNNNNNNNNNNNNNNNNNNNNNNNNNNNNNNNNNNNNNNNNNNNNNNNNNNNNNNNNNNNNNNNNNNNNNNNNNNNNNNNNNNNNNNNNNNNNNNNNNNNNNNNNNNNNNNNNNNNNNNNNNNNNNNNNNNNNNNNNNNNNNNNNNNNNNNNNNNNNNNNNNNNNNNNNNNNNNNNNNNNNNNNNNNNNNNNNNNNNNNNNNNNNNNNNNNNNNNNNNNNNNNNNNNNNNNNNNNNNNNNNNNNNNNNNNNNNNNNNNNNNNNNNNNNNNNNNNNNNNNNNNNNNNNNNNNNNNNNNNNNNNNNNNNNNNNNNNNNNNNNNNNNNNNNNNNNNNNNNNNNNNNNNNNNNNNNNNNNNNNNNNNNNNNNNNNNNNNNNNNNNNNNNNNNNNNNNNNNNNNNNNNNNNNNNNNNNNNNNNNNNNNNNNNNNNNNNNNNNNNNNNNNNNNNNNNNNNNNNNNNNNNNNNNNNNNNNNNNNNNNNNNNNNNNNNNNNNNNNNNNNNNNNNNNNNNNNNNNNNNNNNNNNNNNNNNNNNNNNNNNNNNNNNNNNNNNNNNNNNNNNNNNNNNNNNNNNNNNNNNNNNNNNNNNNNNNNNNNNNNNNNNNNNNNNNNNNNNNNNNNNNNNNNNNNNNNNNNNNNNNNNNNNNNNNNNNNNNNNNNNNNNNNNNNNNNNNNNNNNNNNNNNNNNNNNNNNNNNNNNNNNNNNNNNNNNNNNNNNNNNNNNNNNNNNNNNNNNNNNNNNNNNNNNNNNNNNNNNNNNNNNNNNNNNNNNNNNNNNNNNNNNNNNNNNNNNNNNNNNNNNNNNNNNNNNNNNNNNNNNNNNNNNNNNNNNNNNNNNNNNNNNNNNNNNNNNNNNNNNNNNNNNNNNNNNNNNNNNNNNNNNNNNNNNNNNNNNNNNNNNNNNNNNNNNNNNNNNNNNNNNNNNNNNNNNNNNNNNNNNNNNNNNNNNNNNNNNNNNNNNNNNNNNNNNNNNNNNNNNNNNNNNNNNNNNNNNNNNNNNNNNNNNNNNNNNNNNNNNNNNNNNNNNNNNNNNNNNNNNNNNNNNNNNNNNNNNNNNNNNNNNNNNNNNNNNNNNNNNNNNNNNNNNNNNNNNNNNNNNNNATTTGTAGATCATTCATTGATTTCGTTCATCCACGGGATCGCAACACTTTTGCATCGCAAATCACAAGCGGTTTGGCCGTCCCCAAAATAGTAAATATAGTGTGTCGTATTCGGCGATACAGAGGACTGAAGTCAGGTTTCGGAGTAAAGGACCGTGTTGTTACATACATGCCGTTCCTTCTCAAATTCACATTCAAGAATTATTTAGTCATACAAAGTACACCTTTCTATTCTGCATTTAAAATTCCAAATGAAATAATAACAAAAGCAATACCATTTGTTATACGCCACGCTGCGAACGGCAATATTGAATACATTGATTCTGAGTCAGTACCATATCTTGGTCAGTTACCACAAGAAATGATTGGAAAAGATGCCCTTCAGTTGTATCATCACGAAGATCTTGGATATATAAGGCAGGCGTATGAACTTATCGTAAAAGAGGGTACCTTGGCGCGTTCAAAACCTTATAGAATGGTTACCCACAATGGAGATTCCATTAAGTTGGAGACGGAATGGTCTTCGTTCATCAATCCATGGTCTCGTAAACTAGAATTTGTGATCGGAAAACACCATATTATAGAGGGACCAGCGAACCCGGACGTTTTTCAAGCACCTGATCCGGAAAGAGAAAGTATATTAAGGATTATGAACGAGGTGTTGACAAAACCTGCGGAAGTTGCAAAGCAGCAGATAAGCAAAAGATGCCATGACTTAGCCTCTTTCATGGAGAGCCTTTTGGAAGAACCGAAGACCGACGATGAATTGACACTTGAAATTCAAGATCCTTACTATAATTACTATGAGCATGATTCAGCGATGTTAGGAGGGATTTCTCCTCATCATAATCACAGTGATAGTAAATCGAGCACAGAAACACCATTGAGCTCGTGTACAGTAAAGACATGCTGGATGAGACTGCCAAGTTTTCGGTCGGTGGGCGATTCTCTCAAGGATCGATTTGACGGCGCGTCACGGGTTATGCTTTCCAATAATGATGTGGAAGCCCCCGTCCAGAGGAACGAGGCAGCGCCACACAGGGTGCCGCGACGGGACCGGTACAGGTTTCAGTTGCGGCCTCATAATCCCGATCACAAGTCCCCAGGGGTCAAAGACCTCGTGTACTTGGAACCATCGCCGGGCTTCTGCGAGAAAAATCCCAGGCTAGGCATCCCCGGTACGCACGGGCGGGCCTGCAACGATACCAGCATCGGTGTCGACGGTTGCGACTTAATGTGCTGCGGCCGTGGCTACCGGACAGAAAAAATGTTTGTTGTGGAACGGTGTAAT
    Axsp     GGTTACCCAGAATCGCTAACAGATCCTTCCTACCATGCACAATTATTAGTACTAACCTATCCACTGGTTGGTAATTATGGTGTACCTGATGAAGAAGAAGTGGATGAAYATGGATTACCAAAATGGTTTGAGTCCACAAAAATATGGGCGTCAGCTTTAATAGTAGGWGAAGTGAGTACTCGYGCATGTCACTGGCGTGCAAAACGTTCACTTGGGTCATGGCTGGCAGCTCGTGGCATACCTGGCCTCTGTGATATAGACACCAGAGCTTTGACTCATCGTCTGCGCTCTGGTGTGATGCTCGGACGAATAGTTCAAGGTGTACCACCATTCGGACCGCTGCCAGCTCTGTCAGATCCCAACACGAGAAACTTGGTTGCTGAAGTGTCMATAAAGGAAACGAAAAYCTTCAATCCTRAYGGTGAAATCTCTATTTTAGCAATAGATTGTGGTTTRAAATATAATCAAATTAGATGCTTRGTAAAAAGAAATGCRAAAGTTGTCTTGGTTCCATGGAATCATAAACCAGATCCAAACAAATACGATGGTTTATTTATCAGCAATGGTCCAGGTGATCCYGAAATSTGCAAAGAAGTAGTAGACAATTTGAGACAGGTGGTCAATAATAAAACTACAGTTAAACCAATATTYGGGATTTGTCTTGGACATCAATTACTGTCGACTGCAATAGGCTGCAAAACCTATAAAACCAGTTATGGAAACCGGGGACACAACTTACCATGTACACATAATGGCACAGGAAGGTGTTTCATGACGTCACAAAACCACGGCTTTGCGGTAGACGCGAACACTATACCGAAAGATTGGAAAGTTTTATTTACCAATGAAAATGATAAAACCAATGAGGGTGTTATTCATACATCCGCACCTTTCTTCAGTGTTCAGTTTCATCCTGAGCATACCGCAGGTCCCACTGATCTTGAGGGCTTATTCGATATATTCGTAGATGCAGTTAAAGCTTATAAAAGTAATAAGCAATATGTTATTGATAAAATGATCACAGAAAAACTGAAATTTGTACCAACTCTTCATGACAAACCAAAAAAAGTATTAATACTGGGATCGGGTGGTTTATCTATTGGTCAAGCAGGCGAGTTTGATTATTCTGGATCACAATGTATTAAGGCTATGCGAGAAGAAAAAATTCAAACCGTTTTAATAAATCCCAATATTGCAACTGTACAAACATCTAAAGGTTTAGCCGATAAAATTTATTTCCTTCCAATTACTCCAGAATATGTAGAACAAGTAATTAAAGCTGAACGCCCGACAGGAATCATGCTAACGTTTGGAGGACAGACTGCACTGAATTGTGGAATAGAACTGCAAAAGTCAGGAATATTTGATAAATATAACGTTACTGTTTTGGGAACTCCAATTCAATCAATTGTAGATACAGAGGATAGAAAAATCTTTGCCTCAAAAATCAACGCTATCGGAGAGAAAGTGGCTCCAAGTGCAGCAGTAACTTCGATGGAAGAAGCTCTCACAGCAGCTCTTCAAATTGGTTATCCAGTGATGGCCCGTTCTGCGTTTTCTTTGGGAGGCTTAGGTTCTGGCTTTGCGAATAATGAAGACGAACTTAAAGCTCTTACACACCTTGCACTATCGTACTCTGATCAGCTAATTATAGACAAATCTCTTAAGGGATGGAAAGAAGTAGAATATGAAGTTGTGCGGGATGCTTTTGACAATTGTATAACTGTGTGTAACATGGAAAACGTGGATCCTTTAGGTATTCATACTGGAGAATCGATAGTCGTTGCTCCAAGTCAAACTCTGTCAAATCGGGAGTATAACATGTTAAGAAATACAGCTATCAAGGTAATAAGGCATTTTGGTATAGTAGGGGAATGCAATATTCAGTATGCGCTTAATCCATACTCTGAAGAGTTTTATATAATAGAAGTAAATGCCAGACTGTCCAGAAGTTCAGCATTAGCGAGTAAAGCTACAGGATATCCTCTAGCATACGTAGCTGCAAAATTAGCCCTGGGAATCTCTTTACCTGTAATAAAAAACTCTGTCACRGGTGTCACAACGGCTTGCTTTGAACCCAGTCTTGATTATTGTGTTGTAAAAATCCCCAGATGGGACTTAGCCAAATTTAACAGAGTAAGTACAAAGATTGGAAGTTCAATGAAAAGTGTCGGTGAAGTTATGTCAATTGGTAGAAACTTTGAAGAGGCTTTCCAAAAAGCTTTGCGAATGGTCGATGAAAATGTGAATGGTTTTGATCCATATATCAAAAAAGTTAATGAAAATGAATTACAAGAGCCAACAGACAAACGTATGTTTGTTTTAGCTGCTGCTCTTAATAACGGCTATAGCATAGACAGGTTATATGAGYTAACCAAAATTGACCGATGGTTCTTAGAGAAATTCAAAAATATCATAGACTATTACAAAACTCTTGAAATTGTGGATAGTAATTCTATTACCAGTGATATWCTAAAGAAAGCAAAGAAAATGGGGTTTTCTGATAAACAAATTGCTGCCGCTATAAAAAGCACAGAATTGGCAGTCAGGAAGTTGAGAGAAGGACATAAAATTACTCCATTTGTAAAACAAATCGATACGGTTGCAGCTGAATGGCCTGCTTCTACTAATTATCTGTACTTGACCTATAACGGTATAACGCATGACCTAGATTTCCCAGGGGATTTTATCATGGTTTTGGGATCAGGTGTTTATAGAATTGGAAGCTCAGTGGAATTTGATTGGTGTGCTGTGGGTTGCTTGAGAGAAATAAAAAATCAAGGCAAGAAAACCATTATGGTTAATTATAACCCTGAAACTGTTAGTACCGATTATGATATGAGCGACAGACTGTATTTTGAAGAAATATCATTTGAAGTTGTTATGGATATTTACAATATCGAACATCCTGACGGTATCATTTTGTCTGTACCATCAGTGAAGCCCGGGTACCTCCGTCCTCTGGTGCCGGAACAAGCTCCCCAACAGCCAGAGCCCTGGACCGCTGTGATGGCGGACATCGAGCGCGTCGTCATGTCTGGTGTGACGCACTGGCACTCGCCGAGGTTCCACGCATACTTCCCCACCGCCAACTCCTATCCAGCCATCGTAGCTGACATGCTGAGTGACGCTATAGCCTGCATTGGATTCACTTGGATCGCTAGCCCGGCATGCACCGAGTTGGAAGTGGTGATGCTCGACTGGCTAGGTCAGATGCTGGGTCTCCCAGAGGAGTTTCTTGCCCGGTCTGGTGGTGAAGGAGGTGGCGTCATTCAGGGCACTGCCAGTGAGGCAACACTGGTAGCTCTCCTCGGCGCTAAGAATCGAAAAATGCAAAGGGTAAAGGAAGAACACCCGGAGTGGACCGAATTCGAAATCCTTTCGAAACTTGTCGGTTACTGTAATAAACAAGCTCATTCGTCCGTGGAACGCGCTGGTTTGTTGGGAGGCGTTAAACTTAGATCGTTGAAGCCGGATGCTAAAAGACGTCTCCGTGGTGACATTTTGAAGGAAGCTATGGATGAAGACATCAAGAATGGATTGATTCCTTTTTATGCTGTAGCAACTTTGGGTACAACATCATCTTGCACTTTTGACGCATTGGATGAAATCGGCGATGTATGCAACTCTCGCGACGTGTGGTTGCACGTGGATGCAGCTTATGCTGGCTCTGCCTTCATCTGCCCCGAATACCGCTACCTCATGAAGGGAATGGAAAAAGCCGATTCCNNNNNNNNNNNNNNNNNNNNNNNNCTTCTTGTCACTTTTGATTGTTCCGCGATGTGGCTGAAACAACCACGATGGATTGTCGATGCGTTCAATGTTGATCCACTCTACTTGAAACATGACCAACAAGGTTCTGCGCCTGATTATCGCCATTGGCAAATACCTCTTGGAAGGCGTTTCAGATCTCTTAAAYTGTGGTTCGTTCTAAGACTTTATGGAGTTGAAAATCTTCAGAAGCATATTAGAAAGCAAATCGCTTTGGCCCACCTCTTTGAAAAGCTTTGCACCTCAGATGAAAGATTCGAGCTGTTTGAAGAKGTCACAATGGGGCTTGTTTGCTTCAGACTTAAGGGTAGTAACGAACTTAACGAAGAACTGTTGAGACGTATCAATGGGCGTGGCAAGATTCATCTAGTTCCTTCAAAAATTGACGACGTTTATTTCCTCAGATTAGCCATTTGTTCTCGTTTCACTGAAGATAGCCTCGGTCTCTTCCGTGCGGCTGTGCCGTCTGGTGCCTCAACTGGTGTGCACGAAGCCCTGGAACTGAGAGACAATATCAAAGGTGAATACCATGGCAAGGGTGTGCTCACAGCTATCAAAAACATCAATGAAGCCATCGCTCCGGAGCTGCTCAAAGCTAACCTAGAGGTTACTCAGCAGAAGGAGATCGACCAGTTAATGATCACCTTGGATGGTACAGAGAACAAGTCCAAGTTCGGAGCCAATGCCATCCTGGGAGTCTCTCTGGCAGTTGCYAAAGCTGGTGCTGCTAAGAAAGGTGTCCCACTGTACAARCACCTTGCCGATTTGGCTGGAAACACTGAGATCGTGCTCCCAGTGCCCGCATTCAACGTGATCAATGGAGGCTCCCATGCTGGCAACAAATTGGCTATGCAGGAGTTCATGATTTTACCTACAGGTGCTTCAACATTCAGCGAGGCCATGCGCATGGGTTCAGAGGTRTACCAYCACCTGAAGAAAATCATCAAGGAGAAGTTCGGCCTTGACTCCACCGCTGTYGGAGATGAGGGTGGCTTTGCACCCAACATCCAGAACAACAAGGAYGCTCTGTTCCTCATCCAGGATGCTATCCAGCAGGCTGGGTACACTGGCAAGATCGAAATCGGCATGGACGTCGCCGCATCGGAGTTCTTCAAAAACGGCGCCTACGATCTGGACTTCAAGAACCCCAAATCCAACCCAGCCGACTACCTATCGTCTGATAAGCTGGCAGAGTTGTATCTGGAGTTCATCAAGGACTTCCCAATGGTGTCCATTGAGGACCCCTTCGACCAGGACGACTGGGCCGCTTGGGCTAACCTCACTGCTCGCACCCCTATCCAGATTGTAGGCGATGATTTGACTGTAACCAACCCTAAACGCATCGCCACTGCYGTTGAGAAGAAAGCYTGCAACTGCCTTCTCCTGAAGGTGAACCAGATCGGAAGCGTTACAGAGTCCATCAACGCTCACTTGCTGGCCAAGCAGAACGGATGGGGTACCATGGTCTCTCACAGGTCTGGTGAAACCGAAGACACTTTCATCGCCGACTTGGTAGTCGGTCTGTCCACTGGTCAGATCAAGACTGGCGCCCCCTGCCGGTCTGAGCGTCTSATTGGCAGGTCGTTTATAGATTTTGTACATCCCAGGGATCGCAACACGTTCGCGTCACAAATTACGAGTGGTTTGGCCGTCCCGAAAATTGTAAATATGGTATGCCGTATAAGACGTTACAGGGGACTCATCGCAGGGTTTGGAGTGACAGACCGAGCGGTTACTTTCATGCCGTTTCTATTAAAGTTGACCTTTAAAAACTACTTGGTCATACAGGCTACACCGTTTTTCTCTGCTTTCAAAACGCCAAATGAAATTCTTGCAAAAGCCGTGCCTTTCGTRATGCGGCACGCAGCRAATGGAAACTTAGAATACATTGATCCCGAGTCTGTGCCATACCTTGGCTATTTGCCTCAGGATTTATCGGAAGAAAACGCCCTGCAATTGTACCACTATGAAGATCTCACTTATCTGAGACAAGTATATGAAATTATTGTCAAAGAAGGTGGTATGCCACGCTCCAAGCCATACAGAATGATGACGCACAACGGTCATTACCTAAAATTGGAAACTGAATGGTCTTCATTCATTAACCCATGGTCCAAAAAGCTCGAGTTCGTCATAGGGAAGCATCATATTGTCGAGGGTCCAGCTAACCCGGACGTGTTCCAATCCCCTGAACCTGAACGAGAAAACATTATCAGGATCATGAATGAGGTGTTGACGAAACCGGCTGAGGTCGCTAAACAGCAAATGAGCAAACGATGCCAAGATCTAGCTTCTTTCATGGAGAGCCTGATGGAGGAGCCCAAGATGGACGATGAGCTTCGTCTTGAAATACAGGACGCGGACCACAGCTACTATGAGCGAGATTCYGTTATGCTCGGTGGTATTTCTCCGCATCACGACTACAATGACAGCAAGTCGAGTACAGGAACACCGCTGAGTTCTTGCACGGTGAAGACGTGCTGGATGCGGCTGCCGAGTTTTCGCTCTGTGGGCGATGCGTTGAAGGACCGTTTCGACGGGGCATCACGTGTGATGGTGCCTAACACAGAGCTAGAGGTTCCCGCGCAGCGGAACGACGCTGCATCGCACAGAGTGCCGCGACGGGACCGATATCGGTTCCAACTTCGGCCGCACAATCCGGACCATAAATCCCCCGGCGCGAAAGACCTCGTGTACCTTGAGTCRTCGCCAGGGTTCTGCGAGAAGAACCCYAGGCTGGGGATTCCGGGCACGCACGGGCGAGCGTGCAACGACACAAGTATCGGCGTCGACGGTTGCGATCTAATGTGTTGCGGCCGTGGCTATAGGACCGAAACCATGTTTGTGGTGGAACGATGTAAC
    Bbet     GGCTACCCTGAATCGCTGACGGATCCCTCGTACCACGCGCAGCTACTGGTCCTCACGTACCCGCTGGTCGGCAACTACGGCGTGCCTGACGACGAAGAACGGGACGAACATGGATTACCTAAATGGTTTGAATCTAGCCGCATATGGGCAGCAGGCCTGATAGTTGGCGAGGTAAGTACTCGAGCATGCCACTGGCGCGCGCGGCGCTCGCTTGGCAAGTGGCTGGCAACTCATGGCGTCCCAGGACTGTGTGACATTGACACCAGGGCGCTAACCTTTCGACTAAGGGAAGGCGTCACCCTCGGCAGGATTGTTCAAGGCGCGCCGCCGTTCGGAATCTTACCAACCCTGTCAGATCCGAACTCGAGGAACTTGGTCGCTGAAGTCTCTATCAAAGAAAAGAAAATATTTAATCCAAACGGCGAAGTCACAATAGTAGCCGTCGACTGTGGTTTAAAGTACAACCAACTCAGATGTTTGATGAAAAGAAACGCAAAAGTGATTTTAGTGCCTTGGGACCATAAGATAGATGTAAAAGAATATGATGGATTGTTCATTAGTAACGGTCCTGGTGACCCAGAAATGTGTAAGACGGTGGTGGAGAATCTCAAAGTTGTCTTGAATGATAAAAACAATGTGAAACCAATATTTGGTATTTGCCTCGGACATCAGTTACTATCAACTGCAGCTGGTTGCCATACTTATAAAACTAGCTACGGTAATCGCGGACATAACCTGCCATGTACACACAGTGGAACAGGAAGATGTTTCATGACGTCACAAAATCATGGGTTTGCAGTTGATCCAAAATCATTGCCCAATGATTGGAAAGTTTTATTCACGAATGAGAATGATAAAACAAATGAAGGAATCATCCACAAAACTCAGCCTTTTTTTAGTGTTCAGTTTCATCCTGAGCACACAGCAGGACCAACAGATCTCGAGTGCTTGTTTGATATTTTCGTAGATGCGGTGAAGTCTTTTAAAAATAAAAAGCCTTGTGTTATCGATGAAATGATAACAGAAAAACTGAAATTTGAGTCAACTGTCCACGAGCGTCCGAAAAAGGTCCTTATTTTAGGCTCTGGTGGACTGTCTATAGGACAAGCAGGAGAATTTGATTATTCCGGATCTCAGGGCGTCAAAGCCATGCAAGAGGAAAAAATACAAACAGTTTTAATAAATCCTAATATTGCCACTGTTCAGACATCTAAAGGTCTAGCAGATAAAGTATATTTTCTACCCATTACTCCGGAATATGTAGAACAAGTCATAAAAGCTGAACGACCGACTGGAGTTCTGCTAACATTTGGCGGTCAGACAGCGCTCAACTGTGGAGTTGAACTACAAAAAGCCCGTATCTTTGAAAAATACAATGTGGCGGTTTTAGGGACACCTATACAATCAATTGTTGATACTGAAGACCGAAAAATATTTGCTGAAAAAGTTAATGCCATCGGTGAAAAAGTAGCACCTAGTGCTGCAGTAACTTCTGTAGAAGAAGCTATTGTAGCAGCCAAACAAATAGGCTATCCAGTCATGGCAAGATCAGCTTTCTCTTTAGGGGGAATGGGATCTGGTTTTGCTAATAATGAAGAAGAATTAAAATCTCTAGCCCATCAAGCACTATCACACTCTGATCAACTCATAATAGACAAATCACTGAAAGGGTGGAAGGAGGTAGAATACGAAGTAGTAAGAGATGCCCACGATAATTGTATAACGGTATGTAACATGGAAAATGTAGATCCTTTAGGCATTCATACCGGAGAATCCATAGTTGTTGCACCTAGTCAAACACTCTCAAACAAAGAATACTACATGCTACGAAATACTGCAATAAAAGTCATTAAACATTTTGGAATTGTTGGAGAGTGCAATATTCAATATGCTCTTAATCCGCATTCAGAAGAGTTTTATATCATAGAGGTGAATGCTAGACTATCTAGAAGCTCAGCTCTCGCAAGCAAAGCCACAGGCTATCCTCTAGCTTATGTCGCAGCTAAACTAGCTTTAGGTATTTCACTACCCACAATTAAAAACTCAGTAACAGGAGTTACCACTGCTTGTTTTGAGCCAAGCTTAGATTATTGTGTCGTTAAAATTCCCAGATGGGATTTGGCAAAGTTCAATAGAGTAAGCACAAAAATTGGAAGTTCAATGAAAAGTGTTGGAGAAGTTATGTCTATCGGCAGAAACTTTGAGGAAGCTTTTCAAAAAGCCCTGAGAATGGTAGATGAAAATGTAAATGGCTTTGACCCAAACATCAAGGAAGTAAATGAAGACGAGTTAAGAGAGCCCACCGATAAGAGAATGTTTGTCTTGGCGGCTGCTCTCAAGCAAAATTATAGCGTTGAAAAACTGTATGAATTAACAAAAATTGACAAGTGGTTTTTAGAAAAATTTAAAAATATTGTAGATTATTACAAAACTTTAGAATCAACGGACAGTACTTCAATTAGCTCCGATATATTGATAAAAGCAAAGAAAATTGGATTCTCTGATAAGCAAATAGCAGCTGCGATCAAAATCACAGAAGTAGCTGCAAGGAAACTCAGAGAAGAATTTGGGATTACACCTTTTGTCAAACAAATTGATACAGTGGCGGCCGAATGGCCGGCTTCTACAAACTATCTTTATTTAACTTACAATGGAACGACACATGATTTAACATTTCCAGGTGATTTTACAATGGTTCTTGGATCAGGAGTGTACCGAATAGGCAGTTCCGTAGAATTCGACTGGTGTGCGGTTGGGTGTTTGAGAGAGCTTAGGAACCAAGGCAAAAAAACAATAATGGTTAATTACAATCCTGAAACTGTAAGTACCGACTACGATATGAGCGATAGGCTTTATTTTGAAGAGATATCATTTGAAGTCGTAATGGATATTTACAATATTGAGCACCCAAATGGTGTGATTTTGTCANNNNNNNNNNNNNNNNNNNNNNNNNNNNNNNNNNNNNNNNNNNNNNNNNNNNNNNNNNNNNNNNNNNNNNNNNNNNNNNNNNNNNNNNNNNNNNNNNNNNNNNNNNNNNNNNNNNNNNNNNNNNNNNNNNNNNNNNNNNNNNNNNNNNNNNNNNNNNNNNNNNNNNNNNNNNNNNNNNNNNNNNNNNNNNNNNNNNNNNNNNNNNNNNNNNNNNNNNNNNNNNNNNNNNNNNNNNNNNNNNNNNNNNNNNNNNNNNNNNNNNNNNNNNNNNNNNNNNNNNNNNNNNNNNNNNNNNNNNNNNNNNNNNNNNNNNNNNNNNNNNNNNNNNNNNNNNNNNNNNNNNNNNNNNNNNNNNNNNNNNNNNNNNNNNNNNNNNNNNNNNNNNNNNNNNNNNNNNNNNNNNNNNNNNNNNNNNNNNNNNNNNNNNNNNNNNNNNNNNNNNNNNNNNNNNNNNNNNNNNNNNNNNNNNNNNNNNNNNNNNNNNNNNNNNNNNNNNNNNNNNNNNNNNNNNNNNNNNNNNNNNNNNNNNNNNNNNNNNNNNNNNNNNNNNNNNNNNNNNNNNNNNNNNNNNNNNNNNNNNNNNNNNNNNNNNNNNNNNNNNNNNNNNNNNNNNNNNNNNNNNNNNNNNNNNNNNNNNNNNNNNNNNNNNNNNNNNNNNNNNNNNNNNNNNNNNNNNNNNNNNNNNNNNNNNNNNNNNNNNNN---NNNNNNNNNNNNNNNNNNNNNNNNNNNNNNNNNNNNNNNNNNNNNNNNNNNNNNNNNNNNNNNNNNNNNNNNNNNNNNNNNNNNNNNNNNNNNNNNNNNNNNNNNNNNNNNNNNNNNNNNATGCTGGTTAACTTCGACTGCTCCGCGATGTGGCTCAAGGAGCCGAGGTGGATCGTCGACGCTTTTAACGTAGACCCCCTTTATTTGAAACACGATCAACAAGGATCTGCTCCCGATTACCGCCACTGGCAAATTCCGCTCGGTAGGCGGTTCAGAGCACTCAAGCTTTGGTTCGTCTTGAGACTGTAYGGAGTWGAAAAYCTCCARAAGYATATCAGAAAGCAYATTGCTCTGGCACATCTGTTTGAGAAACTCTGTTTGGCTGACGAAAGGTTTGAAATATTCGAAGAGGTGACTATGGGACTGGTATGCTTTAGACTTAAGGGTGCGAATGAAATTAACGAGGAGTTGCTGAGACGCATCAATGGCCGCGGCAAGATACACTTGGTTCCTTCCAAAATTGATGATACGTATTTCCTGAGAATGGCGGTTTGTTCCCGTTACACTGAAGATAATCTGGGTTTATTCCGTGCTGCTGTGCCATCTGGAGCTTCTACTGGAGTTCATGAGGCTTTGGAACTGCGTGACAATGTTAAAAGCGAATACCATGGCAAGGGTGTCCTCACTGCTATTAAGAACATCAATGATACTATTGCCCCTGAACTACTTAAGGCCAATATTGAAGTAACAGAACAGAAAGCGATTGATGCCCTCATGATCAAACTGGATGGCACTGAGAACAAATCCAAGTTTGGTGCCAATGCTATCCTTGGAGTATCTCTTGCTGTAGCTAAAGCAGGAGCCGCTAAAAAGGGAATCCCCCTTTACAAGCATTTGGCTGACCTAGCCGGAAACAATGATATTGTTCTGCCAGTGCCTGCCTTCAATGTCATCAATGGAGGTTCACATGCTGGCAACAAGCTGGCCATGCAAGAGTTCATGATTCTGCCCACAGGTGCTGCTAGCTTCAGTGAGGCCATGCGTATGGGTTCTGAGGTGTACCACCACCTGAAAAAGATCATCAAGGACAAGTTTGGCCTGGACTCCACTGCTGTCGGTGATGAAGGTGGCTTTGCTCCCAATATTCTAAACAACAAGGATGCACTGTTCCTTATCCAAGATGCTATCGCGAAGGCAGGCTACACTGGCAAGATTGAAATTGGTATGGATGTAGCTGCCTCTGAATTCTTCAAGAACAACTCCTATGACTTGGACTTTAAGAACCCCAACTCCAACCCAGCTGACTACCTGCCTGCGGACAAACTTGGTGCACTCTATCTAGAGTTCATCAAAGATTTCCCCATGGTCTCTATTGAAGACCCGTTCGACCAGGACGACTGGGCAGCATGGAGCAGCCTTACAGCTAGCACTCCCATACAAATTGTTGGTGATGACTTGACTGTGACGAATCCGAAGCGCATCGCGACGGCGGTGGAGAAGAAGGCGTGCAACTGCCTGCTGCTGAAAGTGAACCAGATAGGCAGCGTCACCGAGTCCATCGACGCGCACCTGCTTGCCAAGAAAAATGGATGGGGCACTATGGTGTCTCACAGATCCGGCGAAACTGAAGACACATTCATCGCCGATCTAGTGGTAGGTCTGTCCACCGGRCAGATCAAGACTGGCGCGCCGTGCCGTTCTGAGCGCCTCGCGGGTCGCTTTTTCGTCGATTTCTTACATCCAAAGGATCATAATACCTTTTCATCGCTGAGTAGGAACTGGTTGATATTTCCGAAATTTGAGAATATGTTATGTCGTATACGGCGCTACAAGAGTTTAAATTTGAACTACGGAGTGAAAGACACCATGATGACGTTTACGCCTTTCCTGTTAAAGTTCTTTTTCAAAGGCCACTTACACATACAGGCGTTTTATTTTTATTCGGCGTTTAATACCGCTAACGAATTGATTACAAAGCCGACGTCTTTCATGTTCCGGCACGCCGCTAACGGTATCTTGGAGTACATAGATCCCGAATCGATCCCGTACCTGGGTTATCTACCCCAGGATATAAAGGATAAAAGTGCTCTCCACCTGTTCCACCCCGACGATYTGCCCTATTTGAAACAAATTTACGAACGCATTGTCAAAGAAGAAACGGTTACTAGCTCGAAACCGTACAGATTAATGACACAAAACGGCGATTACATCACGGTTGAGACGGAATGGTCCACGGTCATAAATGAATGGTCAATGAAACTTGAATTTGTGATTGCAAAACACCATATCATCGAAGGTCCAGCCAATCCTGACGTGTTCGAATCACCCTCAGTAGAGAGAGATAGAATCATACGAATCATGAACGAGGTCCAGAATAACACGGCAAATAGTAAGAAAGAGGTTATAGGTGAGCGGTGCCAGAATCTGGTATCGTTTATGGAAACTTTGATCGAAGAGCCTAAACAAGAAGATGAGCTTAGACCGCAGATGCAAGATATACGGCAGAGCTACTATGAGAGAGACTCCGTGATGCTAGGAGGTNNNNNNNNNNNNNNNNNNNNNNNNNNNNNNNNNNNNNNNNNNNNNNNNNNNNNNNNNTCGTGCGCCGTGAAGACGTGCTGGATGCGGCTGCCGAGCTTCCGGTCAGTGGGCGACGCGCTCAAAGACCGATTYGACGGCGCATCGCGCGTGATGCAGCCCAACGCAGAGCTGGAGCCGGTGGCGGTGCGTAACGACCCCGCGCCTCACCGTGTRCCGCGACGCGATCGCTATCGCTTCCAGCTGCGGCCGCACAACCCCGAGCACAAGGCGCCCGGCGCCAAGGACCTCGTGTACCTGGAGCCTTCRCCGGGCTTCTGCGAGAAAAACCCGCGGCTCGGCATTCCCGGCACCCACGGTCGCGCCTGCAACGATACCAGCATCGGCGTCGATGGCTGCGACCTCATGTGCTGCGGACGTGGCTACCGTACGCAGACCATGTTCGTCGTCGAGCGCTGCAAT
    Bmor1    GGATATCCGGAATCCCTGACAGATCCGTCGTACCACGCACAACTACTGGTGTTAACTTATCCTCTCATTGGAAACTATGGAGTTCCGGATGAGAATGACCGAGACGAACACGGTATTAGCAGGTGGTTTGAATCCGACCGTATTTGGGCAGCTGGTTTGATAGTGGGGGAAGTCAGCAAACGTGCTTATCATTGGCGTGCCAAATGTTCCATAGGAGCATGGCTAGCCCAGCATCGGGTCCCTGGTATATGTGACATTGATACACGCGCTCTAACTTGCCGTCTCAGAGAAGGTATAACTCTCGGGAAAATCATACAAGGCTTACCGCCGTCTACTCCACTTCCACCGTTCACAGATCCGAACTTACGAAACTTAGTTGCCGAAGTGTCAATTAAGCAACCACGAGTTTTTAATAAAAATGGAGAGATAACAATTTTGGCAATCGACTGCGGTTCAAAATACAATCAAATTAGATGTTTTATCAAAAGGAACGCGAAAGTCGTTCTAGTACCGTGGGACTACAAGCCCAACCCAAATGAATACGATGGCTTGTTCATAAGCAACGGGCCAGGCGATCCGGAAATTTGCAAAAAAGTTGTAGAAAACTTACAATTTGTTATGAAAAATCAAAATATTGTAAAACCTATCTTTGGTATTTGTCTAGGACATCAACTATTATCTACCGCAGCGGGGTGCAAAACTTACAAGACCAAATATGGCAACCGTGGTCACAACTTGCCGTGTACTCACAGTTCCACTGGCAGATGTTTCATGACTTCGCAGAACCATGGCTACGCCGTCGATACCGATTCTTTGCCTGAAGGATGGAAAGTTTTGTTCACCAATGAAAATGATAAGACTAACGAAGGAATCATTCACAAGTCTGCGCCTTATTTCAGCGTTCAATTTCATCCTGAACACACTGCGGGCCCTACGGATTTAGAGTTTTTGTTTGACATTTTTGTTGATGCAGTTAAAAGTTATAAAAATAACGTAAATTGTGTTATAGATGAAATGATAAATGAAAAATTGAAATTTATTCCAACAATTCACGATAGACCGAAAAAAGTATTAATCCTAGGCTCCGGAGGCTTATCAATAGGACAAGCCGGAGAGTTCGATTATTCAGGTTCGCAAGGCGTGAAGGCTATGCAAGAAGAAAAAATTCTAACAGTTCTTATAAATCCTAACATTGCCACTGTACAAACTTCTAAAGGTTTGGCGGATAAAGTTTACTTTTTACCTATAACTCCTGAATATGTAGAACAAGTCATAAAAGCAGAAAGACCAACGGGGATTTTGCTCACTTTTGGCGGACAAACTGCACTAAATTGCGGAGTGGAACTACAAAAATCTAAAATATTTGAAAAATATAATGTCAGCGTTTTAGGCACACCCATTCAGTCGATAGTTGATACTGAAGATAGGAAGATATTTGCAGAGAAAATCAATGCGATAGGAGAAAAAGTGGCACCAAGTGCAGCAGTAACATCAGTCGAAGAAGCACTCGAAGCAGCTCTGCAAATCGGGTATCCGGTGATGGCTCGCTCAGCCTTTTCCTTGGGAGGATTAGGCTCTGGTTTTGCGAACAATGAAGATGAACTCAAAACATTAGCTCACCAAGCTCTTTCACATTCCGATCAACTCGTTATTGACAAATCTTTGAAGGGGTGGAAAGAAGTTGAATACGAAGTCGTAAGAGACGCTTATGATAACTGCATAACTGTTTGTAATATGGAAAACGTTGACCCATTAGGTATACACACTGGAGAATCTATAGTAGTAGCGCCAAGTCAAACTTTGTCTAATAGAGAGTATTATATGCTTCGAAATACGGCTATAAAAGTTATACGACATTTTGGTATAGTCGGCGAATGTAATATACAATACGCTTTAAACCCGAATTCTGAAGAATTTTACATTATTGAAGTAAATGCAAGACTTTCGAGGAGCTCAGCATTAGCCAGTAAAGCAACAGGTTATCCATTAGCATATGTGGCTGCAAAATTAGCTCTCGGAATATCCTTGCCTGTTATCAAAAATTCGGTTACTGGAGTAACCACAGCCTGTTTTGAACCAAGTTTGGACTACTGTGTTGTTAAAATCCCAAGATGGGACCTCGCCAAATTTAACAAAGTGAGTACGAAAATTGGAAGCTCTATGAAAAGTGTTGGGGAAGTCATGTCTATCGGCAGGACTTTCGAAGAAGCATTCCAAAAAGCTTTGCGGATGGTTGACGAGAATGTAAATGGTTTTGATCCGAACATCAAAAAAGTAAACGAAAATGAGTTAAAGGAACCAACAGATAAACGTATGTTTGTGTTGGCTGCAGCCTTAAAGAACGGATTTAGTGTTGAAAAGTTGTATGAGTTGACTAAAATAGACAAATGGTTCTTAGAAAAGTTTAAGAACATTATTGACTATTACAAAACTCTTGAAAAATTAGATTCTGGAACAATTACATCTGACATTTTAAAGCAAGCTAAAAAAATGGGATTCTCTGATAAACAAATTGCTTCTGCAATAAAGAGTACTGAAGTAGCGATCCGTAAATTAAGAGAAGAATTCAAAATAACACCATTTGTTAAACAAATAGATACAGTTGCTGCGGAGTGGCCAGCTACTACCAACTATTTGTATTTAACCTACAATGGAAGCACACATGACATTGAATTTCCGGGAGAATTCGTTATGGTTTTAGGTTCAGGGGTGTATAGAATAGGAAGTTCGGTAGAGTTCGATTGGTGTGCCGTAGGATGTCTCAGGGAATTAAGAAATCAAGGTAAAAAAACAATAATGATAAATTACAATCCTGAAACAGTTAGTACTGATTATGACATGAGCGATCGTCTCTATTTTGAGGAAATATCATTTGAAGTTGTAATGGATATTTATGATATTGAAAGACCTAGTGGTGTAATATTGTCTGTTCCGTCAGTAAAACCTGGCTACCTTCGACCGTTAGTTCCGGAACAAGCACCGCAACAACCGGAGCCTTGGACTGCGGTGATGGCGGATATCGAGCGCGTGGTTATGTCCGGGGTCACCCACTGGCACTCGCCTCGGTTCCACGCCTACTTCCCAACCGCTAACTCGTATCCCGCTATAGTAGCAGACATGCTCAGCGGCGCCATCGCTTGCATTGGTTTTACTTGGATTGCTAGCCCGGCATGTACAGAGTTGGAAGTGGTTATGTTGGATTGGTTGGGTCAAATGCTTGGCCTGCCAGAAGAGTTCTTGGCGCGGTCAGGGGGCGAGGCCGGCGGTGTAATCCAGGGCACGGCTAGCGAAGCTACTCTTGTCGCACTGCTAGGAGCCAAGTCTCGCATGATGCAAAGAGTCAAGGAACAACACCCTGAATGGAGTGACACCGATATATTATCCAAGCTCGTCGGCTATTGTAATAAACAAGCCCATTCTTCGGTGGAGCGAGCTGGACTCCTCGGCGGTGTTAGGCTGAAATCACTACAGCCAGACGGTCAACGTCGTCTTCGCGGAGACACTCTTCGTGACGCTATTGATGAAGACATCCGCAACGGTCTCATTCCATTCTATGTTGTTGCTACATTGGGTACAACTTCATCCTGTACATTCGATGCTCTTGACGAAATTGGAGATGTCTGTCTCTCACATGGAATTTGGCTTCACGTCGATGCCGCCTACGCTGGATCTGCTTTCATCTGCCCTGAGTATCGATACCTTATGAAAGGCGTTGAGAAAGCGGATTCATTTAATTTCAATCCTCACAAATGGATGCTGGTCAATTTTGATTGTTCAGCAATGTGGTTGAAACAGCCACGATGGATCGTCGATGCTTTCAACGTTGATCCTCTTTACTTGAAACACGACCAGCAAGGCTCAGCGCCAGATTACCGTCATTGGCAAATACCGTTGGGCCGCAGATTCAGAGCGCTGAAGTTGTGGTTCGTTTTGCGATTATACGGTGTTGAGAACTTACAAAAACACATCAGAAAACAGATCGCATTGGCCCATCTGTTCGAGAAGCTTTGCACTTCAGATGATAGATTCGAGTTGTTTGAAGAGGTCACTATGGGTTTAGTGTGTTTCAAACTGAAAGGAAGCAATGAAATCAATGAAGAACTATTACGCCGTATAAACGGACGTGGAAAAATTCATCTTGTCCCATCTAAGATCGATGATGTGTATTTCTTGAGATTGGCTATTTGCTCGCGTTTCTCCGAAGAAAGCCTTGGCTTGTTCCGGGCAGCTGTACCCTCTGGTGCATCCACTGGTGTTCATGAAGCTCTTGAACTGAGAGATAACATCAAGAGTGAATATCATGGCAAGGGAGTTTTGACCGCAATCAAAAATATCAATGAACTGATTGCTCCTGAACTTACCAAAGCCAACCTTGAAGTAACCCAACAGAGAGAGATTGATGAACTCATGCTTAAGTTGGATGGCACTGAGAACAAATCCAAACTGGGTGCTAATGCTATCCTTGGAGTTTCCTTAGCTGTTGCTAAGGCTGGTGCTGCCAAGAAGAATGTTCCGCTGTACAAGCACTTGGCTGATTTGGCTGGAAATAATGACATTGTTCTACCTGTACCAGCTTTCAATGTGATCAATGGAGGATCACATGCTGGAAATAAACTTGCCATGCAGGAATTCATGATTTTCCCTACAGGGGCGTCCACCTTCAGTGAAGCCATGAGGATGGGTTCAGAAGTGTACCACCATTTGAAAAAGATCATTAAGGAGAAGTTTGGATTGGACTCTACGGCTGTTGGTGATGAAGGTGGTTTTGCACCAAACATACAAAACAACAAGGATGCTCTTTATCTGATTCAGGATGCTATCCAGAAAGCTGGCTATGCTGGCAAGATCGACATTGGCATGGATGTAGCCGCCTCTGAGTTCTTCAAGGATGGTAAATACGACCTTGACTTTAAAAATCCCGATTCCAATCCAGGCGACTACCTGTCATCAGAGAAATTAGCTGATGTCTATTTGGACTTCATCAAAGATTTTCCCATGGTGTCCATTGAGGATCCTTTTGACCAGGATGATTGGTCTGCATGGGCTAACCTCACCGGACGCACGCCTATTCAGATTGTTGGTGATGATCTGACGGTGACAAACCCTAAGCGTATCGCTACTGCAGTTGAGAAGAAGGCATGCAACTGTCTGCTATTGAAGGTCAATCAGATCGGTAGCGTAACAGAGTCAATTGATGCTCACTTGCTGGCCAAGAAGAACGGATGGGGCACAATGGTCTCTCACAGATCTGGTGAGACCGAAGATACCTTTATTGCCGACCTGGTAGTTGGTTTGTCCACGGGTCAGATCAAGACCGGCGCCCCGTGTCGCTCGGAGCGTCTCCTTGGSAGGTCGTTYATCGATTTCGTTCATCCAAGGGACCGTAGCACGTTCGCGTCACAGATAACCAGTGGTTTGGCCGTCCCGAAAACTGCAAACATGGTGTGTCGGATAAGACGTTACAGAGGTCTGAGCACGGGGTTCGGAGTTAAGGAAAGAGTGGTCACGTTCATGCCGTTCCTTTTGAAATTCACGTTCAAGAACTACCTCGTCATACAGGCCACACCATTTTTTTCAGCGTTCAAAACGTCGTTTGAAATATTACCGAAAGTTAATCCTTTCGTGATGCGTCACTCCGCGAATGGTAATCTCGAGTACTTAGACCCAGAATCTGTACCTTATCTCGGATATTTACCTCAAGATGTCCAAGACAAGGACGCATTGCAACTCTATCATCCGGAAGATTTGGAATACCTCCAGCAAGTATACGAGGTAATCGTTAAGGATGGTGGCATGCCGCGTTCCAAAACTTACAGAATGATGACACAAAACGGTGATTACATAAAAATCGAAACCGAATGGTCTTCGTTTATTAATCCTTGGTCGAAGAAGCTGGAATTCGTCATCGGGAAACATTACATCATTGAAGGCCCCGAGAATCCAGATGTATTCCAGTCCCAAGATCCGGAGCGCGAGAATATCGTTAAACTTATGAATGAGGCTCTAACGAAACCAGCGGAAGTTGCCAAACAGCAAATGAGCAAGCGTTGCCAGGACTTAGCGTCGTTCATGGAGAGCCTCATGGAGGAACCGAAAAATGACGAGGAATTACGCCTAGAAATACAGGATCCGGACCACAGTTATTATGAGCGTGATTCGGTAATGCTCGGCGGGNNNNNNNNNNNNNNNNNNNNNNNNNNNNNNNNNNNNNNNNNNNNNNNNNNNNNNNNNTCGTGCACCGTGAAGACTTGCTGGATGAGGCTGCCGAGCTTCAGGTCGGTGGGTGACTCGCTGAAGGACCGGTTCGATGGCGCGTCACGCGTGATGCTGTCGAAGGCGGAGCTCGAGACGCCGGCGCAGCGCAACGAGGCGGCGCCGCACCGGGTGCCGCGCAAAGACCGGTACCGGTTCCAGTTGCGGCCGCACAATCCGGACCACAAGTCGCCCGGGGTCAAAGACCTCGTCTACCTGGAATCGTCGCCGGGATTCTGCGAAAAGAATCCGCGTCTAGGCATCCCCGGCACGCACGGCCGCGCCTGCAACGACACTAGCATCGGCGTGGACGGCTGCGACCTGATGTGCTGCGGTCGCGGCTACAAGACAAACACGATGTTCGTGGTTGAGAGATGCAAC
    Ccol     GGTTATCCAGAGTCCTTGACAGATCCGTCGTATCATGCACAGTTGTTGGTGCTAACTTATCCTCTAGTGGGTAACTATGGAGTACCAGACGAGAGCGAGTGTGATGAACACGGAATACGCAAGTGGCTTGAATCTGAGCGTATATGGGTAGCTGGGTTAATTGTTGGCGAAGTAAGCACACGTGCTTGCCACTGGCGCGCTAAATATTCTCTAGGCGCATGGTTAGATGTACATGGAATCCCTGGTCTTTGCGACGTAGATACTCGAGCACTTACCATCCGTCTTCGAGAAGGTGTTACCCTTGGACGAATTGTTCAGGGTGCTCCACCTTATGGACCTTTTACACCTCTTGTAGATCCAAATATGAGAAATTTGGTGGCTGAAGTGTCTACTAAAGAATCAAAAATAATTAATCCTAATGGTGATATTACAATACTAGCAGTGGATTGTGGCTTGAAGTACAATCAGGTTAGGTGTTTGGTGAAAAGAAATGCCAGAGTAATTTTGGTTCCTTGGAATCATAAATTAGATCCTAAACAATATGACGGTTTATTTATCAGTAATGGTCCAGGTAACCCTGAAATGTGCAAACAGGTGGTCACGAATTTGCAAGAGGTTATTAATAACAAAATAGATGTAAAACCAGTTTTTGGCATTTGCCTTGGACATCAATTATTGTCAACAGCAGCCGGTTGTAAAACATATAAAACTGCATATGGTAATCGTGGTCACAATTTGCCATGTACACACCGTGGCACAGGAAGATGTTTTATGACATCACAGAATCACGGTTTCGCTGTAGATGCAAATTCATTACCCGATGATTGGAAAATTCTTTTTACCAATGAAAATGACAAGACAAATGAAGGCATCATTCATAGACGTTCTCCATTATTCAGCGTACAGTTTCATCCTGAGCATACTGCTGGCCCTACAGATTTGGAATGCCTTTTTGATATTTTCATAGATTCAGTCAAGKCTTACAAAATTAAGCAACAATACGTAATCGACGATATGATTACAGAAAAACTAAAATACGTACCAACTATTCAAGAAAGACCCAAAAAAGTGCTTATTCTCGGTTCAGGTGGTCTGTCAATCGGTCAGGCTGGTGAATTTGATTATTCAGGATCACAGGGAGTAAAAGCGATGCAAGAAGATAAAATTCAAACTGTCCTTATTAATCCGAACATTGCAACTGTTCAAACATCTAAGGGTTTAGCAGATAAAGTTTATTTTCTCCCCATAACTCCAGAATATGTGGAGCAGGTGATAAAGGCCGAACGCCCTACGGGAGTATTACTTACATTTGGCGGTCAAACTGCACTAAATTGTGGTGTAGAATTACAAAAAGCCAGGATATTTGAAAAATATAACGTCAATGTACTAGGAACTCCTATCCAATGTATAGTCGATACTGAAGATAGAAAGATTTTTGCAGAAAAAATAAACGCAATAGGTGAAAAAGTAGCTCCAAGTGCAGCAGTAACTACAGTAGATCAAGCTGTTACGGCAGCAATTCAAATTGGATATCCTGTTATGGCGCGTTCGGCATTTTCTTTAGGTGGCTTAGGTTCTGGTTTTGCTAACAATGAAGAAGAGCTCAGAGTATTAGCGCATCAGGCGTTATCTCACTCTGATCAACTCATTATAGATAAATCCCTAAAAGGATGGAAAGAAGTTGAATATGAAGTCGTTAGGGATGCGTATGATAATTGCATCACTGTTTGTAATATGGAAAATGTAGATCCTCTAGGAATCCATACTGGAGAATCCATTGTCGTTGCTCCAAGTCAAACCTTATCGAACAGAGAATATTATATGCTACGGAACACTGCCATAAAGGTGATAAGGCATTTTGGCATAGTAGGCGAGTGTAATATTCAATACGCATTAAATCCTAATTCAGAAGAGTTCTACATTATAGAAGTGAATGCCAGACTATCTAGAAGCTCGGCGTTAGCAAGCAAAGCAACAGGATACCCACTAGCATATGTAGCTGCAAAATTGGCTCTTGGAATACCATTACCTGCTATTAAGAATTCAGTGACTGGAATAACTACAGCATGTTTCGAACCAAGTCTTGACTATTGCGTTGTGAAAATACCTAGATGGGATTTGGCTAAATTTAATAGAGTGAGTACTAAAATTGGTAGTTCAATGAAGAGTGTAGGAGAAGTTATGGCTATTGGTAGAAGTTTTGAAGAAGCATTTCAAAAAGCTTTGCGAATGGTTGATGAAACTGTAAATGGTTTCGACCCAAATATCGAAAATGTTAATGAAAGTGAATTGAGAGAACCGACGGATAAGCGAATGTTTGTCCTAGCTGCTGCACTAAGACACGGATATACAGTAAAAAAAATATACGAACTTACAAAAATTGATAAGTGGTTTTTGGAGAAATTCAAGAATATAATCGAGTATTACAAAACTCTTGAAACTGTTGATCCTGGTTCTATAACTTTTGAAATACTAAAAAAAGCTAAGAAAATAGGATTCTCTGACAAGCAAATAGCCGCAGCCATAAAGAGCACTGAACTAGCAGTGAGAAAGTTGAGAGAAGAACTGGAAATTACTCCATTTGTCAAACAAATTGATACAGTGGCTGCTGAATGGCCAGCTTCCACTAATTATCTCTACTTAACATATAACGGTAGTACGCACGATTTAGAATTCCCAGGAGAGTTCGTAATGGTCCTGGGATCAGGTGTATACAGAATTGGAAGTTCTGTGGAATTTGATTGGTGTGCTGTGGGTTGTTTAAGAGAATTAAGGAATCAAGGTAAAAAGACTCTAATGGTCAACTATAATCCTGAAACTGTCAGTACTGATTATGATATGAGCGATAGATTATACTTTGAAGAGATTTCGTTTGAAGTTGTCATGGATATTTACAATATAGAATATCCAAGTGGTGTCATATTATCAGTGCCGTCGGTGAAGCCAGGCTACTTGCGTCCATTAGTGCCGGAACAAGCGCCGGATCAGCCTGAACCTTGGACGGCGGTGATGGCTGACGTCGAACGTGTTGTCATGTCTGGAGTTACCCACTGGCATTCGCCGAGGTTTCATGCCTACTTCCCTACTGCCAACTCGTACCCGGCTATCGTTGCCGATATGCTAAGCGGAGCAATAGCTTGCATTGGTTTTACATGGATTGCAAGTCCAGCTTGTACTGAGTTAGAGGTGGTGATGCTAGACTGGTTGGGTCAAATGTTGGATCTACCCGAGCAGTTCCTTGCGCGTTCTGGTGGCGAGGCTGGTGGTGTGATCCAGGGCACTGCTAGTGAAGCCACCCTCGTGGCTCTCTTGGGAGCCAAAGCACGCACGATGCAGAGGGTTAAAGAACAACACCCTGAATGGAGCGAAACCGATATCCTCGCGAAACTTGTTGGATATTGTAACAAACAAGCTCATTCATCTGTCGAAAGAGCTGGACTGTTGGGAGGCGTGAAGCTCAGATCTCTGCAGCCAGACAGCAAACGGCGTCTCCGAGGTGATATATTACGTGAGGCTATAGATGAAGATACTCGCAATGGATTTATTCCATTCTTTGCTGTGGCAACTTTGGGTACAACATCTTCTTGTACTTTTGACGCACTCGACGAAATGGGTGACGTATGTGCCGATCACAATGTGTGGCTGCATGTGGATGCAGCCTACGCTGGATCTGCATTCATCTGTCCCGAGTACCGCTACCTCATGAAAGGTATCGAAAAGGCAGACTCTTTTAACTTCAACCCGCACAAATGGCTTTTAGTTAACTTCGATTGTTCGGCCATGTGGCTGAAACAACCGCGATGGATCGTAGATGCATTCAACGTGGACCCTCTTTACTTGAAACATGACCAACAGGGCTCGGCACCGGATTACCGACACTGGCAAATCCCATTGGGACGCCGCTTCAGAGCACTTAAGTTATGGTTCGTTTTGAGACTCTACGGCGTTGAAAATCTACAAAAGCATATTAGAAAACATATTGCTCTGGCCCATCTGTTCGAAAGGCTATGCACTGGCGATGATAGGTTTGAATTATTCGAAGAGGTCACAATGGGCCTCGTCTGCTTTAGGTTGAAAGGGGGCAATGATATCAATGAAGAATTATTAAGACTCATTAACGGCCGTGGAAAGATACATTTGGTTCCTTCTAAAATTGATGACATTTACTTTCTACGATTAGCGATTTGCTCACGTTTTACCGAAGACAGCCTTGGCCTTTTCCGTGCGGCTGTGCCATCTGGAGCTTCCACTGGTGTCCACGAGGCCTTGGAGCTGAGGGACAATGTCAAGAGTGAATACCACGGTAAAGGTGTTATGACTGCCATAAAGAACATCAATAACATTGTTGCTCCTGAACTTCTTAAACAGAACCTTGAAGTGACTCAACAGAAGGAGATCGACCAAGTTATGCTCCAATTGGACGGTACAGAAAACAAGTCTAAGCTTGGAGCTAATGCCATCCTCGGAGTATCTCTGGCAGTTGCCAAGGCCGGCGCCGCCAAGAAGGGTGTTCCACTGTACAAGCATTTGGCTGACTTGGCCGGCAACTCTGAAATAGTTCTCCCTGTTCCCGCTTTCAATGTAATCAATGGTGGCTCTCATGCTGGCAACAAACTTGCAATGCAGGAATTCATGATTTTCCCTACAGGTGCCTCATCCTTCAGTGAGGCGATGCGCATGGGCTCTGAAGTATATCACCACTTGAAAAAGATCATTAAGGAGAAGTTTGGTCTGGACTCCACGGCTGTTGGTGATGAGGGTGGCTTCGCTCCCAATATCCAGAACAACAAGGATGCACTCTATCTGATCCAGGATGCCATCCAGCAGGCTGGATACACTGGCAAGATTGAAATTGGAATGGACGTCGCCGCGTCCGAGTTCTTTAAGGATGGTTCCTACGATCTTGATTTCAAGAACCCTGAATCTAACCCCGCCGACTACCTATCTTCCGAGAAGTTGGCAGAAGTTTACTTGGATTTCATCAAGGACTTCCCGATGGTGTCTATCGAGGACCCCTTCGACCAGGACGACTGGTCCGCATGGGCGAATCTCACCTCACGCACTCCTATTCAGATTGTGGGAGATGATCTTACTGTGACCAACCCAAAGCGCATCGCCACCGCAGTCGAGAAGAAGGCGTGTAACTGCTTGTTGCTGAAGGTGAACCAGATCGGTAGCGTCACTGAATCCATTGACGCTCATTTGCTGGCCAAGAAAAATGGATGGGGCACCATGGTCTCGCACAGGTCTGGTGAGACTGAGGATACATTCATCGCTGACCTGGTTGTCGGACTGTCCACCGGTCAGATCAAGACTGGCGCACCGTGCCGCTCCGAGCGCCTGATCGGCAAGTCGTTTATGGACTTCGTTCATCCGCGGGATCGCAATACTTTTGCGTCGCAAATCACAAGTGGTTTCGCTACTCTGAAAAATGTTAATATGGTATGTCGTATAAGGCGATACAGGAGTCTCTCGTCCGGTTTTGGAGTCAAAGAACGACTGGTTACTTTCATGCCGTTTCTTCTCAAATTTTCGTTTAAAAACTACCTAGATATACGAGCAACACCGTTTTTCTCTGCGTATAAAATTCCTAATGAAATTGTTACGAAACCTGTACCATTTGTGATAAGACATGCTGCGAACGGTAACCTTGAGTACATTGATCCCGAATCCGTGCCGTACCTTGGCTATATACCTCAAGACGTTACTGATAAGGATGCTTTGCAGCTATACCACCCAGAAGATCTTGCGTATCTTCAACAAGTCTATGAGACTATTGTTAAAGAGGGCGGTTTGCCACGGTCACTGGCGTACAGAATGATGACACAAAACGGAGATTTTATAAAAGTAGAGACAGAATGGTCTTCGTTAATAAATCCGTGGTCMAGGAAGCTTGAGTTTGTTACCGGCAAGCATCATATTATCGAGGGCCCCAAAAATCCCGACGTATTTCAATCACCGGATGCTGACAGGGAAAGCATACTCAGGATATTAAACGAAGTACTAACGAAGCCTGCCCAGGTGGCAAAACAACAAATGAGCAAAAGGTGCCAGGATCTTGCCTCCTTTATGGAGTGCCGTACAGAGGATCCAAAAACTGATGAAGAGCTTCGGCTCGACATACAAGATACAGACCTCAGATATTATGAGCGAGATTCTGTCATGCTTGGAGGCNNNNNNNNNNNNNNNNNNNNNNNNNNNNNNNNNNNNNNNNNNNNNNNNNNNNNNNNNTCGTGCACGGTGAAGACGTGTTGGATGAGGTTGCCGAGTTTTCGTTCGGTGGGCGACGCGCTGAAGGACCGTTTCGACGGCGCGTCGCGGGTGATGGTGTCCAATAGTGAGTTGGAGCCTCCAGTGCAGCGGAATGAGGCGGCTCCCCACCGGGTGCCGCGGCGAGACAGGTATAGGTTTCAGCTGCGGCCGCATAATCCGGACCACAAATCTCCGGGTACGAAAGATCTCGTATACCTGGAGTCATCGCCGGGGTTCTGCGAGAAGAACCCGCGGCTCGGCATTCCGGGCACGCACGGGCGCGCCTGCAACGACACCAGCATCGGCGTGGACGGCTGCGACCTGATGTGCTGCGGGCGCGGGTACCGCACCGAGACCATGTTCGTAGTGGAGCGGTGCAAC
    Ceur     GGTTATCCAGAATCGTTGACGGATCCCTCCTACCACGCCCAGTTACTGGTGCTTACCTACCCTCTCGTGGGTAATTATGGAGTTCCTGATGAAAACGAGCGTGATGAACATGGTTTACCTAGATGGTTCGAATCCGATCGTATTTGGGCCTCCGCTTTGATTGTTGGCGAAGTTAGTACAGAAGCTTGCCATTGGAGGGCGAAGCAATCACTAGGAAGATGGTTAGCAGCAAAAGGTGTACCAGGCCTTTGCGGTGTTGACACTAGAGCACTTACATTCCGACTTCGAGAGGGTGTAATGTTAGGAAAAATAATTCAAGGRGAGCCACCATTCGCACCTATGACGTCATTAACTGATCCAAATACAAGAAATTTAGTTGCAGAAGTTTCTTCGAAGGAGCCTCGAATTTTCAATCCTAATGGAGACGTAACTATTATGGCAGTTGACTGTGGATTAAAATATAATCAAATTAGATGTTTGATTAAAAGGAACGCAAAAGTAGTATTAGTTCCATGGGATTATGYTCTAGATGCAAACACTTATGACGGACTATTCATAAGTAACGGTCCYGGTGATCCAGAAGTTTGCAAAGCTACTGTTGAACAATTGCGTCTCCGAATCAACGACCAGAAAAACATAAAGCCTATATTTGGAATATGCTTAGGTCACCAGTTACTTGCAACTGCGGCAGGTTGCAAGACATACAAAACAAGTTACGGAAACCGTGGACACAATCTTCCTTGCACGCACAAAGGAACTGGTCGATGCTTCATGACGTCACAAAATCACGGTTACGCTGTTGATGCTGATACTCTTCCAGATAAATGGGACGTATTATTTACAAATGAAAACGATAAGACTAATGAGGGTATATGCCATAAAATACTCCCATTCTTCAGTGTTCAATTTCATCCTGAACACACGGCTGGACCGACTGATCTGGAATGTCTTTTTGATGTTTTCATTGATTTAGTTAAATCGTATAAAAATAAAAAGCAAGCTATTGTAAATGAAATGATAACGGAAAAAATTAAATTTACTCCTAAACTTCAAGAAAGACCTAAAAAAGTTCTAATCCTTGGTTCTGGTGGATTGTCCATCGGTCAAGCTGGTGAATTTGATTATTCTGGGTCGCAAGGTGTTAAAGCCATGCAAGAAGAAAAAATACAAACTGTTTTAATAAACCCAAACATCGCTACCGTCCAAACGTCAAAAGGTTTAGCTGACAARGTTTATTTTTTACCTATAACACCAGAATACGTCGAACAAGTAATAAAAGCAGAACGTCCCACTGGTGTTCTTCTCACTTTTGGTGGCCAAACAGCTTTAAATTGTGGAGTCGAATTRGAAAAAAGTAAAATATTTAACAAATATAATGTAAGTGTTCTTGGTACTCCAATTCAATCTATTGTAGACACTGAAGACAGAAAAATATTTGCGGAAAAAATTAATGCAATAGGTGAAAAAGTTGCGCCCAGTGCAGCGGTGTCATCAGTAGAAGAAGCTCTCACAGCCGCCATTAAAATAGGTTATCCAGTAATGGCTCGATCAGCGTTTTCACTGGGGGGTTTAGGATCAGGATTTGCAAATAATGAAGAAGAGTTAAAAATTCTTGCACACCAAGCTCTGTCACATTCCGAACAATTAATAATAGATAAGTCTTTAAAGGGCTGGAAAGAAGTAGAATACGAAGTTGTAAGAGATGCATATGACAATTGTATTACAGTTTGTAATATGGAGAATGTAGATCCCTTAGGAATTCATACAGGAGAATCTATTGTTGTAGCACCGAGTCAAACATTGTCTAATCGTGAATATTACATGTTACGAAATACCGCCATAAAAGTAATTAGACATTTTGGCATCGTTGGTGAGTGTAATATTCAGTATGCGTTGAATCCCAATTCAGAAGAATTTTATATAATAGAAGTGAACGCAAGATTGTCTAGAAGTTCTGCRTTAGCTAGCAAAGCTACTGGATATCCATTGGCATATGTTGCTGCAAAGTTGTCYTTAGGCATTCCGCTACCAGAAATAAAAAATTCTGTTACTGGTGTAACAACAGCGTGCTTCGAACCTAGTTTAGATTAYTGCGTTGTTAAAATACCACGATGGGATTTAGCCAAATTTAATCGAGTTAGTACAAAAATTGGAAGCTCKATGAAAAGTGTTGGTGAAGTTATGGCCATTGGTAGAAGTNNNNNNNNNNNNNNNNNNNNNNNATTACGAATGGTGGATGAAAATGTTAACGGTTTTGATCCCTATATTATAAAAGTTAATGACAATGACTTAAGAGAACCAACAGATAAAAGAATGTTTATCCTTGCCGCGGCATTAAAAGCAGGTTACTCAGTAGACAAATTGTATGAACTAACTAAAATTGACCATTGGTTCTTAAATAAGATGAAAAATATTATAGATTACTATGAAAATCTTGAATCTATA---AAGGGACCCATAACTTCAAATTCTTTGAAAAAAGCCAAGCAAATTGGATTTTCAGATAAACAAATAGCTGCTGCTATTAAAATTACAGAACTAGCAGTACGAAAATTAAGAGAAGAATATAAAATTACTCCATTCGTTAAAAAAATAGACACAGTTGCCGCCGAATGGCCAGCCTCCACAAACTACTTATACCTAACTTACAATGGATGTATACATGATTTAGAATTCCCAGGTGAATTCATAATGGTGCTGGGTTCTGGAGTATATAGAATAGGGAGCTCAGTGGAATTTGATTGGTGTGCTGTAGGTTGTTTAAGAGAATTAAAAAATCAAAATAAGAAAACTATAATGGTAAATTACAACCCAGAGACCGTTAGTACTGATTATGATATGAGTGATAGATTATATTTTGAAGAAATTTCTTTCGAAGTTGTAATGGATATTTATAATATTGAGCATCCAGACGGTGTAATTTTATGTNNNNNNNNNNNNNNNNNNNNNNNNNNNNNNNNNNNNNNNNNNNNNNNNNNNNNNNNNNNNNNNNNNNNNNNNNNNNNNNNNNNNNNNNNNNNNNNNNNNNNNNNNNNNNNNNNNNNNNNNNNNNNNNNNNNNNNNNNNNNNNNNNNNNNNNNNNNNNNNNNNNNNNNNNNNNNNNNNNNNNNNNNNNNNNNNNNNNNNNNNNNNNNNNNNNNNNNNNNNNNNNNNNNNNNTGCGAGTCCCGCTTGTACGGAACTTGAAGTCGTAATGTTGGATTGGCTGGGTCAGATGCTTGGACTTCCTGATGAGTTTTTAGCTCGTTCTGGTGGAGAAGGTGGAGGCGTTATCCAGGGCACAGCCAGCGAGGCAACTCTTGTTGCTTTGCTCGGGGCCAAGTCGAAGACTATGCAACGAGTCAAAGAAGAACATCCTGAGTGGACCGACGTAGAAATATTGTCCAAGCTCGTGGGATATTGCAACAAACAAGCTCATTCTTCCGTCGAGCGTGCAGGTCTTCTTGGGGGAGTAAAACTGCGTACTTTATCACCGGACAGCAAAAGGAGTTTGAGAGGAGATACCTTGCGTGAAGCCATAAAGGAAGATATGGAAAAGGGCCTTATTCCATTCTATGTTGTAGCTACACTGGGCACGACATCATCATGTGCCTTTGATAATCTTGATGAAATGGGTGATGTGTGTCAAGATCTCGGTGTTTGGCTACACGTCGATGCTGCATACGCTGGATCGGCATTCATTTGTCCTGAATATAGATACTTAATGAAGGGAATTGAAAAAGCTGATTCTTTCAATTTCAATCCTCACAAATGGATGTTTGTCAACTTTGATTGTTCGGCTATGTGGTTGAAACAGCCGCGCTGGATCGTAGATGCTTTCAATGTTGATCCGTTATATTTAAAACACGATCAGCAAGGCTCAGCGCCCGATTATCGTCATTGGCAAATTCCCCTTGGACGCCGTTTTAGATCTCTCAAGCTCTGGTTCGTGTTGCGACTTTACGGTATTGAAAATCTCCAAAAATTAATTCGCAAACATATTGCATTGGCGCATTACTTTGAAGATCTTTGCAAAGCCGATGAGCGCTTCGAAGTCGTTGAAGAAGTTATTATGGGTCTAGTTTGTTTTAGACTTAAAGGTGATAATGAAATTAATGAAACGCTTTTGCGGCGCATTAATGGCCGCGGTAAGATTCACATGGTGCCATCTAAAATTGATGATTGTTATTTCTTGAGGCTCGCTATATGTTCACGTTTCACTGAAGAGAAACTGGGTCTTTTCCGGGCAGCTGTACCATCTGGAGCATCTACTGGAGTCCATGAAGCCTTAGAATTAAGAGACAATGTGAAAGGAGAATACCATGGCAAGGGTGTTTTGACTGCCATTAAGAACATCAACACAGTAATTGCCCCTGAACTTTTGAAGCAGAATTTTGAAGAAACTCAACAAAAAGAGATTGATCAATTCATGATCACCCTGGATGGAACTGAGAACAAGTCCAAGTTTGGTGCCAATGCCATCTTGGGTGTGTCTCTAGCTGTAGCGAAGGCCGGAGCTGCTAAGAAGGGTGTTCCTCTTTACAAGCATCTCGCTGATTTAGCTGGCAATAGCCAAATTGTGCTACCAGTACCCGCCTTCAATGTCATCAACGGTGGCTCCCACGCAGGAAACAAGTTGGCTATGCAAGAGTTCATGATCTTGCCAACTGGTGCCTCATCATTCAGTGAAGCCATGCGTATGGGCTCTGAAATCTACCATCACCTCAAGAAAATCATCAAGGAGAAGTTTGGATTAGACTCGACAGCTGTTGGTGATGAGGGTGGCTTTGCGCCCAACATCCAGAACAACAAGGATGCTTTGTTCCTCATTCAGGACGCTATCCAGCAGGCTGGATACACTGGAAAGATTGAGATTGGTATGGATGTTGCCGCATCTGAATTCTTCAAGAATGGCACATACGATCTTGACTTCAAGAACCCCAAGTCCAACCCAGCAGACTATTTGTCATCAGAGAAACTCGCTGATGTCTACCTAGACTTCATCAAGGACTTCCCCATGGTCTCCATTGAGGATCCCTTTGACCAGGACGATTGGTCCGCGTGGGCCAACTTCACTGCCCGTACATCCATCCAGATTGTTGGAGACGATCTTACTGTGACAAACCCTAAACGCATTACCACTGCTGTTGAGAAGAAAGCTTGCAACTGCTTATTGCTGAAGGTGAACCAAATTGGAAGTGTCACCGAGTCTATTGACGCTCACTTGCTGGCCAAGAAGAATGGATGGGGTACCATGGTGTCTCACAGGTCTGGTGAGACTGAAGATACCTTTATTGCTGACTTGGTTGTTGGTCTGTCTACTGGTCAGATCAAAACAGGTGCGCCGTGCAGATCKGAACGTTTGATTGGCCGGTCGTTTATCGATTTCGTTCATCCAAGGGACCGCAACACATTCGCGTCCCTTATAACGAACGGCTTGGCGGCGCCGAAAACTGTTAATATGGTGGCTCGTATTCGCCGGTACAGAGGTCTGACTTCAGGCTTCGGGATAAAGGAAAGGATCGTGACGTTCATGCCGTTCCTACTGAAATTGTCCTTTAGAAACTACCTGTTAGTGCAGGCGACACCGTTCTTTTCAGCGTTTAAATCACCCAACGAGTTAGTATCGAAAGCTGTGCCATTCGTAATAAGACATGCAGCGAACGGTGATATTAAGTACATTGATCCAGAGTCTGTGCCTTATCTGGGCTATTCACCACAAGACATAGTCAATAAAGACGCCCTACATTTATACCATCCTCACGACTTGGCGTATTTGAGACAGGTTTATGAAACTATTGTGAAAGAGGGGGGAGTTCCACGCTCAAAACCTTATAGGATGATGGCTCAAAATGGCGACTATGTCAAATTAGAGACGGAGTGGTCTTCGTTCATTAATCCATGGTCGAGGAAACTGGAGTTCGTTATTGGAAAACATTTGTTGATTGAAGGACCTAATAATCCAGATGTATTCCAATCTGCAGACATTGAAAGGGAGAGTATTGTGAGAATTATGAATGAGCTGTTAACAAAGCCGGCCGAAGCAGCCAAACAACAGATGACTAAGCGTTGCCAAGACCTCGCCTCGTTCATGGAGAGTCTCATGGAGGAACCTAAGACTGACGATGAAATGTGGTTAGATATCAAGGAACCTGATAATGGATATTATGAGAGAGATTCAGTGATGCTCGGTGGTATATCCCCACACCACGACTGCAATGACAGTAAGTCAAGTACTGAGACACAAATAAGCTCCTGCACGGTGAAAACGTGTTGGATGAGGCTGCCCAGTTTCCGCTCCGTCGGGGACGCGCTAAAAGACCGTTTCGACGGCGCATCGAGAGTGATGATGTCCAACACAGACTTGGAAGCGCCAGTGCAGCGGAACGACGCGGCGCCCCACAGAGTGCCGCGAAGGGATCGATATCGATTCCAATTGCGGCCGCACAATCCCGACCACAAATCACCGGGATCCAAGGACCTTGTGTACCTGGAATCATCGCCGGGCTTCTGCGAAAAGAACCCAAGGCTGGGCATTCCCGGCACGCACGGGCGTACCTGCAACGACACGAGTATCGGCGTCGACGGCTGCGACCTCATGTGTTGCGGGCGCGGCTACCGGACTGAGACTATGTTCGTCGTGGAACGGTGTAAC
    Cper     GGGTACCCCGAGTCATTAACGGACCCGTCGTATCACGCCCAGCTGTTGGTCCTCACCTACCCTCTGATCGGAAACTACGGCGTGCCGGACGAGGAGGAACGCGATGAACATGGGCTACCTAAATGGTTCGAGTCGAGCCGCATATGGGCTGCAGGCCTGATAGTCGGCGAAGTCAGCACACGAGCGTGCCACTGGCGTGCCAAGCGGTCTCTGGGGAAATGGCTAGCAGCACACAACGTACCGGGCCTCTGCGACATCGACACCAGAGCTCTGACCTTCCGGCTTCGTGAAGGAGTCACCCTCGGCCGTATTGTCCAAGGCGTGCCGCCGTTTGGCATTCTTCCTCCTTTGTCAGATCCAAATAKCAGGAACTTGGTTGCCGAAGTGTCTATCAAGGAAAAGAAAATATTCAACCCAGATGGCGAAGTCACGATCGTAGCCGTCGACTGCGGTTTGAAATACAATCAACTCAGATGTTTAATGAAAAGAAACGTAAAAGTGATATTAGTGCCATGGGACCATAAGCTAGAMGTAAAGGAATATGATGGTCTATTCATTAGCAATGGCCCTGGAGACCCAGAAATTTGCAAGAAAGTGGTGGACAATCTCAGAGTTGTCATGAATGATAAAAATAACGTGAAGCCAATATTCGGCATMTGTCTTGGACATCAGCTGCTATCAACTGCTGCTGGATGTCAAACATTTAAAACCAGCTACGGCAATCGAGGACATAATCTGCCCTGCACACATAGTGGTACAGGAAGATGTTACATGACATCACAGAATCACGGATTCGCTGTTGACCCTGAAACTTTGCCAAATGATTGGAAAGTATTATTCACGAACGAAAATGACAAAACAAATGAGGGCATCATCCACAAAACTCTGCCCTTCTTTAGTGTTCAGTTCCATCCTGAGCACACTGCTGGACCTACAGACCTGGAGTGTTTGTTTGATATATTTGTGGACGCAGTAAAGTCTTTCAAAAAYAAACAGCCATGCGTAATCGATGACATGATCACGGACAAACTAAAATTTGAACCAACCATTCAGGAACGACCAAAAAAGGTCCTTATTTTAGGTTCTGGTGGTTTGTCTATAGGGCAAGCAGGAGAATTCGATTATTCCGGATCTCAAGGAGTAAAAGCAATGCAAGAAGAAAAAATTCAGACTGTTCTTATCAATCCTAATATTGCCACAGTTCAAACTTCTAAAGGTTTAGCCGATAAAGTGTATTTTCTACCGATCACTCCAGAATACGTGGAACAAGTCATAAAAGCGGAACGCCCTACAGGAGTTTTATTGACTTTCGGAGGCCAAACAGCACTTAATTGTGGAGTTGAACTACAAAAATCCCGCATTTTTGAGAAGTATAACGTGACTGTTTTAGGAACACCAATTCAGTCAATTGTCGATACTGAGGATAGAAAAATATTTGCTGAAAAAGTAAATGCTATTGGCGAAAAAGTAGCTCCAAGTGCTGCAGTGACTTCTGTGGATGAAGCTCTTGCAGCAGCTCGACAAATTGGATACCCTGTCATGGCAAGATCAGCATTTTCTTTAGGTGGCTTAGGTTCCGGGTTCGCCAACAATGAAGAAGAGTTAAAAACGCTAGCTCATCAAGCACTGTCACACTCCGATCAATTAATTATTGACAAATCTCTAAAGGGATGGAAAGAAGTAGAATATGAAGTGGTAAGAGATGCTTACGATAATTGCATAACTGTGTGTAACATGGAAAATGTAGATCCTTTAGGAATCCATACTGGGGAATCCATCGTTGTTGCACCCAGCCAAACACTGTCTAACAAAGACTATTATATGCTACGAAACACTGCTATAAAAGTAATTCGACACTTTGGCATTGTTGGAGAATGCAACATCCAATATGCTCTTAATCCAAATTCCGAAGAGTTCTACATCATAGAAGTAAATGCCAGACTATCCAGAAGTTCTGCTCTCGCTAGCAAAGCCACTGGCTATCCTCTTGCGTATGTCGCTGCGAAACTAGCATTAGGGATCGCATTGCCAGTTATCAAAAATTCCGTGACTGGTGTCACCACAGCATGCTTCGAACCAAGCTTAGATTATTGCGTCGTTAAAATCCCCAGGTGGGATTTGGCAAAGTTTAATAGAGTGAGCACTAAAATTGGGAGCTCAATGAAAAGTGTCGGAGAAGTCATGTCGATCGGTAGAAATNNNNNNNNNNNNNNNNNNNNNNNCTTGCGAATGGTCGATGAAAATGTAAATGGTTTTGATCCTAACATTATGAAAGTAAATGAAGATGAACTAAGAGAACCAACCGATAAAAGAATGTTTGTCTTAGCTGCTGCGCTCAAAAAAGGGTACGATGTTGAAAAGCTCTATGAGTTAACTAAAATTGATAAATGGTTCCTGGAAAARTTTAGAAACATTGTTGATTATTACAAAAGTCTAGAATCAACGGATAGTACCTCAATCACTTCGGATATTTTGAAGAAAGCCAAAAAAATTGGATTCTCTGATAAGCAAATAGCGGCTGCTATAAAGAGTACAGAATTAGCTGTAAGAAAACTTAGGGAAGAATTCAAAATAACGCCCTTTGTAAAACAAATTGATACTGTAGCAGCTGAATGGCCTGCTTCTACCAACTATCTTTATCTGACGTACAATGGTGCCACACATGATTTACAATTCCCAGGTGAATTTACTATGGTTCTTGGATCAGGAGTTTACCGGATCGGCAGTTCTGTAGAATTTGATTGGTGCGCGGTAGGCTGTTTGAGAGAACTTAGAAACCAAGGCAAAAAAACTATTATGGTTAATTATAACCCTGAAACTGTGAGCACTGACTACGATATGAGTGACCGCCTTTATTTCGAAGAGATTTCATTTGAAGTCGTAATGGATATTTATAACATAGAACGTCCCAATGGAGTCATTTTATCANNNNNNNNNNNNNNNNNNNNNNNNNNNNNNNNNNNNNNNNNNNNNNNNNNNNNNNNNNNNNNNNNNNNNNNNNNNNNNNNNNNNNNNNNNNNNNNNNNNNNNNNNNNNNNNNNNNNNNNNNNNNNNNNNNNNNNNNNNNNNNNNNNNNNNNNNNNNNNNNNNNNNNNNNNNNNNNNNNNNNNNNNNNNNNNNNNNNNNNNNNNNNNNNNNNNNNNNNNNNNNNNNNNNNNTGCGAGCCCAGCATGCACGGAATTGGAAGTGGTGATGCTCGACTGGCTGGGTCAGATGCTGGGTCTACCYGAAGAGTTCYTGGCGCGGTCCGGGGGCGAGGCGGGCGGCGTCATCCAAGGCACTGCCAGTGAAGCCACGCTTGTGGCGCTCCTCGGGGCCAAGTCGAGAGCTATGGTGCGCATCAAGGAACAACATCCAGAGTGGACCGACTACGACATCCTTGGAAAACTGGTCGGCTATTCCAACAAACAAGCTCACTCGTCAGTGGAGCGCGCCGGGCTATTAGGTGGCGTGAAGTTCCGATCCCTACAGCCCGACGCCAAGAGACGCCTTCGTGGCGACATCTTGCGCGAGGCTATGGATGAGGATATAAGCAAGGGTCTTATTCCATTTTTTGTTGTAAACACACTGGGCACCACTTCCTCGTGCACATTTGATGCTTTGGACGAAATCGGCGACGTGTGCAACGAGCGCAACGTGTGGGTGCACGTCGACGCAGCCTACGCCGGCTCCGCTTTCATCTGCCCAGAATACCGCCATTACATGAAAGGCATCGAAAAGGCAGACTCCTTCAACTTCAACCCTCACAAGTGGATGTTGGTCAACTTCGATTGCTCTGCAATGTGGCTGAAGGAGCCGAGGTGGATCGTCGATGCCTTCAATGTCGACCCTCTCTACTTGAAACACGATCAACAAGGTTCCGCCCCTGATTACCGCCACTGGCAAATCCCATTAGGAAGACGGTTCAGGGCTCTCAAGCTCTGGTTCGTTCTAAGGCTGTATGGAGTTGAAAACCTCCAAAATCATATAAGAAAGCACATCGCCTTGGCACATCTCTTTGAGAAACTTTGCTTGGATGATGAAAGGTTTGAAATATTCGAAGAAGTTACTATGGGGCTCGTTTGCTTCASACTGAAGGGTTCCAATGATATCAACGAGGAACTTTTGAGGCGTATCAATGGCCGCGGTAAAATCCATTTAGTTCCCTCTAAGATAGACGACACCTACTTTCTGAGGGTGGCTATATGCTCTCGTTTTTCTGAAGAGAGCCTGGGCCTGTTCCGTGCTGCAGTGCCGTCTGGAGCATCCACTGGTGTCCATGAGGCTTTGGAACTGCGTGACAATGTCAAGGGTGAATACCATGGCAAGGGTGTTCTTACTGCCATCAAGAACATCAATGATGTCATCGCCCCTGAACTCCTCAAGGCAAACATTGAAGTTACTGAACAGAAAGCTATTGATGGGCTCATGATCAATTTGGACGGCACTGAGAACAAGTCAAAGTTTGGTGCTAATGCCATCCTGGGCGTGTCCCTCGCTGTAGCTAAAGCTGGAGCTGCCAAGAAAGGTGTTCCCCTGTACAAGCACTTAGCCGATTTAGCAGGCAACAGTGATATTGTCCTGCCAGTGCCTGCCTTCAATGTCATCAATGGAGGCTCCCATGCTGGCAACAAACTTGCTATGCAAGAATTCATGATCTTCCCTACAGGTGCCACTAGCTTCAGTGAGGCTATGCGCATGGGTTCCGAGGTCTACCATCATCTCAAGAAGATCATCAAGGAAAAATTCGGCCTTGACTCCACCGCTGTTGGKGATGAGGGTGGCTTTGCCCCTAACATCTTGAACAACAARGATGCCCTCTTCCTCATCCAGGATGCTATCCAGCAAGCTGGATACACCGGCAAGATTGAAATCGGTATGGATGTAGCTGCCTCAGAGTTTTTCAAGAATGGCACTTATGACTTAGACTTCAAGAACCCTAAGTCRAACCCCTCAGACTACCTGCCTTCAGACAAGCTTGCTGCTCTGTACCTAGAGTTCATCAAGGACTTCCCCATGGTCTCCATTGAGGACCCCTTCGACCAGGACGACTGGGCGGCCTGGAGCAGCCTCACCGCCAGCACACCCATCCAAATTGTTGGCGAYGATTTGACTGTGACCAACCCCAAGCGCATCGCCACCGCTGTGGAGAAGAAGGCKTGCAACTGCCTGCTCCTTAAGGTGAACCAGATTGGCAGTGTCACCGAGTCCATTGACGCACACCTGCTCGCAAAGAAGAACGGATGGGGCACCATGGTCTCCCATAGGTCTGGCGAGACTGAAGACACATTCATCGCCGACTTGGTGGTGGGTCTGTCCACCGGCCAGATCAAGACCGGCGCCCCGTGTCGCTCCGAGCGTCTCCTCGGGCGTCCCTTCATCGACTTCATACACCCGGAGGATCGCGACACGTTCTCATCGCAAATTACTACCGGCGTGGCTATCCCGGACGGCGTAATCATAGTGTGTCGCTTGCGGCGCTACAGGGGCTTGGGCATGGGGTACGCCATCAAAGATCAAACAATCAACTATATGCCGTTCAACCTTAAGTTCATTTTCAAGAACTACCTTGTGATCAAGGTGACGCCTTTACGATCGGCGTTTAAGGAGCCGGACGAAGCGGTTASYGATGCTCCTACGTTCGTGATGCGCCACGCGGCCAACGGTATCTTGAACCACATTGACGTGGCTGGTGCTCCCTACCTAGGGTAYCTTCCTCAGGACATCAAAGGCTTGGATGTTCTGCATCTGTACCATCCCGAAGACTTGCCGTATCTGAAAGAGGTCTACGAATCTATCGTCAAAGAAGGAAATGTGGCCCGTTCTAAGCCGTACAGGCTGATGGCATATAAYGGCGAGTTCGTGAGGTTGGAGACAAAATGGTCCTCTTACGTCAACCCTTGGTCCATGACGGTAGAATGCGTCACCGCTAAGCATTACATCTTGCAAGGCCCCACCAATCCCGATGTCTTCCAGACCCCAGATACAGAGAGGGAGGCCATAACGGCCATCATGAACGACGTGCTCACGAAGCCAGCCCAAGACGCCGCGTATCAGACTAGCCAGCGCTGCCACGAGCTTGTAGCCATCATGGAAAGCCTCACGGTAGAGAAGAAGCTG---CCTGAAAAGTCGGTGGCTCTGGCTAGCAGCCTCAACGGAAAAGACGATAATGAGTCCGTGATGCTCGGCTCCATCTCGCCTCTTCGCGATCAA---GATAGTAAGTGCAGCGCCGAGACTCCGGTCAGCNNNNNNNNNNNNNNNNNNNNNNNNNNNNNNNNNNNNNNNNNNNNNNNNNNNNNNNNNNNNNNNNNNNNNNNNNNNNNNNNNNNNNNNNNNNNNNNNNNNNNNNNNNNNNNNNNNNNNNNNNNNNNNNNNNNNNNNNNNNNNNNNNNNNNNNNNNNNNNNNNNNNNNNNNNNNNNNNNNNNNNNNNNNNNNNNNNNNNNNNNNNNNNNNNNNNNNNNNNNNNNNNNNNNNNNNNNNNNNNNNNNNNNNNNNNNNNNNNNNNNNNNNNNNNNNNNNNNNNNNNNNNNNNNNNNNNNNNNNNNNNNNNNNNNNNNNNNNNNNNNNNNNNNNNNNNNNNNNNNNNNNNNNNNNNNNNNNNNNNNNNNNNNNNNNNNNNNNNNNNNNNNNNNNNNNNNNNNNNNNNN
    Cpo      GGCTACCCTGAGTCGCTGACCGACCCGTCGTATCACGCGCAGCTGCTGGTGTTGACCTACCCGCTGGTGGGCAACTACGGGGTCCCCGAGGAAGCTGAGTGCGATGAACACGGTTTGCCAAGGTGGTTCGAGTCAAGTCGCATTTGGGCAGCTGGCCTGATTGTCGGAGAAATAAGTAAACACGCAAGTCACTGGCGCGCCAAGAAATCCCTGGGTTCCTGGTTAGCTTCGTACAATATCCCTGGGCTCTGTGACGTTGACACCAGGGCACTGACATGCCGGCTGCGAGAGGGCGTGACTTTGGGCAGAATTATACAAGGGCCGGTCCCGTCTGCC---CTGCCGCCGCTTTCTGATCCCAATAAGAGGAATTTAGTGGCAGAAGTATCCGTCAAGGCTGAGAAAATATACAATACCAATGGTGACGTGTCGATTATGGCTGTAGACTGTGGCCTAAAATACAATCAAATAAGATGTTTGATTAAAAGGAACGCCAAAGTAACCGTAGTGCCGTGGAACCATAAGCTCGATCCACAAAATTATGATGGATTATTCATAAGCAATGGCCCAGGCGATCCAGATGTTTGCAAAAGTGTTGTTGAAAATATTCGCAGTGTTGTCAAATCCGTC---AACGTAAAACCAATTTTTGGAATTTGTCTCGGTCATCAACTACTTTCAACTGCTGTTGGATGCAAAACATTCAAAATGAGTTATGGCAACCGTGGACATAATTTGCCCTGTACACACAGCGAAACAGGAAGATGTTTTATGACATCGCAGAACCACGGCTTCGCTGTAGATAGCAGTACTTTACCACAAGATTGGAAAACCCTATTTACCAACGAGAATGATAAAACTAATGAAGGCATCATACATGAATCCAAGCCTTTCTTCAGTGTACAATTCCACCCAGAACACACTGCAGGACCCACCGATCTGGAATGTCTATTTGACATATTTATTGACTCAGTAAAAGCTTTCAAATCAAAGCAACCGTGCGTTGTCAATAAGATGATTACCGACAAATTAACATTTACTCCTACTATAAATGAACGACCAAAAAAGGTTCTCATTCTGGGTTCTGGGGGTTTGTCTATCGGCCAAGCCGGAGAATTCGATTATTCAGGCTCTCAAGGCGTMAAAGCTATGCAAGAAGAAAAGATTCAAACGGTGCTAATCAATCCCAATATTGCAACAGTGCAAACATCTAAAGGATTAGCTGACAAAGTTTACTTTTTGCCTATCACTCCCGAATATGTAGAACAGGTTATTAAAGCAGAACGTCCGACGGGCGTTTTGCTTACCTTTGGAGGACAGACTGCACTGAACTGCGGCGTACAGCTCCAAAAATCTAAAGTTTTTGAGAAGTACAACGTAAAAGTTTTGGGAACACCCATACAATCCATAATAGACACAGAAGACCGAAAGATTTTTGCTGAAAAAATCAATGCGATTGGTGAAAAAGTGGCCCCAAGTGCAGCCGTATTTTCTGTGGAGGAAGCAGTGTCGGCGGCTCTTCAAATAGGATACCCTGTGATGGCGCGCGCTGCATTTTCATTAGGTGGCTTGGGATCAGGATTTGCCAACAACGAGGAAGAGCTAAGAGCCCTAGCACATCAAGCTTTCTCACATTCTGATCAACTAATAATAGACAAGTCTCTCAAGGGATGGAAAGAAGTCGAATATGAGGTGGTTCGCGATGCTTATGATAATTGCATTACAGTGTGCAATATGGAGAACGTGGATCCATTAGGAATACACACGGGAGAGTCCATAGTTGTTGCGCCGAGTCAAACTCTCTCGAATCGGGAATATTATATGCTAAGGAATACTGCTTTGAAAGTAATAAGACATTTCGGCATTGTTGGAGAGTGCAACATACAATATGCTCTTAATCCTCTTTCTGAAGAATTCTACATAATAGAAGTCAATGCTAGGCTCTCGAGAAGTTCAGCTTTGGCGAGTAAAGCTACGGGTTATCCATTGGCATATGTTGCAGCGAAATTGGCCCTCAGCATTCCTCTGCCAGAAATAAAGAACTCAGTGACAAAAGTAACCACAGCTTGTTTCGAACCAAGTTTAGATTATTGTGTTGTTAAAATACCAAGATGGGACCTGGCAAAGTTTACAAGAGTCAGTACCAAAATTGGAAGTTCTATGAAAAGTGTTGGAGAGGTTATGTCTATTGGAAGAAACNNNNNNNNNNNNNNNNNNNNNNNGTTACGTATGGTTGATGAAAATGTTAATGGGTTTGACCCCAACATAAAAGAAGTGAATGAAAATGAACTGAGGGAGCCCACAGATAAGCGAATGTTTGTTTTAGCAGCTGCTCTTAAAAATAATTACACCGTAGAAAAACTGTATCAACTGACACAAATTGATAGATGGTTTTTAGAAAAGTTTAAAAATATTATTAACTTTTATAATACCCTTGAGCGCGTCAACCATAGCTCTATAACACCAGATATGATAAAAAGTGCTAAGCAAATCGGATTTTCTGATAAACAAATCGCTAATGCTATTAAAAGTACAGAATTAGCTGTTAGAAAACTAAGAGAAGAGTTCAAAATAACACCGTTTGTTAAAAAAATTGATACAGTAGCTGCTGAGTGGCCAGCATCGACAAATTACTTGTACCTTACTTACAACGGGACCCAGCACGATTTAGAGTTTCCAGGAGGGTTTACTATGGTGTTGGGATCAGGTGTGTACAGAATTGGAAGTTCTGTTNNNNNNNNNNNNNNNNNNNNNNNNNNNNNNNNNNNNNNNNNNNNNNNNNNNNNNNNNNNNNNNNNNNNNNNNNNNNNNNNNNNNNNNNNNNNNNNNNNNNNNNNNNNNNNNNNNNNNNNNNNNNNNNNNNNNNNNNNNNNNNNNNNNNNNNNNNNNNNNNNNNNNNNNNNNNNNNNNNNNNNNNNNNNNNNNNNNGTGCCATCAGTGAAACCCGGCTACCTGCGGCCGCTGGTCCCTGAGCAAGCTCCTGAGCAGCCAGAGCCGTGGACCGCCGTGATGGCCGACATCGAGCGCGTCGTCATGACCGGCGTCACCCACTGGCACTCGCCGCGCTTCCACGCTTACTTCCCCACTGCGAACTCCTACCCCGCCATTGTGGCTGACATGCTGAGTGGCGCTATCGCCTGCATCGGATTTACTTGGATCGCTAGTCCTGCATGTACCGAGCTGGAAGTAGTCATGTTAGACTGGCTGGGYCAGATGTTGGGTCTGCCGGAGGAGTTCCTAGCGCGTTCGGGCGGCGAGGGCGGCGGCGTGATCCAGGGAACTGCCAGCGAGGCTACCCTCGTGGCTCTCCTCGGAGCCAAATCTCGAGTCATGACTAGAGTTCGCGAGCAACATCCAGAGTGGTCCGACTCGGATATACTTTCGAAGCTTGTGGGATATTGCAAYAAACAAGCGCACTCATCGGTGGAGCGCGCCGGCCTCCTCGGCGGAGTGAAGTTGCGTTCCCTGCAGCCAGACGAAAAGCGGCGGCTCCGCGCCGACATCCTTCGCGACGCSATCAGGGAAGACAAGGCCAAGGGACTTATACCCTTCTACGTTGTGGCAACCCTCGGCACGACGTCATCTTGCACCTTCGATGCGCTTGATGAGATCGGTGACGTTTGTGCGGAGGACAAACTGTGGCTCCACGTTGACGCTGCTTACGCAGGCTCTGCGTTTATATGCCCTGAATACCGTTACCTGATGAAGGGTATCGAGAAGGCAGACTCCTTCAACTTCAACCCTCACAAGTGGATGTTGGTTAACTTCGACTGCTCAGCAATGTGGCTGAAACAGCCGCGCTGGATCGTCGACGCGTTTAACGTAGACCCTCTGTACCTGAAACATGACCAGCAGGGCTCCGCTCCCGAYTAYCGCCACTGGCAAATTCCCTTGGGCCGTCGATTCAGAGCTCTCAAACTCTGGTTCGTTTTGAGACTATACGGAGTCGATAATCTTCAAAAGCATATTAGAAAGCATATMGCGTTAGCTCATCTTTTTGAAAAGCTGTGCTTGGAAGACGAGAGATTTGAGATATTTGAAGAGGTGACAATGGGGTTGGTTTGTTTCAAATTAAAGGAAAGTAATGAAGTTAACGAGGAACTGCTGAGAACGATTAACGGACGGGGCAGAATCCACCTCGTGCCGTCGAAAATCAATGATGTGTACTTCCTGAGGCTTGCTGTCTGCTCGCGCTTCACTGAGGAGAAGCTGGGTCTGTTCCGTGCGGCCGTGCCCTCTGGTGCCTCCACTGGTGTCCATGAGGCTCTGGAGCTCAGAGACAATGTTAAGGGTGAATAYCTAGGCAAGGGCGTGAAGACGGCCGTCAGCAACATCAATGACATCATCGCCCCTGAGCTGCTGAAGCAAAACATTGAAGTCACTGAACAGAAACAGATTGACCAGTTCATGCTGAACTTGGATGGCACTGAGAACAAGTCCAAACTTGGTGCTAACGCCATTCTCGGCGTTTCCCTTGCAGTCGCCAAGGCGGGCGCAGCCAAGAAGGGAGTGCCCCTCTACAAACACTTGGCTGACTTGGCCGGAAACGCTGACATTGTTCTGCCAGTGCCAGCCTTCAATGTTATCAATGGAGGCTCTCACGCTGGCAACAAGCTTGCCATGCAGGAATTCATGATTCTTCCCACTGGTGCTACCTCATTCACCGAGGCCATGCGCATGGGCTCCGAGGTTTACCACTTCCTGAAGAAGATCATCAAGGAGAAGTTCGGCYTGGACTCTACCGCCGTCGGCGACGAGGGTGGCTTCGCGCCCAACATCCTCAACAACAAGGATGCTCTCTTCCTCATCCAGGATGCTATCCAGCAGGCTGGATACACTGGCAAGATTGAGATCGGCATGGACGTTGCCGCGTCAGAATTCTTCAAGAACAACAAGTACGACCTCGACTTCAAGAAYCCGAACTCCAACCCCGACGACTACTTGCCGTCCGGCAAGCTCGCGGACCTGTACTTGGAGTTCATCAAGGACTTCCCCATGGTGTCCATCGAGGACCCCTTCGACCAGGACGACTGGGCGGCGTGGAGCGACCTCACCTCCCGCACCTCCATCCAGATTGTTGGAGATGACTTGACTGTGACAAACCCCAAGCGCATCGCCACAGCAGTGGAGAAGAAGGCCTGCAACTGCCTGCTGCTGAAGGTGAACCAGATCGGCTCCGTCACCGAGTCCATCGACGCGCACCTGCTCGCCAAGAAGAACGGCTGGGGCACCATGGTCTCCCACAGGTCTGGTGAAACCGAAGACACCTTCATTGCCGACCTGGTGGTGGGCCTGTCCACCGGCCAGATCAAGACGGGTGCGCCGTGCCGCTCCGAGCGCCTTATAGGGAGATCCTTTATAGACTTCGTCCACCCTTTGGATCACAATACTTTTGCGTCGCAAATCACCGACGGGCTGGCGGTTCCGAAGGAAGTTAATATGTTCTGTCGCATCAGAAAGTACAGGGCGCTGGCCATGGGGTTTAACGTCAAGGACCGAAGCGTCACCTTCATACCCTTCCTGTTGAAGCTGTCATTCAAAAATTACTTGGTCATACAAGCTACACCGTTGTTCTCGGCGTATAATAGTCCCAATGAGGCGATTGAAGACGCGGTACCATTTGTGTTGCGTCACGTGGCCAACGGGAACGTGGAGTACATCGACAACGAGGCGGTGCCGCTGCTGGGCTACCTCCCGCAGGACGTGACGGGGCGAGACATACTGAAGCTCTACCATCCCGAGGACCTGCCATACGTGCGGCATGTGTACGAGACCATCGTCAAGCAAGGCAGGGTGCCGCGCTCCAAGCCCTACAGAATGCTGGCTCAGAATGGGCACTACCTTAAGCTTGAAACGGAGTGGTCGTCTTTTATAAATCCGTGGTCGCGTAAACTTGAGTTTGTTATAGGAAAACATTACGTGATTGAGGGTCCAGCCAATCCAGATGTTTTTCAAGCGCCACCA------AGAGATAGTATTGTCAGGATTTTGAACGAGGTCCCGACGAGACCGGCAGAGCTCGTCAAGCAACAAATGACCAAGCGCTGCCAGGACCTAGCATCTTTCATGGAAAGCTTGATTCAAGACCCAAAGGTGGAGGACGAACTGCGGCTAGAAATACAAGAGAATGATAACAGCTACTTTGAACGGGACTCTGTTATGTTAGGGGGGATTTCCCCACATCACGACTACAATGACAGCAAATCCAGCACAGGGACTCCTTTAAGTTCTTGCACGGTGAAGACGTGTTGGATGCGGCTGCCGAGCTTTCGGTCGGTGGGCGACGCGCTCAAGGACCGGTTCGACGGCGCGTCGCGCGTGATGATGCACAACGCGGAG---GAGGCGCCCGTGCAGCRCAACGACGCGGCGCCGCACCGCGTGCCACGACGAAATCGGTACGGCTTCCAACTGCGGCCGCACAACCCTGACCACAAGTCGCCGGGCGTCAAAGACCTGGTCTACTTAGAAGCCTCACCAGGATTCTGCGAAAAAAAYCCGCGGCTGGGCATCCCCGGCACGCACGGGCGCACCTGCAACGAGACGAGTATAGGCGTCGACGGCTGTGACCTCATGTGCTGCGGCCGCGGCTTCAAGACTGTAGAGATGACAGTCGTGGAGCGGTGCAAC
    Dals     GGATACACAGAGTCGTTGACTGACCCGTCATACCACGCTCAATTATTGGTTCTCACGTACCCGCTAATAGGCAACTATGGCGTGCCTGATGAAGACGATCGAGACGAATATGGATTACCAAGATGGTTTGAATCACATCGTATATGGGCAGCAGGATTAATAGTTGGAGAAGTAAGCACACATGCCAGTCACTGGCGAGCACGACGCTCTCTGGGTTCGTGGCTAGCTAAGCATGGTATACCGGGTGTTTGTGATGTCGACACTCGAGCATTGACTTATCGCCTTCGGAATGGCGTTATGTTAGGTCGAATAGTACAAAATATTGAGCCTCTTGGACCTCTACCGCCTCTATCAGATCCAAACATAAGGAATTTAGTAGCCGAGGTGTCAGTAAAAGAAGTAAGAGTATTTAACCCTAATGGTGATATCACGGTTTTGGCTGTGGATTGTGGATTGAAATACAACCAAATAAGGTGCTTAACTAACAGAAATGTCAAGGTTGTTTTAGTCCCTTGGGATCATAAATTAAATCCAAACGAATATGATGGTTTGTTTRTTAGCAATGGCCCAGGTGATCCGGTCATGTGCAAAAAAGTTGTTGATAATATAAAAAGCGTTATAAATAATAGAAGTAATATAAAACCAATATTCGGCATATGTCTTGGACATCAGTTATTAGCTACAGCAGCTGGATGCACAACATACAAAACTAGTTACGGAAATCGAGGACATAACCTGCCTTGTACTCACAGAGGCACTGGGAGATGCTTCATGACATCACAAAACCACGGATTTGCAGTAGACAGCGACTCTTTACCAGATCAATGGAAGGTTTTATTTACTAATGAAAATGACAAAACAAACGAAGGCATTATTCATGAGATTTTGCCTTTCTTCAGTGTACAATTTCACCCTGAACACACGGCTGGTCCAACAGACTTAGAGTGTTTGTTTGATATATTTGTGAATGCAATTAAAGCCTTCAAAGACAAAAAACCATACTTAGTGGATGATATGATTACAGAAAATCTTAAATTTGTGCCAACACTTTGTGAGAAACCAAAAAAAGTTTTAATTCTCGGATCAGGCGGTTTATCTATTGGACAAGCAGGTGAATTTGATTATTCTGGATCCCAAGGAGTTAAAGCATTGCAAGAAGAAAAAATTCAAACAGTTTTAATTAATCCCAATATTGCTACAGTTCAAACATCTAAAGGTTTGGCAGACAAGGTATATTTCTTACCTATCACGCCGGAATATGTAGAACAAGTTATTAAAGCAGAGAGACCTACAGGTGTTTTACTTACATTTGGAGGGCAGACTGCGTTAAATTGTGGTGTTGAGCTTGAAAAATCCAAAATATTTGATAAATATAATGTTAAAGTTCTAGGGACACCAATACAATCAATAGTTAATACAGAGGATAGGAAAATATTTGCCGAAAATATCATCGCTATAGATGAGAAAGTTGCTCCAAGTGCAGCAGTTACATCAGTTGAAGCAGCGCTTGCAGCAGCTTTGCAGATTGGTTATCCTGTAATGGCACGCTCCGCTTTTTCTTTGGGAGGGATGGGTTCAGGANNNNNNNNNNNNNNNNNNNNATTAAGAACTCTAGCGCATCATGCTTTATCTCACTCAGATCAGCTTATTATCGATAAATCATTAAAAGGGTGGAAAGAAGTTGAATATGAAGTGGTTAGAGATGCATACGATAATTGCATTACAGTTTGTAATATGGAAAATGTGGATCCTCTAGGAATCCATACAGGAGAATCTATCGTTGTGGCACCAAGTCAAACATTGTCTAATAAGGAATATTACATGTTAAGAAATACCGCCATTAAAGTCATAAGACATTTTGGTATAGTAGGTGAATGTAATATACAATATGCTTTAAATCCAACATCCGAAGAATTTTATATTATAGAAGTAAATGCTAGATTATCAAGAAGTTCAGCACTAGCTAGTAAAGCAACAGGATACCCTCTGGCATATGTAGCAGCAAAACTCGCTCTTGGAATCTCGTTACCAGTTATAAAGAATTCAGTAACTGGTGTGACTACTGCATGTTTCGAACCTAGCTTAGATTATTGTGTCGTTAAAATACCTCGATGGGATTTGGCAAAATTTAATAGAGTGAGCACTAAAATTGGAAGTTCTATGAAAAGTGTTGGAGAGGTAATGTCTATTGGAAGGAATTTTGAAGAGGCTTTCCAAAAAGCATTACGTATGGTTGATGAGACTGTTAATGGCTTTGATCCTAATATAAAAACAGTTAATGAAAATGAGCTTCGGGAACCGACGGACAAACGAATGTTTTTTTTAGCCACTGCRCTCAAAAACGGATATTCTGTCGATAAATTGTACGAGCTTACTAAGATTGATAAATGGTTCCTCGACAAATTTAAAAATATTATAGATTATTACAAAAAACTGGAATCAGTTAGTAGTGGATCAATTACAGATGAAATATTAAAAAATGCAAAGAAAATTGGATTTTCTGACAAACAAATCGCCGCTGCTATAAAAAGTACAGAGTTAGCGGTTAGGAAATTGAGAGAAGAACATAAAATAACACCTTTTGTGAAACAGATAGATACTGTAGCAGCCGAATGGCCTGCTTCTACAAACTATTTGTACTTAACATATAATGGTAGTACACATGACCTAGAATTCCCTGGCGATTTTGTAATGGTTTTAGGATCTGGCGTGTATAGAATAGGTAGCTCTGTTGAATTTGATTGGTGTGCCGTAGGTTGTTTAAGAGAACTGAGAAACCAAGGTAAACAAACGGTTATGATCAACTACAATCCGGAAACTGTCAGCACTGATTATGACATGAGCGATAGACTATATTTTGAAGAAATTTCTTTCGAAGTAGTAATGGATATTTATAATATTGAACGTCCTAGTGGTGTAATATTATCCGTGCCGTCAGTGAAGCCGGGATACCTACGGCCCTTGGTTCCCGAAAAAGCACCTGATCAGGCAGAACCGTGGACAGCAGTGATGGCGGATATCGAGCGGGTGGTGATGTCTGGTGTCACTCATTGGCACTCACCGCGTTTCCACGCTTATTTCCCGACAGCCAACTCCTATCCAGCAATCGTCGCTGACATGCTCAGTGGAGCTATAGCATGCATTGGATTTACATGGATCGCTAGCCCAGCATGCACAGAGCTCGAAGTGGTGATGTTAGATTGGTTGGGCCAAATGTTAGGTCTGCCCGAAGAATTCCTGGCGAGATCAGGTGGAGAAGGCGGTGGTGTGATCCAGGGTACCGCTAGTGAAGCCACGCTTGTCGCTCTTCTCGGAGCTAAAGCGCGTACCATGCAACGCGTTAAAGATCAACATCCAGAGTGGTCGGATACGGATATACTGGCAAAGCTAGTTGGATATTGTAATAAACAAGCGCATTCATCTGTTGAACGCGCTGGTCTACTGGGAGGAGTAAAGCTCCGATCGTTGAAGCCAGATGAAAAGCGACGCCTGAGAGGAGACATTTTGCGTGAGGTTATGGAAGAAGACATAAAGAACGGTCTTATTCCCTTCTACGTTGTGGCTACTCTAGGCACTACATCTTCGTGTACTTTTGATGCCTTAGATGAGATAGGCGACGTTTGCTCTTCGCACGAAGTTTGGTTACACGTAGACGCAGCCTATGCAGGTTCCGCATTCATTTGTCCCGAATATCGTTACCTTATGAAAGGCATTGAAAAAGCGGACTCTNNNNNNNNNNNNNNNNNNNNNNNNATGCTGGTTAACTTTGATTGTTCTGCCATGTGGCTGAAGCAACCACGATGGATTGTGGACGCTTTTAATGTCGATCCACTTTACTTAAAACATGACCAACAAGGGTCGGCTCCTGATTATCGCCACTGGCAAATTCCTCTCGGGCGTCGTTTCCGAGCACTCAAATTGTGGTTTGTATTGAGGCTTTACGGAGTTGATAATCTTCAAAAGCATATTAGAAAGCACATTGCGTTAGCCCATTTGTTTGAACGACTGTGCACTTCCGATGAAAGATTTGAACTGTTTGAGGAAGTCACAATGGGGCTAGTCTGCTTCAGACTAAAGAACAGTAACGAAATTAACGAAGAATTATTAAGACGTATCAATGGACGAGGTAAAATTCATTTGGTTCCATCAAAAATTGACGATGTCTACTTTATTAGATTGGCAATTTGTTCCCGTTTTAGCGAGGAAAGTTTAGGTCTCTTCCGTGCTGCTGTGCCATCTGGTGCATCYACTGGAGTTCATGAGGCTCTTGAGCTCCGAGATAATGTCAAGAGTGAATATCACGGCAAGGGCGTTTTCACTGCCATCCAAAACATCAATGACATWATTGCTCCTGAATTACTCAAACAGACCTTTGAAGTTACTAAGCAAAAGGAGATTGACCAGTTCATGATTAACTTGGATGGCACGGAAAATAAGTCCAAACTCGGTGCCAATGCCATTCTTGGAGTCTCGCTGGCAATCGCTAAGGCTGGAGCTGCTAAGAAGGGTGTACCATTGTACAAACATATTGCAGACTTAGCTGGCAACAATAACATTGTACTGCCAGTGCCTGCCTTCAATGTCATCAATGGTGGTTCCCATGCAGGCAATAAACTTGCTATGCAAGAATTTATGATCCTGCCAACAGGTGCTTCATCATTCAACGAGGCTATGCGTATGGGCTCCGAAGTATACCACTACTTGAAGAAAATCATTAAGGAGAAGTTTGGCCTCGACTCTACAGCTGTAGGAGATGAGGGTGGCTTTGCTCCTAATATCCTCAACAATAAGGATGCGCTCTTYYTAATTCAAGATGCCATCGAGCAGGCTGGATACACTGGCAAAATTCAAATAGGCATGGATGTGGCTGCATCGGAGTTCTTCAAGGATGGTTCTTACGACCTTGACTTCAAGAATCCCAAATCAAACGCAGCTGACTATTTGTCACCTGATAAGTTAGCCGATTTGTATCTGGAGTTCATCAAGGACTTCCCCATGGTGTCTATTGAGGATCCATTCGACCAGGACGACTGGGCGGCCTGGACCGACCTTACTGCCCGCACACCTGTACAAGTCGTCGGTGATGATCTTACAGTAACCAATCCCAAACGCATCAACACCGCCGTGGAGAAGAAAGCTTGCAACTGTTTACTGCTGAARGTCAACCAGATTGGCAGYGTCACTGAATCTATTGAAGCTCACTTACTGGCCAAGAAGAATGGATGGGGCACCATGGTCTCCCACAGGTCTGGTGAGACTGAAGACACGTTCATTGCTGACTTGGTAGTTGGCCTGTCAACCGGCCAGATCAAGACTGGAGCCCCGTGCCGTTCGGAGCGTCTCATTGGAGGGTCTTTTATTGATTTCGTTCATCCAAGGGATCGMAACACTTTYGCTTCGCAAATCACCAACGGGTTGGCCGTTCCGAAATCAATAAATATAGTCTGTCGTATTAGACGCTACCGGGGATTTAATTCTGGATTCAGCGTGACAGATCGCTTTGTTTCATTCATGACTTTTTTGCTGAAATTCTCCTTCAAAAACTACCTGGTTATTCAGGCCACTCCCTTGTACTCTGCGTTTAAAGAGCCGGACGAATGTTTGAAGAAATCAGTTCCGTTCGTAATACGTCACGCTGCTAATGGTCTTATAGAGTATATTGATCCAGAATCAGTCCCGTACATTGGTTATTTGCCTCAAGACCTGACCAATAAGTATGCCCTGGAGCTTTACCATCCTGATGACCTCAATTACTTGAGGCAGGTATACGAAACCATCGTAAAGGAAGGCGGTGTGCCTCGTTCGAAACCCTACAGAATGTTGACTCAGAACGGTGATTTCATCAAATTGGAAACGGAATGGTCTTCTTTTATCAACCCTTGGTCTAAGAAGTTAGAGTTCGTTATTGGAAAACATCACATCGTTGCGGGCCCATCTAATCCGGACGTTTTCCAACTACCCAATGCGGAGAGGGACAATATTATTAGAATTATGAATGAGGTACTGACTAAACCAGCAGAGGCTGCCAAGCAACAGATGAGCAAGCGGTGTCACGATCTTGCAGTTTTTATGGAGAGTTTGATGGAAGAGCCTAAAATTGAAGACAATCTTCGAGTGGATATTCAGGACGCTGACCTTAACTATTTAGAGCGTGAATCTGTTATGCTTGGCGGTATANNNNNNNNNNNNNNNNNNNNNNNNNNNNNNNNNNNNNNNNNNNNNNNNNNNNNNTCATGCACGGTTAAGACTTGCTGGATGAGGTTGCCGAGCTTCAGATCCGTTGGAGATTCRCTGAAGGATCGCTTCGATGGCGCGTCACGGGTGATGGTACCCAACTCAGAGCTGGAGGTGCCTGCGCAACGGAATGACGCCGTACCCCATAGAGTACCGCGCAAAGACCGGTACAAATTCACCCTGCGACCACACAACCCTGATCACAAGTCACCGGGCGTGAAAGACTTAGTCTATTTAGAACCATCGCCGGGATTCTGCGAAAAGAATCCACGGCTAGGCATACCGGGCACTCACGGCCGTGCCTGTAATGACACCAGTATCGGCGTGGACGGCTGCGACCTGATGTGCTGCGGCCGCGGGTACCGTACCGAGACCATGATTGTCGTGGAGCGATGCAAY
    Hbr      GGATATCCAGAATCGCTAACAGATCCTTCCTACCATGCCCAGCTTCTGGTACTTACTTACCCATTGGTTGGTAATTATGGCGTGCCTGATGAAACAGAACGCGACGAACATGGAATTCCAAGGTGGTTTGAATCAGAGCGTATATGGGCATCTGCATTGATAGTGGGTGAAGTTAGTACACGTGCTTGTCACTGGCGTGCTAAGCGTTCACTTGGCAGTTGGCTATCTGCACACGGTATCCCAGGATTATGTGATGTGGACACCCGAGCTTTAACATATCGTCTTCGAGAAGGTGTTACTCTAGGAAGAATCGTTCAGGGTGTACCGCCATTTGACCCTTTACCACCGTTGGCAGATCCTAACGCTAGGAATCTAGTTGCAGAAGTGTCGACAAAAGATACCAAAATATATAATCCCAATGGTGAAATAACGGTAGTTGCAGTTGATTGCGGTTTGAAATATAATCAAATAAGGTGTTTAATAAAGAGGAACGCCAAGGTAATATTGGTACCTTGGAAGCATCAATTGGACCCAAGTCAATATGACGGACTTTTCATAAGCAACGGGCCAGGTGATCCCGAAGTGTGTAAAAATGTTGTGAATAATTTAAAATCAGTTCTTCAAAATAAAGACAATATAAAACCTATATTTGGCATCTGTCTCGGACATCAGTTATTATCGACTGCGGCTGGTTGTAAAACGTACAAAACGAAATACGGTAACCGCGGTCACAATTTACCGTGCACCCACAACGGCACTGGTAGATGCTTTATGACTTCACAAAATCATGGTTTTGCAGTAGATACAGACACATTACCTGAAGACTGGAAAATTTTGTTCACTAATGAAAACGACAAAACCAATGAAGGCATTATCCACAAATCTGATCCATTTTTTAGCGTTCAGTTTCATCCTGAGCATACTGCTGGGCCAACGGACTTAGAATGTCTTTTTGATATATTCATCGAAGCGGTGAAATCTTACAAAAATAAAGTGCCTTGTGTAATCGATGATATGATTATCAAAAAATTGAAGTATGAGCCAACAATTCATGAAAGACCCAAAAAGGTTTTAATTCTAGGATCTGGTGGATTGTCTATTGGCCAGGCAGGTGAATTTGATTATTCAGGATCACAAGGAGTAAAAGCAATGCAAGAAGAAAAAATTCAAACTGTACTCATAAATCCTAACATTGCAACTGTTCAAACATCTAAAGGATTAGCGGATAAAGTTTATTTTTTACCGATTACTCCAGAGTATGTTGAGCAAGTCATTAAAGCAGAACGACCAACAGGTATCTTACTTACATTTGGAGGTCAAACAGCTCTTAATTGTGGGGTAGAGTTACAAAAATCTAAAATATTTGAAAAATATAACGTTAATGTATTGGGTACTCCAATACAATCTATAGTAGACACCGAAGACAGAAAAATATTTGCCGAGAAAATTAATGCTATAGGTGAAAAGGTGGCACCCAGTGCAGCAGTAACATCCGTTGAGGAAGCTCTAGCAGCGGCAATACAAATCGGATACCCTGTGATGGCACGATCGGCATTTTCTTTAGGCGGTTTGGGTTCTGGTTTTGCAAACAATGAAGAAGAGCTTAAGTCACTGGCTCATCAAGCATTATCGCATTCCGATCAACTCATAATAGATAAATCGTTAAAAGGGTGGAAAGAAGTTGAATACGAAGTTGTGAGGGACGCATATGACAATTGTATTACTGTTTGCAATATGGAGAACGTTGACCCCTTGGGAATACATACAGGTGAATCTATTGTCGTCGCACCGAGCCAAACATTATCTAATCGAGAATACTACATGCTACGTAATACCGCTATAAAAGTCATAAGACATTTTGGCATTGTTGGTGAATGCAACATTCAATATGCTCTTAATCCAAATTCAGAAGAATTTTATATCATAGAAGTAAACGCACGGCTTTCTAGAAGTTCTGCATTAGCTAGCAAGGCAACTGGATATCCACTTGCATATGTTGCTGCTAAATTAGCTCTCGGAATACCCTTACCGATTATCAAAAACTCCGTTACTGGYGTAACTACTGCATGCTTTGAGCCGAGTCTTGACTATTGTGTTGTCAAAATACCTAGATGGGATTTGGCAAAATTCAATAGGGTAAGCACTAAAATTGGAAGTTCTATGAAGAGTGTGGGTGAAGTAATGTCTATAGGTAGAAGTTTTGAGGAAGCATTCCAAAAAGCTTTACGCATGGTAGACGAAAATGTTAACGGCTTTGATCCAAATATAAAAAAAGTAAATGAAAACGACCTACGAGAACCAACTGATAAGCGTATGTTTGTGCTAGCTGCTGCACTGAGAGAGGGTTATACTGTTGAAAAATTATACGAACTGACAAAAATAGATCGATGGTTTCTGGAAAAATTCAAAAACATCATAGACTATTATAAAACCCTTGATGCGTATGATTCCGGATCTGTTACTTTTGATATATTAAAGAGAGCAAAAAAAATAGGATTTTCAGACAAGCAAATTGCAGCTGCCATAAAAAGTACTGAATTAGCGGTAAGAAAATTAAGAGAAGAATATAAAATAACTCCATTCGTGAAACAAATAGATACAGTTGCCGCGGAGTGGCCAGCTTCCACTAATTATCTCTACTTGACTTACAATGGCAACGCCCATGATCTCGATTTTCCTGGAGAATATGTTATGGTATTGGGCTCAGGCGTCTACAGGATTGGAAGTTCAGTAGAATTTGATTGGTGTGCGGTAGGTTGTTTGAGGGAACTTCGAAATCAAGGGAAAAATACAATAATGGTCAATTACAATCCAGAAACTGTAAGTACTGATTATGACATGAGCGATCGATTGTATTTCGAAGAAATTTCATTTGAAGTAGTAATGGATATTTATAATATTGAACATCCGAGCGGTGTCATATTGTCCGTACCGTCGGTGAAACCAGGCTACCTTCGTCCTCTAGTCCCAGAGCAAGCGCCCCAGCAAGCTGAGCCGTGGACAGCAGTAATGGCTGACATCGAAAGGGTTGTCATGTCAGGTGTYACTCACTGGCAATCACCACGGTTCCACGCCTATTTTCCAACGGCCAACTCATACCCCGCCATCGTGGCCGACATGCTGAGCGGCGCTATTGCCTGCATCGGTTTTACTTGGATTGCAAGTCCAGCATGTACGGAACTTGAAGTCGTTATGTTAGATTGGCTCGGTCAAATGTTGGGCCTTCCTGATCAGTTCTTAGCACGTTCTGGCGGCGAAGGTGGCGGTGTCATTCAAGGCACAGCAAGTGAAGCCACRCTTGTAGCGCTTCTTGGAGCTAAATCTCGCATGATGCACAGAGTGAAAGAACAACATCCTGAGTGGTCTGAAACTGATATCCTCGGAAAACTTGTGGGCTACTGTAATCAACAAGCCCATTCATCGGTTGAGCGGGCTGGTCTTCTAGGTGGTGTAAAACTTAGGACATTGAAACCTGATTCTAAGAGACGTCTTCGTGGGGATACTTTACGTGAAGCCATCGATGAGGACATTCGTAATGGACTAATCCCATTTTATGTCGTCGCTACTTTGGGTACAACCTCTTCGTGCGCTTTTGACGCATTGGATGAAATAGGAGATGTTTGCAAAGCAAGCGACATATGGCTGCATGTAGACGCGGCCTACGCGGGCTCTGCATTCATTTGCCCCGAATATCGACAYTTRATGAAAGGCGTCGAAAAAGCTGATTCTTTCAACTTTAAYCCACACAAATGGATGCTTGTCAACTTTGATTGCTCAGCTATGTGGTTGAAACAACCACGATGGATTGTTGACGCGTTCAATGTGGATCCCCTCTAYTTAAAGCACGACCAGCAGGGAGCAGCACCAGACTACCGTCACTGGCAAATACCTTTAGGACGTCGCTTCAGGTCGCTTAAGCTGTGGTTTGTTTTGAGGCTCTATGGCGTTGAAAATCTTCAGAAATATATTCGAAGACAAATTGGATTTGCTCATCTCTTTGAAAGGCTTTTAACTTCAGATGAAAGATTTGAACTGTTTGAAGAAGTGACGATGGGGCTCGTATGTTTTAGACTCAAAGGATCTAATGATATTAACGAAGAGTTATTGAGACGTATTAACGGTCGCGGAAAAATCCACTTGGTTCCTTCTAAAATTGATGACGTATACTTTCTCAGATTAGCTATCTGTTCGCGATTTACTGAAGAGAGTNNNNNNNNNNNNNNNNNNNNNNNNNNNNNNNNNNNNNNNNNNNNNNNNNNNNNNNNNNNNNNNNNNNNNNNNNNNNNNNNNNNNNNNNNNNNNNNNNNNNNNNNNNNNNNNNNNNNNNNNNNNNNNNNNNNNNNNNNNNNNNNNNNNNNNNNNNNNNNNNNNNNNNNNNNNNNNNNNNNNNNNNNNNNNNNNNNNNNNNNNNNNNNNNNNNNNNNNNNNNNNNNNNNNNNNNNNNNNNNNNNNNNNNNNNNNNNNNNNNNNNNNNNNNNNNNNNNNNNNNNNNNNNNNNNNNNNNNNNNNNNNNNNNNNNNNNNNNNNNNNNNNNNNNNNNNNNNNNNNNNNNNNNNNNNNNNNNNNNNNNNNNNNNNNNNNNNNNNNNNNNNNNNNNNNNNNNNNNNNNNNNNNNNNNNNNNNNNNNNNNNNNNNNNNNNNNNNNNNNNNNNNNNNNNNNNNNNNNNNNNNNNNNNNNNNNNNNNNNNNNNNNNNNNNNNNNNNNNNNNNNNNNNNNNNNNNNNNNNNNNNNNNNNNNNNNNNNNNNNNNNNNNNNNNNNNNNNNNNNNNNNNNNNNNNNNNNNNNNNNNNNNNNNNNNNNNNNNNNNNNNNNNNNNNNNNNNNNNNNNNNNNNNNNNNNNNNNNNNNNNNNNNNNNNNNNNNNNNNNNNNNNNNNNNNNNNNNNNNNNNNNNNNNNNNNNNNNNNNNNNNNNNNNNNNNNNNNNNNNNNNNNNNNNNNNNNNNNNNNNNNNNNNNNNNNNNNNNNNNNNNNNNNNNNNNNNNNNNNNNNNNNNNNNNNNNNNNNNNNNNNNNNNNNNNNNNNNNNNNNNNNNNNNNNNNNNNNNNNNNNNNNNNNNNNNNNNNNNNNNNNNNNNNNNNNNNNNNNNNNNNNNNNNNNNNNNNNNNNNNNNNNNNNNNNNNNNNNNNNNNNNNNNNNNNNNNNNNNNNNNNNNNNNNNNNNNNNNNNNNNNNNNNNNNNNNNNNNNNNNNNNNNNNNNNNNNNNNNNNNNNNNNNNNNNNNNNNNNNNNNNNNNNNNNNNNNNNNNNNNNNNNNNNNNNNNNNNNNNNNNNNNNNNNNNNNNNNNNNNNNNNNNNNNNNNNNNNNNNNNNNNNNNNNNNNNNNNNNNNNNNNNNNNNNNNNNNATCGGAAGGTCTTTCATCGACTTCGTTCATCCGCGGGACCGCAACACGTTCGCGTCGCAGATCACCAGCGGCCTCGCTGTGCCGAAAGTTGTAAATATGGTATGTCGGATTCGCCGGTATAGAGGACTCACGACTGGTTTCGGAGTAAAGGAYCGTGTGGTCACATTCATGCCTTTCCTCTTGAAGTTTACCTTCAAGAACTATTTGGTTATACAAGCGACGCCATTTTTTTCCGCATTTCGGATTCCTAATGAAGTTGTGACCAAAGCGGTACCCTTTGTAATGCGTCATGCCGCCAACGGTAATTTGGAGTAYATTGACCCCGAGTCAGTTCCATACCTGGGCTACCTTCCTCAAGATGTGACAGATAAAGATGCACTACAACTATACCATCCAGAAGATCTAGATTATTTRCAGCAGGTTTATGARAAYATTGTRAGGGAAGGAGGGGTTCCGAGGACTAGGACTTATCGTATGATGGCCCAAAATGGTGACTATCTAAAACTGGAGACGGAATGGTCGTCGTTCATAAATCCTTGGTCAAAGAGACTYGAGTTTGTSATTGGGAAACATCATATTATAGAGGGTCCTTCCAATCCCGACGTGTTCCAATCCCCTGAACCTGATAGAGAGAACATCATACGCATTATGAATGAGGTTCTAACTAAGCCAGCCGAGGCGGCTAAACAGCAGATGTCGAAGCGCTGCCAGGACCTGGCCTCGTTCATGGAGAGCTTGATGGAGGAGCCGAAGGTCGATGAAGARCTYCGTCTRGAAATCCARGAGCCCGACCATAGTTAYTATGAGCGTGACTCAGTGATGCTCGGAGGCATTNNNNNNNNNNNNNNNNNNNNNNNNNNNNNNNNNNNNNNNNNNNNNNNNNNNNNNTCGTGCACGGTGAAGACCTGTTGGATGAGACTTCCGAGCTTTCGYTCTGTGGGTGACGCATTGAAGGATCGCTTCGATGGCGCGTCACGCGTCATGGTGTCTAACACCGACTTGGAGGCGCCAACGCAAAGGAACGATGCGGCGCCGCACAGGGTGCCGCGGAGRGACCGCTACAGATTCCAGCTGCGACCGCACAACCCGGATCACAAGTCTCCCGGGTCCAAGGATCTCGTGTACTTGGAGCCATCGCCGGGTTTCTGCGAGAAGAACCCCAGGCTGGGCATCCCCGGCACGCACGGGCGCGCGTGCAATGACACCAGCATCGGCGTCGACGGGTGTGACCTCATGTGCTGTGGCCGCGGCTACCGGACTGAGACCATGTTCGTGGTGGAAAGATGCAAC
    Hlin     GGATACCCTGAGTCGTTGACAGATCCCTCGTACCACGCGCAGCTTTTGGTGCTYACTTATCCCCTGGTCGGTAATTACGGAGTRCCMGATGAAAAGGAACGTGATGAACACGGAATCCCAAGATGGTTTGAATCTGAGCGCATATGGGCATCTGCATTGATAGTAGGCGAAGTAAGCACTCGGGCCTGCCATTGGCGCGCTAAGCGATCCCTTGGTGCATGGTTGTCTGCACATGGCATCCCCGGGTTGTGTGACGTAGATACCCGAGCACTCACATATCGTCTTCGAGAAGGCGTTACTTTAGGAAGAATTGTTCAAGGTGTGGCACCTTTTGGCCCACTACCACCCCTGGCTGATCCAAACTCTAGAAACTTAGTCGCCGAAGTAACCACAAAGGAAACAAAAATATTTAACCCTAACGGCGAGGTAACAATATTAGCAGTTGATTGYGGTTTGAAATTCAATCAGATAAGGTGTTTGATTAAAAGAAACGCTAAGGTAATTCTAGTACCGTGGAACCACAAATTAGATCCAAGCCAATACGATGGCCTATTCATTAGCAATGGACCCGGTGACCCAGACATATGCAAAGAAGCTGTTGATAATTTAAAAAYTGTACTTCAAAATAAAAATAATGTAAAGCCTATATTCGGCATTTGTCTTGGACATCAGCTATTGTCAACTGCGGCAGGTTGCAAAACGTACAAAACAACATACGGCAATCGCGGTCATAATTTGCCATGTACACACAGCGGTACTGGAAGATGCTTTATGACTTCACAGAATCATGGGTTTGCTGTAGATACAGACACTTTACCTGCGGAATGGAAAATTCTTTTTACCAACGAAAATGATAAAACAAATGAAGGTATTATCCACAAAACTGCTCCATTTTTCAGTGTGCAATTCCACCCGGAGCACACTGCTGGCCCYACAGACCTAGAATGTCTGTTTGATATATTTATAGATGCAGTAAAATCATATAAAAATAAAGTATCGTGTGTYATCGACGACATGATTACAGAGAAATTAAAGTATGTGCCAACAATTCATGAACGACCAAAAAAGGTATTGATTCTGGGATCTGGCGGTTTGTCTATAGGTCAGGCAGGTGAATTTGATTACTCTGGATCACAAGGCGTAAAAGCTATGCAGGAGGAAAAAATTCAAACYGTACTCATTAATCCAAATATAGCAACTGTTCAAACATCGAAAGGATTAGCAGATAAAGTTTATTTTCTACCCATTACTCCCGAATATGTGGAACAGGTCATCAAAGCTGAACGGCCAACTGGAATATTACTTACTTTCGGAGGTCAGACAGCACTAAACTGCGGAGTGGAACTAGAAAAGTCTAAAATATTTGAAAAGTACAACGTCAACGTATTRGGTACTCCAATCCAATCAATTGTTGATACTGAAGATAGAAAAATATTTGCCGAAAAAATAAATGCKATCGGAGAGAAAGTAGCACCAAGTGCTGCAGTTACTTCGGTCGATGAAGCTTTAGCAGCTGCAGTACAGATTGGATATCCGGTAATGGCGCGGTCAGCATTTTCTTTGGGTGGTTTGGGTTCCGGTTTTGCAAACAATGAAGATGAACTTAGAGCATTAGCCCATCAAGCTCTATCACATTCCGACCAGCTTATAATTGATAAATCCCTAAAAGGATGGAAAGAAGTTGAGTACGAAGTTGTGAGGGATGCATATGATAACTGTATCACTGTTTGCAATATGGAAAATGTAGATCCCTTAGGAATTCATACAGGTGAATCCATAGTTGTGGCTCCAAGTCAAACCCTATCTAACAGAGAATACTACATGTTGCGCAATACCGCTATTAAAGTRATCCGACATTTCGGTATAGTAGGTGAATGCAATATACAATATGCCCTTAATCCATATTCTGAAGAGTTTTACATTATAGAAGTGAATGCACGGTTGTCTAGAAGTTCTGCACTAGCTAGCAAAGCTACCGGATACCCATTAGCATATGTGGCAGCAAAATTAGCACTCGGAATACCTTTGCCTATTATTAAAAACTCAGTAACGGGCGTAACTACTGCGTGTTTCGAACCGAGTCTTGATTATTGTGTTGTAAAAATACCTAGATGGGACTTGGCAAAATTCAACAGAGTGAGTACTAAAATTGGGAGTTCAATGAAAAGTGTCGGCGAAGTGATGTCCATTGGTAGAAGTTTTGAAGAGGCGTTCCAAAAAGCTTTACGAATGGTAGATGAAAATGTAAATGGKTTTGATCCCAATATTAAAAAAGTTAACGAAAATGATTTACGWGAACCCACGGACAAACGTATGTTTGTGTTGGCTGCTGCTCTTAGAGAAGGTTATACCGTTGAGAAATTATACGAGTTGACGAAAATTGATCGATGGTTTTTGGAAAAATTCAAAAATATCATARACTATTACAAAACCCTTGATGCCTATGATTCTGGATCTGTCACTTGTGATGTACTAAAGAGAGCCAAAAAGATTGGTTTTTCTGATAAACAGATTGCAGCTGCTATAAAAAGTACCGAATTAGCTGTWAGAAAACTAAGAGAAGAATATAAAATAACTCCATTCGTGAAACAAATAGATACAGTTGCAGCAGAATGGCCGGCTTCAACTAACTATCTATACTTAACATATAACGGCAGCACCCACGATCTTGATTTCCCCGGAGAATTAGTAATGGTGTTGGGTTCAGGAGTGTACAGAATAGGAAGTTCTGTCGAATTTGATTGGTGTGCGGTYGGGTGCTTAAGAGAACTTCGAAATCAAGGGAAAAAGACTATAATGGTAAATTACAACCCAGAAACCGTTAGTACTGACTACGACATGAGCGATAGATTGTATTTCGAGGAAATATCTTTCGAAGTGGTTATGGACATTTATAATATTGAACATCCTAGCGGAGTTATATTGTCCNNNNNNNNNNNNNNNNNNNNNNNNNNNNNNNNNNNNNNNNNNNNNNNNNNNNNNNNNNNNNNNNNNNNNNNNNNNNNNNNNNNNNNNNNNNNNNNNNNNNNNNNNNNNNNNNNNNNNNNNNNNNNNNNNNNNNNNNNNNNNNNNNNNNNNNNNNNNNNNNNNNNNNNNNNNNNNNNNNNNNNNNNNNNNNNNNNNNNNNNNNNNNNNNNNNNNNNNNNNNNNNNNNNNNNTGCCAGCCCAGCATGTACCGAGTTAGAAGTCGTAATGTTGGACTGGCTGGGCCAAATGTTGGGTCTGCCAGAGCAGTTCTTGGCACGATCTGGCGGCGAAGGTGGAGGTGTYATCCAGGGAACTGCGAGTGAAGCCACTTTGGTAGCACTGCTGGGYGCGAAGTCACGCACTATGCAGAAGCTCAAAGAAGAACATCCCGAATGGTCTGATACAGACATCCTTGGCAAACTTGTGGGCTATTGTAACAAACAAGCGCACTCGTCTGTGGAACGAGCTGGTCTTCTAGGAGGTGTAAAGCTCAGGAGTTTGCAACCGGATAGCAAAAGACGGCTTCGTGGTGATATTTTGCGTGAGGCTATGGACGAAGATATAAGCAAGGGACTTATACCTTTCTATGTCGTGGCTACTTTGGGTACAACTTCTTCATGCACATTTGACGCACTGGACGAAATTGGTGACGTTTGTAATGAACGCGACGTATGGTTACACGTCGATGCAGCTTACGCAGGCTCTGCCTTCATCTGCCCTGAGTATCGCCACTTCATGAAGGGTATTGAAAAGGCTGATTCTTTCAATTTTAACCCACATAAATGGATGCTTGTGAACTTCGACTGCTCAGCTATGTGGTTGAAACAACCTCGATGGATTGTTGATGCGTTCAATGTGGATCCTCTTTACTTGAAACATGACCAGCAGGGATCGGCCCCTGACTACCGTCACTGGCAAATACCCCTCGGACGTAGATTCAGATCTCTTAAACTCTGGTTCGTTCTTCGGCTTTATGGTGTTGAAAATCTCCAAAAACATATCAGGAAACAAATTGCTCTTGCTCATCTTTTCGAAAAGCTCCTTGCTTCTGATGAAAGATTCGAGCTTTTTGAAGAAGTAACAATGGGTCTCGTATGCTTCAGACTCAAGGGATCCAATGAAATCAATGAAGAGTTACTGAGGCGTATTAATGGTCGCGGAAAAATCCATTTGGTTCCGTCTAAAATTGATGATGTGTATTTCCTGAGACTAGCAATCTGTTCACGTTTTACTGATGATAGTNNNNNNNNNNNNNNNNNNNNNNNNNNNNNNNNNNNNNNNNNNNNNNNNNNNNNNNNNNNNNNNNNNNNNNNNNNNNNNNNNNNNNNNNNNNNNNNNNNNNNNNNNNNNNNNNNNNNNNNNNNNNNNNNNNNNNNNNNNNNNNNNNNNNNNNNNNNNNNNNNNNNNNNNNNNNNNNNNNNNNNNNNNNNNNNNNNNNNNNNNNNNNNNNNNNNNNNNNNNNNNNNNNNNNNNNNNNNNNNNNNNNNNNNNNNNNNNNNNNNNNNNNNNNNNNNNNNNNNNNNNNNNNNNNNNNNNNNNNNNNNNNNNNNNNNNNNNNNNNNNNNNNNNNNNNNNNNNNNNNNNNNNNNNNNNNNNNNNNNNNNNNNNNNNNNNNNNNNNNNNNNNNNNNNNNNNNNNNNNNNNNNNNNNNNNNNNNNNNNNNNNNNNNNNNNNNNNNNNNNNNNNNNNNNNNNNNNNNNNNNNNNNNNNNNNNNNNNNNNNNNNNNNNNNNNNNNNNNNNNNNNNNNNNNNNNNNNNNNNNNNNNNNNNNNNNNNNNNNNNNNNNNNNNNNNNNNNNNNNNNNNNNNNNNNNNNNNNNNNNNNNNNNNNNNNNNNNNNNNNNNNNNNNNNNNNNNNNNNNNNNNNNNNNNNNNNNNNNNNNNNNNNNNNNNNNNNNNNNNNNNNNNNNNNNNNNNNNNNNNNNNNNNNNNNNNNNNNNNNNNNNNNNNNNNNNNNNNNNNNNNNNNNNNNNNNNNNNNNNNNNNNNNNNNNNNNNNNNNNNNNNNNNNNNNNNNNNNNNNNNNNNNNNNNNNNNNNNNNNNNNNNNNNNNNNNNNNNNNNNNNNNNNNNNNNNNNNNNNNNNNNNNNNNNNNNNNNNNNNNNNNNNNNNNNNNNNNNNNNNNNNNNNNNNNNNNNNNNNNNNNNNNNNNNNNNNNNNNNNNNNNNNNNNNNNNNNNNNNNNNNNNNNNNNNNNNNNNNNNNNNNNNNNNNNNNNNNNNNNNNNNNNNNNNNNNNNNNNNNNNNNNNNNNNNNNNNNNNNNNNNNNNNNNNNNNNNNNNNNNNNNNNNNNNNNNNNNNNNNNNNNNNNNNNNNNNNNNNNNNNNNNNNNNNNNNNNNNNNNNNNNNNNNNNNNNNNNNNNNNNNNNNNNNNNNNNNATTGGCAGGTCGTTCATCGACTTCGTTCACCCCAGGGACCGCAACACGTTCGCGTCGCAGATCACCAGCGGTTTGGCTGTGCCGAAAAATGTAAATATGGTGTGCCGCATCCGCCGCTACAGAGGCCTCACCACCGGCTTCGGAGTGAAAGATCGAGTGGTCACCTTCATGCCGTTCTTGCTCAAGTTCAGCTTCAAGAACTACCTGGTCATACAGGCCACTCCATTCTTCTCGGCGTTTAGAATTGCGAACGAGGTGGTCGCAAAGGCCGTGCCGTTTGTGATGCGGCATTCGGCCAACGGTAACCTTGAGTATATCGACCCAGAATCAGTGCCATACCTAGGATATCTACCTCAGGACGTCACGGATAAGGACGCCCTCCAACTCTACCACCCTGAAGATCTAGATTACCTGCAGCAGGTATATGAAAATATCGTCAAGGAGGGAGGAGTGCCGCGTACTAAGGCTTATCGAATGATGGCGCAGAACGGCGACTACCTAAAAGTGGAGACGGAATGGTCTTCGTTTATTAACCCATGGTCGAAACGCCTGGAGTTCGTCATCGGAAAACATCATATTATTGAGGGTCCAGCTAATCCCGACGTGTTCCAGTCTCCGGATACTGAGAGGGAAGGCATTGTTAGAATTATGAATGAGGTATTAACCAAGCCTGCGGAGGTGGCTAAGCAACAAATGACGAAGCGTTGCCAGGACCTGGCCTCTTTCATGGAGAGTCTACTAGAGGAGCCGAAGGCCGACGAGGAGTTGCGCCTCGACATACAGGATCCGGACCATAGCTACTATGAGCGTGACTCTGTGATGCTCGGAGGCATATCACCGCACCATGAGTACAACGACAGCAAGTCTAGTATAGGGACACCGTTGAGCTCGTGCACCGTGAAGACGTGCTGGATGCGGCTCCCGAGCTTCCGCTCTGTGGGCGACGCGCTCAAGGACCGCTTCGACGGCGCGTCGCGCGTCATGGTGTCCAACACGGAYCTGGAGGCGCCGACGCARAGGAACGACGCGGCGCCGCACAGGGTGCCGCGGAGAGAYCGCTACCGATTCCAGCTGCGGCCRCACAAYCCCGACCAYAAGGCGCCCGGCGCCAAGGACCTCGTGTACCTGGAGCCGTCGCCGGGCTTCTGCGAGAAGAACCCGCGCCTGGGCATCCCCGGYACGCACGGCCGCGCCTGCAACGACTCCAGYATCGGCGTGGACGGCTGCGACCTCATGTGCTGCGGCCGCGGCTACCGGACCGAGACCGTGTTCGTGGTGGAACGATGCAAC
    Hril     GGATACCCAGAATCCCTCACCGACCCGTCTTACCATGCCCAGTTGTTGGTGCTGACATACCCCCTTGTTGGAAATTACGGAGTCCCAGATGAAAAAGAGTGTGATGAACATGGATTGCCTCGGTGGTTTGAATCGCACCGCATCTGGGCAGCGGGTTTAGTAGTGGGCGAAGTAAGCACACACGCTTACCATTGGCGTGCCAAACAATCCTTAGGATCATGGTTAGAAAAACATGGCGTGCCTGGTATTTGTGATATTGACACTCGTGCTCTTACGTATAAACTTCGGGAAGGGGTAATGTTAGGGCGGATCGTCCAAGGAATACCTCCATTTGGATCTTTGCCACCATTATTGGATCCAAATACCAGGAACTTAGTTGCTGAAGTATCAATTAAGGAACCAAAAATATTCAATGAAAATGGAAATATTACAATTGCTGCTGTTGATTGCGGTTTAAAATATAACCAAATAAGGTGTTTGATACAGAGAAACGCCAAAGTAATACTGCTACCATGGAACCACAAACTAGATCCAAACGAATACGACGGATTGTTTATCAGCAATGGCCCTGGTGATCCTGACATATGTAAAGAGGTTGTTGAAAATATAAGAACAGTTATAAATAATACTGAGTGTGTGAAACCGGTATTCGGCATTTGTCTTGGTCACCAATTATTATCCACTGCAGCAGGATGCCAAACCTATAAAACAAGTTACGGCAACCGTGGACATAATTTACCATGTACACACAGTGGAACAGGAAGATGTTTTATGACGTCACAAAATCATGGTTTTGCCGTAGACGCAGGAACTCTACCAGATGGTTGGAAAGTATTGTTTACGAATGAAAATGACAAAACGAATGAAGGAATAATTCATAAGACGCTACCATTCTTTAGCGTACAGTTTCATCCAGAACACACAGCGGGACCTACCGATCTTGAATGCCTCTTTGATATTTATATTCAAGCTGTAACTTCCTTTAAAAATAAGATACCGTGTGTGATTGATGACATGATTACAAAAAAATTAGCATTTGTTCCCACAATCCAAGAAAGGCCGAAAAAAGTGTTAATTCTTGGATCCGGTGGTTTGTGTATTGGTCAAGCCGGGGAATTTGATTACTCTGGATCACAAGGTGTTAAAGCAATGCAAGAAGAAAAAATACAAACTGTTTTGATAAAYCCCAACATTGCTACTGTCCAAACTTCTAAAGGACTTGCGGATAAAGTTTATTTTCTGCCTATAACGCCTGAATACGTGGAACAAGTAATAAAAGCTGAGAGACCTACTGGTGTATTATTGACATTTGGAGGACAAACAGCACTAAATTGTGGAGTTGAACTCCAAAAATCTGGAATATTCGAAAAATACAACGTTAGTGTACTTGGAACTCCTATCCAATCTATTGTAGACACTGAAGACCGAAAAATATTTGCAGAGAAAATTAACTCTATTGGMGAAAAAGTTGCTCCGAGTGCAGCTGTGACTTCTGTAGAMGAGGCGCTGACAGCAGCATTGCAAATTGGTTATCCAGTTATGGCAAGGTCGGCATTCTCCCTAGGTGGACTTGGGTCAGGATTTGCAAACAATGAAGATCAACTTAGAGTACTCGCACACCAAGCGTTATCACACTCTGATCAACTTATAATTGATAAATCGTTAAAAGGCTGGAAAGAAGTGGAATATGAAGTTGTAAGAGATGCCTATGATAACTGTATAACTGTATGTAACATGGAAAATGTAGACCCACTAGGAATACACACAGGAGAATCTATTGTTGTGGCTCCAAGTCAAACTTTATCCAACAGAGAATATWACTTATTACGTAAYACAGCAATAAAAGTGATAAGGCATTTTGGCATAGTCGGTNNNNNNNNNNNNNNNNNNNNNNNNNNNNNNNNNNNNNNNNNNNNNNNNNNNNNNNNNNNNNNNNNNNNNNNNNNNNNNNNNNNNNNNNNNNNNNNNNNNNNNNNNNNNNNNNNNNNNNNNNNNNNNNNNNNNNNNNNNNNNNNNNNNNNNNNNNNNNNNNNNNNNNNNNNNNNNNNNNNNNNNNNNNNNNNNNNNNNNNNNNNNNNNNNNNNNNNNNNNNNNNNNNNNNNNNNNNNNNNNNNNNNNNNNNNNNNNNNNNNNNNNNNNNNNNNNNNNNNNNNNNNNNNNNNNNNNNNNNNNNNNNNNNNNNNNNNNNNNNNNNNNNNNNNNNNNNNNNNNNNNNNNNNNNNNNNNNNNNNNNNNNNNNNNNNNNNNNNNNNNNNNNNNNNNNNNNNNNNNNNNNNNNNNNNNNNNNNNNNNNNNNNNNNNNNNNNNNNNNNNNNNNNNNNNNNNNNNNNNNNNNNNNNNNNNNNNNNNNNNNNNNNNNNNNNNNNNNNNNNNNNNNNNNNNNNNNNNNNNNNNNNNNNNNNNNNNNNNNNNNNNNNNNNNNNNNNNNNNNNNNNNNNNNNNNNNNNNNNNNNNNNNNNNNNNNNNNNNNNNNNNNNNNNNNNNNNNNNNNNNNNNNNNNNNNNNNNNNNNNNNNNNNNNNNNNNNNNNNNNNNNNNNNNNNNNNNNNNNNNNNNNNNNNNNNNNNNNNNNNNNNNNNNNNNNNNNNNNNNNNNNNNNNNNNNNNNNNNNNNNNNNNNNNNNNNNNNNNNNNNNNNNNNNNNNNNNNNNNNNNNNNNNNNNNNNNNNNNNNNNNNNNNNNNNNNNNNNNNNNNNNNNNNNNNNNNNNNNNNNNNNNNNNNNNNNNNNNNNNNNNNNNNNNNNNNNNNNNNNNNNNNNNNNNNNNNNNNNNNNNNNNNNNNNNNNNNNNNNNNNNNNNNNNNNNNNNNNNNNNNNNNNNNNNNNNNNNNNNNNNNNNNNNNNNNNNNNNNNNNNNNNNNNNNNNNNNNNNNNNNNNNNNNNNNNNNNNNNNNNNNNNNNNNNNNNNNNNNNNNNNNNNNNNNNNNNNNNGTGCCGTCGGTAAAGCCGGGYTACCTACGACCTCTGGTCCCGGAACAGGCCCCGCAGCAGCCGGAACCGTGGACGGCTGTGATGGCAGAYATCGAACGCGTTATTATGTCCGGTGTCACTCACTGGCACTCGCCAAGGTTCCACGCGTACTTCCCCACCGCTAACTCTTACCCTGCTATAGTCGCTGACATGCTTAGCGGCGCCATCGCTTGTATTGGTTTTACTTGGATCGCAAGCCCTGCATGTACTGAATTGGAAGTTGTTATGTTGGACTGGTTGGGTCAAATGTTGGGCCTTCCTGACGCCTTCCTGGCCAAGTCAGGTGGCGAAGGTGGCGGTGTGATTCAAGGCACGGCCAGTGAAGCCACTCTGGTCGCCCTCCTGGGAGCCAAATCACGTGCCATGCAGCGTATTAAAGAAGAACACCCYGAATGGAGCGACACTGAGATCCTCTCAAAACTCGTCGGCTATTGTAACAAACAATCTCATTCATCCGTGGAACGTGCCGGTCTTCTCGGTGGCGTTAAACTCAGRTCTCTTCAACCAGACAACAAAAGGCGTCTTCGTGGCGATATTTTAAAGAAGGCCATGGAAGAAGATATTAGTAAWGGGCTAATTCCATTTTATGTGGTGGCCACTTTAGGGACGACATCTTCTTGCACTTTTGACGCATTAGACGAAATCGCAGATGTGTGCATACCTCATAATGTCTGGGTGCACGTTGATGCAGCATACGCAGGTTCTGCTTTTATCTGCCCTGAGTACCGTTATCTAATGAAAGGAATCGAGAAAGCTGATTCATTCAATTTTAATCCACACAAGTGGATGCTTGTGAATTTCGACTGTTCCGCAATGTGGTTGAAGCAACCTAAGTGGATAGTCGATGCCTTTAACGTTGATCCTTTGTACTTAAAACACGATCAGCAAGGATCAGCTCCTGACTATAGACACTGGCAAATTCCKTTGGGRCGTCGMTTCAGGTCATTAAAATTGTGGTTCGTTTTAAGGCTCTTTGGCGTTGAAAATCTTCAGAAACAYATCAGGAAACAAATTTCTCTAGCCCATTACTTCGAAAAACTCTGCTTATCRGATGAAAGGTTCGAGTTATATGAGGAGGTCACCATGGGTCTAGTTTGCTTTAGGCTGAAAGGTGACAATAACATAAACGAAGAATTGCTGAGGCGTATTAACGGAAGGGGTAAAATTCACTTGGTACCCTCAAAAATTGATGACGTATATTTCCTTAGGTTGGCTATTTGCTCACGTTACASCGAAGAAAGCCTGGGGTTGTTCCGTGCGGCTGTGCCATCCGGTGCTTCTACTGGTGTCCATGAAGCTCTTGAGCTGAGGGACAACATTAAAGGAGAGTACCATGGCAAGGGAGTTCTTACTGCGATCAAAAACATCAATGACATTATTGCTCCTGAACTACTCAAGCAAAACCTGGAGGTCACTCAACAAAAAGAGATCGATCAGTTTATGCTGAACTTGGATGGAACTGAAAACAAGTCAAAGCTTGGTGCAAATGCCATTCTTGGCGTGTCGCTGGCCGTCGCCAAGGCTGGTGCTGCTAAAAAGGGTGTACCCCTTTACAAGCACTTGGCCGATCTGTCTGGAAACAAAGACATAGTCCTCCCGGTGCCTGCCTTCAATGTCATCAATGGTGGCTCCCATGCAGGCAACAAACTGGCCATGCAGGAGTTTATGATTTTGCCCACAGGTGCGTCATCGTTCAGTGAAGCCATGCGCATGGGTTCCGAGGTGTACCATCACCTGAAGAAAATCATAAAGGAGAAGTTCGGCCTGGATTCCACGGCCGTCGGTGACGAGGGTGGCTTCGCNCCAAATATTCTCAACAACAAGGATGCCCTTTATCTCATCCAGGATGCAATTCAGCAGGCTGGATACACTGGCAAGATCGAANNNNNNNNNNNNNNNNNCGCATCGGAATTCTTCAAAGATGGCAAATACGACTTGGACTTCAAGAATCCCAAATCTAACCCGGCCGACTACCTGTCATCTGATAAGCTGGCCGATTTGTACTTGGAGTTCATCAAGGACTTCCCCATGGTGTCCATCGAAGACCCCTTCGATCAGGACGACTGGTCGGCGTGGGCTAACCTCACGGCCCGCACACCCATCCAGATCGTCGGCGACGATCTTACGGTGACGAACCCAAAACGCATCAGCATGGCTGTTGAGAAGAAGGCCTGCAACTGCTTGCTTTTGAAGGTGAATCAGATCGGCAGCGTGACKGAATCTATTGCYGCCCACTTGCTGGCCAAGCAGAACGGATGGGGCACCATGGTCTCCCACAGGTCCGGTGAAACAGAGGACACCTTTATCGCCGACCTGGTGGTTGGATTGTCTACGGGCCARATCAAGACGGGTGCACCGTGTCGATCGGAGCGTCTCATTGGGAGATCTTTTATCGATTTCATTCATCCTAAGGATCGCAACACTTTTGCGTCGCAAATCACCAACAATTTAGCTGTACCCAAGACCGTAAATATGGTCTGCCGTATACGGAGGTACAGGGGACTTTCATCGGGTTACGCAGTCAAGGAACGCGTGGTTACTTTCATGCCGTTTCTATTGAAGCTTTCTTTTAAACATTTCCTTGTTGTACGAGCAACACCGTACTTCGCTGCTTTTAAATGTCCAAATGAGATATTGATCAAACCCTTGCCATTCGTCATAAGGCATGCCACCAGTGGTAAATTAGAGTACATAGATCCAGAATCTGTTCCGTACCTTGGATATCTGCCCCAAGATGTTACCGATAAAGACGTTTTTGAATTATATCATCCCGATGACCTTACATATTTACGACAAGTGTATGAAAAAATCGTGAATGAAGGTGCATTGCTCCGGTCAAAGCCTTACAGAATGATGATACAAAATGGAGATTTCGTGAGGGTTGAAACAGAGTGGTCTTCTTTTATAAATCCATGGTCRAGGAAACTTGAATTTGTCATAGGAAAACATCACATCGTCGAGGGTCCAAACAATCCAGACGTGTTTCAGTCACCTGACCCTGAACGAGAAAGTATTGTCAAAATTATGAATGAATTCTTAACTAAACCGGCAAGTCTTGCAAAACAAAGAATGAGTAAAAGATGCCGCGATTTGGCAACCTTAATGGAAAGTCTTATTGCGGAACCCAAGGCGGATGAAGAGTTACGCCTCGAGATACAAGATTCAGATCAAAATTGTTTTGAACGTGATTCTGTGATGCTTGGTGGANNNNNNNNNNNNNNNNNNNNNNNNNNNNNNNNNNNNNNNNNNNNNNNNNNNNNNNNNTCGTGCACGGTGAAGACTTGCTGGATGAGGTTGCCTAGCTTTCGCTCCGTGGGCGACGCGCTGAAAGACCGCTTCGACGGAGCATCACGGGTGATGGTCCCCAACGTGGACTTAGAGACGCCCGCACAGCGAAACGACGCCGCGCCGCACAGAGTTCCGCGAAGGGATCGATACAGGTTCCAGTTGCGGCCGCACAATCCAGACCATAAGTCGCCGGGGGTCAAAGATCTCGTTTACCTAGAATCATCGCCGGGATTCTGCGAGAAGAACCCGAGACTGGGCATCCCCGGTACGCACGGGCGTGCCTGCAACGAYACGAGTATCGGAGTCGATGGMTGYGATCTGATGTGTTGCGGTCGGGGTTACAGAACSGAAACAATGTTTGTGGTTGAAAGGTGTAAC
    Jcer     GGGTATCCTGAATCGCTTACAGATCCATCTTACCATGCCCAACTATTGGTGCTCACATACCCATTGATTGGTAACTACGGTGTGCCTGATGAAAATGACCGTGATGAAAATGGACTACCTCGGTGGTTTGAATCCGAACGTATTTGGGCAGCTGGTTTGATAGTMGGCGAGGTAAGCACCCGTGCTTGCCACTGGCGTGCCAAACGTTCTCTGGGCTCTTGGCTGGCAGAACATGGCATTCCTGGACTTTGTGATATCGATACTCGCGCTCTCACTTACCGTCTTAGAGAGGGTGTCACTCTTGGACGCATCGTACAAGGTGTACCACCATTTGGACCATTCCCACCATTAGCAGATCCAAACTCTAGGAACTTAGTCGCAGAAGTTTCAGTCAAGACATCGAAAATATATAATCCTAATGGCGATGTAACTATATTAGCTGTCGATTGTGGATTAAAATACAATCAGATTAGATGCTTAATAAAGAGAAATGCCAAGGTAATTTTGGTGCCATGGAATCACATATTAGATCCATCACAGTATGATGGTCTATTTATCAGTAACGGACCGGGTGACCCAGTTATATGCAACCAAGTTGTTGAAAATCTAAAAACTGTTCTTGCCAATAAAAATAATGTCAAACCTATATTTGGCATTTGTCTCGGACATCAGTTGTTATCGACTGCAGCTGGTTGTAGAACATACAAAACCACGTATGGTAATCGTGGTCATAATTTACCTTGTACGCACAGTGGTACTGGCAGATGCTTTATGACTTCACAAAACCACGGTTTTGCTGTAGACGCTGATTCATTACCTGATGATTGGAAAATACTTTTTACAAATGAAAATGATAAWACCAACGAAGGCATCATTCATAAAKCAGAACCATTTTTCAGTGTTCAATTTCATCCCGAACACACTGCTGGACCCACAGATTTGGAATGCCTCTTTGATATATTCATAGATGCCGTTAAATCTTACAAAAGCAATAAATCCTATGTCATTGATGATATGATAACAAAAATGTTACATTTTGTTCCAATTATTCAAGAAAGGCCAAAAAAGGTTCTGATTYTGGGCTCAGGTGGGCTGTCTATTGGCCAAGCTGGTGAATTTGATTATTCTGGGTCGCAAGGAGTGAAAGCTATGCAAGAAGAAAAAGTTCAAACAGTGTTGATCAACCCAAATATTGCYACTGTACAAACATCAAAAGGTTTGGCCGACAAAGTTTATTTYCTTCCTATTACTCCTGAATATGTTGAACAAGTTATAAAAGCTGAACGACCTACAGGAGTTTTATTGACATTTGGTGGACAGACTGCTTTAAATTGTGGAGTAGAATTACAAAAATCAAAAATATTTGAAAAGTACAACGTAAATGTATTAGGCACACCGATTCAATCTATCGTTGATACCGAAGATAGGAAGATATTTGCGGAGAAAATCAATTCTATAGGAGAACAAGTTGCGCCTAGTGCAGCAGTGACCTCAGTTGATGAAGCTTTAGCAGCAGCCGTACATATAGGGTACCCGGTAATGGCACGTTCAGCGTTTTCTTTGGGGGGCTTGGGATCAGGATTTGCTAACAATGAAGAAGAACTGAAAGCATTAGCCCATCAGGCATTATCGCACTCTGATCAACTAATCATTGATAAATCTCTAAAAGGTTGGAAAGAAGTAGAATATGAGGTTGTCCGAGACGCTTATGATAATTGCATTACTGTTTGCAATATGGAAAATGTAGATCCCCTCGGTATACAYACAGGCGAATCAATAGTAGTTGCGCCAAGTCAAACTCTTTCTAATAGAGAATATTATATGCTACGTAATACTGCTATAAAAGTTATAAGGCATTTTGGAGTCGTTGGAGAATGCAATATTCAGTATGCGCTTAATCCACATTCTGAAGAGTTTTTCATTATTGAAGTAAATGCAAGACTATCACGAAGTTCAGCGTTAGCAAGTAAGGCRACCGGCTATCCATTGGCTTATGTTGCAGCAAAATTAGCTCTTGGTATACCATTACCTGTAATTAAAAATTCAGTTACCAGAGTTACRACAGCATGTTTTGAACCTAGTCTAGATTATTGTGTCGTTAAAATTCCTCGTTGGGATCTAGCCAAATTTAACAGAGTAAGTACAAAAATTGGCAGTTCAATGAAAAGTGTCGGAGAAGTTATGTCAATCGGTCGAAGTTTTGAAGAGGCATTTCAAAAGGCGTTACGCATGGTTGATGAAAATGTAAATGGTTTTGACCCTAACATTAAGAAAGTCAACGAAAACGAGTTGAGAGAACCAACGGACAAGCGTATGTTTGTATTAGCAGCCGCCCTTAAACAAGGCTATACTGTTGAAAAACTATATGAACTTACGAAAATTGATATTTGGTTCCTAGAGAAGTTTAAAAATATAATAGACTATTATAAGAAGTTAGAAGCAGTTGATAGTCCATCCGTTACCTTTGATGTCTTGAAAAAAGCAAAGAAAATTGGGTTTTCTGACAAACAAATCGCAGTTGCTATAAAAAGCACAGAGTTGGCAGTGAGAAAATTAAGAGAAGAGTTCAAAATCACACCATTCGTAAAACAAATAGATACTGTAGCAGCCGAATGGCCAGCATCAACGAATTATCTTTATCTTACTTACAATGGCAGTACACATGATGTTGAATTTCCAGGAGAATTTATAATGGTACTAGGATCAGGAGTATACAGAATAGGCAGCTCAGTGGAATTTGATTGGTGTGCAGTTGGATGTTTAAGAGAGCTTAGGAATCAAGGCAAAAAGACGATAATGGTTAACTACAACCCTGAAACTGTAAGTACAGATTATGATATGAGCGACAGATTATACTTTGAAGAGATCTCATTTGAAGTAGTTATGGATATCTACAATATTGAACGCCCTGGTGGAGTTATTATGTCAGTGCCGTCTGTGAAACCTGGCTATCTTCGCCCGCTGGTGCCGGAACAGGCACCGCAGCAACCTGAACCATGGACCGCAGTTATGGCGGATATTGAACGCGTCGTGATGTCAGGCGTCACACATTGGCAGTCTCCGAAGTTTCACGCCTATTTCCCAACTGGTTCATCCTATCCATCAATTGTTGCTGACATGCTTTGTGGTGCCATCGCATGCATTGGATTTACCTGGATTTCAAGTCCAGCTTGTACTGAACTGGAAGTGGTGATGATGGAYTGGTTGGGTCAAATGCTTGGGCTACCAGAAGAGTTTCTGGCACGGTCCGGCGGTGAAGGCGGCGGAGTTATCCAAGGAACTGCCAGTGAAGCAACATTAGTTGCGCTTTTAGGGGCCAAAGCGCGTATGACTCTACGTGTTAAAGAACAACATCCTGAATGGACTGACACTGAGATTCTTGCGAAGCTTGTTGGTTACGCCAATAAACAAGCCCATTCGTCAGTAGAACGGGCAGGGCTTTTGGGCGGAGTGAACCTCAGATCRTTGCAGCCAGGCAGTGATAGGCGTCTCAATGGTGACATATTAAGAGAGGCTATGGATGAAGATATTCGCAAGGGCCTTATACCTTTCTACGTTGTGGCCACTTTGGGGACAACATCATCTTGCGTTTTTGATAATTTAGATGAAATAGGAGATGTCTGCAAATCTCGCGACATCTGGTTGCACGTTGATGCAGCTTACGCTGGATCTGCCTTCATCTGCCCCGAATATCGTTACCTKATGAAAGGAGTTGAAAAAGCCAATTCTTTTAATTTTAACCCTCACAAATGGCTTCTTGTTAATTTTGATTGCTCTGCAATGTGGCTGAAAGAACCTCGGTGGATCGTTGACGCATTCAATGTTGATCCGATTTACTTAAAACATGACCAGCARGGATCAGCTCCTGATTATMGGCACTGGCAAATTCCTTTGGGACGTCGTTTTAGATCTCTCAAGCTCTGGTTCGTCATGAGGCTTTACGGWGTGGAAAATATGCAGAAACATATTAGGAAGCAAATTGCTTTAGCTCATCTCTTTGAGAAGCTTTGTACTTCCGACGAAAGATTTGAATTATTTGAAGAGGTAACTATGGGACTTGTYTGCTTTAGATTGAAAGGTGACAATGAAATTAATGAAGAGTTGCTGAGACGTATTAACGGCCGTGGCAAGATTCATTTGGTTCCTTCCAAAATTGATGATGTATATTTYCTAAGATTAGCCATTTGTTCACGTTTGTCTGAAGACAGTCTCGGCTTGTTCCGGGCAGCTGTTCCTTCTGGAGCCTCAACTGGTGTCCATGAGGCTTTAGAACTCAGAGACAACATCAAGAGTGAATACCATGGCAAAGGCGTTCTCACTGCCATAAAAAATATCAATGAAATTATTGCCCCAGAACTTCTCGCCAAGGGTATTGAAGTAACAGAGCAAAAAGAGATTGATCAGCTCATGCTCGCGCTCGATGGTACTGAAAACAAGTCAAAGCTTGGTGCTAATGCTATCCTTGGTGTGTCTCTGGCTGTTGCCAAGGCTGGAGCGGCCAAGAAGGGTGTGCCCCTCTACAAACACTTAGCTGACCTGGCCGGCAACAATGAAATCATACTCCCAGTGCCAGCATTCAATGTTATTAACGGTGGTTCTCATGCTGGTAACAAGTTGGCTATGCAAGAGTTCATGATCTTTCCTACTGGTGCTTCATCATTCAGTGAGGCTATGCGTATGGGCTCAGAAATTTACCACCACTTGAAGAAGATCATCAAGGAGAAGTTTGGTCTTGACTCCACTGCTGTTGGTGACGAAGGTGGCTTTGCTCCTAATATCCAGAACAACAAAGATGCACTCTTCCTCATTCAAGATGCCATCCAGCAGGCTGGGTACACAGGGAAGATTGACATTGGTATGGATGTCGCTGCTTCTGAGTTCTTCAAAGACAACATTTACGATCTCGACTTCAAGAACGCCAACTCCAACCCCGCWGARTATCTCACATCGGAGAAACTGACYGAAGTCTACCTGGACTTTATAAAGGAYTTCCCAATGGTCTCAATTGAAGATCCCTTCGACCAGGATGACTGGTCTGCCTGGACTGGGCTTACCAGTCGTACCCCAATCCAAATTGTCGGCGATGATCTTACGGTAACAAACCCAAAACGCATTACCACTGCTGTTGAAAAGAAGGCTTGCAACTGCTTGTTGCTGAAGGTGAACCAAATCGGTAGTGTCACGGAGTCYATTGAAGCTCATTTGCTGGCCAAGAAGAATGGTTGGGGCACCATGGTCTCCCACAGGTCTGGTGAAACTGAAGACACGTTCATCGCTGAYTTGGTGGTCGGTCTTTCCACCGGACAGATCAAGACCGGAGCACCCTGCCGCTCTGAGCGCCTCATAGGGAGATCGTTCATAGATTTCGTTCATCCTAGGGACCGAAATACTTTTGCGTCACAAATAACAAGCGGATTAGCCGTTCCGAAAATTGAAAACATGGTTTGCCGTATAAGACGGTACAGAGGGCTCAATTGTGGCTTCGGCGTGAAGGACAGCGTAGTCGCTTATATGCCTTTCCTTTTGAAGTTCACGTTTAAAAATTACTTGGTCATTCAAACAACGCCGTTCTTTTCTGCCTTTAAATCACCGAATGAAGTTATTGCAAAAGTTGTGCCTTTCGCGATGCGACATGGCGCGAACGGGAACGTTGAGTACATTGACCCGGAATCCGTGCCTTATCTCGGCTACCTTCCTCAAGATATAACCAACAGAGACGTATTGCAGCTATATCATCCAAGTGATCTTGGTTACCTTCAGCAGGTGTACGAAACAGTTGTCAAAGAGGGTTGTGTGACGCGTTCTAAGCCCTACAGATTGATGACTCAGAATGGCCATTACATAAAAGTTGAGACGGAATGGTTAGCATTTATAAACCCTTGGTCAAGAAAACTCGAATTTGTCACAGCAAAACACCATATTATTGAGGGTCCAGCAAACCCAGATGTTTTTCAATATCCAAATCCTGAGAGAGAAAACATTATAAGAATTATGAACGAAACAATGACAAAACCAGCAGAAGTAGCAAAACAACAAATGAGCAAACGCTGCCAAGATCTAGCATCGTTTATGGAGAGCCTCATGGAAGAACCTAAGGCTGAGGATGAGTTAAGACTCGAAATACAAGATGCTGGCCACAGTTATTATGAACGGGACTCTGTAATGCTTGGAGGCATATCACCACACCATGATCAC---GATAGCAAGTCAAGTACTGGTACACCCCTGAGCTCGTGCACCGTGAAGACGTGTTGGATGCGGCTTCCGAGCTTCCGCTCTGTGGGAGATGCTTTGAAAGACCGTTTCGACGGTGCTTCACGCGTCATGGTATCCAATACAGATTTGGAAACGCACGCGCAGAGAAACGACGCTGCACCGCACAGGGTGCCTCGGAGAGATCGGTACAGATTCCAGCTGCGACCGCACAACCCGGACCACAAGTCTCCGGGGGCAAAAGACCTYGTTTACCTGGAATCGTCGCCTGGTTTCTGCGAGAAGAATCCAAGGCTGGGCATCCCCGGGACGCACGGGCGCGCTTGCAATGATACTAGTATCGGCGTCGACGGCTGCGACCTCATGTGCTGCGGCCGAGGCTACAAGACAGAAACTATGTTTGTTGTGGAACGTTGCAAY
    Lch2     NNNNNNNNNNNNNNNNNNNNNNNNNNNNNNNNNNNNNNNNNNNNNNNNNNNNNNNNNNNNNNNNNNNNNNNNNNNNNNNNNNNNNNNNNNNNNNNNNNNNNNNNNNNNNNNNNNNNNNNNNNNNNNNNNNNNNNNNNNNNNNNNNNNNNNNNNNNNNNNNNNNNNNNNNNNNNNNNNNNNNNNNNNNNNNNNNNNNNNNNNNNNNNNNNNNNNNNNNNNNNNNNNNNNNNNNNNNNNNNNNNNNNNNNNNNNNNNNNNNNNNNNNNNNNNNNNNNNNNNNNNNNNNNNNNNNNNNNNNNNNNNNNNNNNNNNNNNNNNNNNNNNNNNNNNNNNNNNNNNNNNNNNNNNNNNNNNNNNNNNNNNNNNNNNNNNNNNNNNNNNNNNNNNNNNNNNNNNNNNNNNNNNNNNNNNNNNNNNNNNNNNNNNNNNNNNNNNNNNNNNNNNNNNNNNNNNNNNNNNNNNNNNNNNNNNNNNNNNNNNNNNNNNNNNNNNNNNNNNNNNNNNNNNNNNNNNNNNNNNNNNNNNNNNNNNNNNNNNNNNNNNNNNNNNNNNNNNNNNNNNNNNNNNNNNNNNNNNNNNNNNNNNNNNNNNNNNNNNNNNNNNNNNNNNNNNNNNNNNNNNNNNNNNNNNNNNNNNNNNNNNNNNNNNNNNNNNNNNNNNNNNNNNNNNNNNNNNNNNNNNNNNNNNNNNNNNNNNNNNNNNNNNNNNNNNNNNNNNNNNNNNNNNNNNNNNNNNNNNNNNNNNNNNNNNNNNNNNNNNNNNNNNNNNNNNNNNNNNNNNNNNNNNNNNNNNNNNNNNNNNNNNNNNNNNNNNNNNNNNNNNNNNNNNNNNNNNNNNNNNNNNNNNNNNNNNNNNNNNNNNNNNNNNNNNNNNNNNNNNNNNNNNNNNNNNNNNNNNNNNNNNNNNNNNNNNNNNNNNNNNNNNNNNNNNNNNNNNNNNNNNNNNNNNNNNNNNNNNNNNNNNNNNNNNNNNNNNNNNNNNNNNNNNNNNNNNNNNNNNNNNNNNNNNNNNNNNNNNNNNNNNNNNNNNNNNNNNNNNNNNNNNNNNNNNNNNNNNNNNNNNNNNNNNNNNNNNNNNNNNNNNNNNNNNNNNNNNNNNNNNNNNNNNNNNNNNNNNNNNNNNNNCTCTGGATCTCAAGGGGTTAAAGCACTCCAGGAGGAAAAAATTCAAACGGTTTTAATTAACCCAAACATAGCTACAGTTCAAACATCTAAGGGTTTGGCAGACAAAGTATATTTTTTACCTATTACACCTGAATACGTTGAACAAGTTATAAAAGCTGAAAGACCGACAGGTATCTTACTCACGTTTGGAGGTCAAACTGCGTTGAATTGTGGCGTTGAACTTCAAAAATCTAAAATATTTGATAAGTATAATGTTAAAGTCTTAGGAACCCCAATCCAATCTATCGTTAATACTGAAGATAGGAAAATATTTGCGGAAAATATCAACGCTATTGGTGAAAAAGTTGCTCCAAGTGCAGCGGTTACTTCAATTGAGGAGGCACTCAGTGCAGCTTTAAAGATTGGTTATCCAGTAATGGCACGTTCAGCATTTTCTTTAGGAGGACTAGGTTCAGGATTTGCTAATAATGAAGAAGAACTTAAAACGCTAGCACACCACGCTTTATCTCACTCAGATCAACTTATTATTGATAAGTCATTAAAAGGTTGGAAAGAAGTAGAATATGAAGTCGTCAGAGATGCGCATGATAATTGTATAACCNNNNNNNNNNNNNNNNNNNNNNNNNNNNNNNNNNNNNNNNNNNNNNNNNNNNNNNNNNNNNNNNNNNNNNNNNNNNNNNNNNNNNNNNNNNNNNNNNNNNNNNNNNNNNNNNNNNNNNNNNNNNNNNNNNNNNNNNNNNNNNNNNNNNNNNNNNNNNNNNNNNNNNNNNNNNNNNNNNNNNNNNNNNNNNNNNNNNNNNNNNNNNNNNNNNNNNNNNNNNNNNNNNNNNNNNNNNNNNNNNNNNNNNNNNNNNNNNNNNNNNNNNNNNNNNNNNNNNNNNNNNNNNNNNNNNNNNNNNNNNNNNNNNNNNNNNNNNNNNNNNNNNNNNNNNNNNNNNNNNNNNNNNNNNNNNNNNNNNNNNNNNNNNNNNNNNNNNNNNNNNNNNNNNNNNNNNNNNNNNNNNNNNNNNNNNNNNNNNNNNNNNNNNNNNNNNNNNNNNNNNNNNNNNNNNNNNNNNNNNNNNNNNNNNNNNNNNNNNNNNNNNNNNNNNNNNNNNNNNNNNNNNNNNNNNNNNNNNNNNNNNNNNNNNNNNNNNNNNNNNNNNNNNNNNNNNNNNNNNNNNNNNNNNNNNNNNNNNNNNNNNNNNNNNNNNNNNNNNNNNNNNNNNNNNNNNNNNNNNNNNNNNNNNNNNNNNNNNNNNNNNNNNNNNNNNNNNNNNNNNNNNNNNNNNNNNNNNNNNNNNNNNNNNNNNNNNNNNNNNNNNNNNNNNNNNNNNNNNNNNNNNNNNNNNNNNNNNNNNNNNNNNNNNNNNNNNNNNNNNNNNNNNNNNNNNNNNNNNNNNNNNNNNNNNNNNNNNNNNNNNNNNNNNNNNNNNNNNNNNNNNNNNNNNNNNNNNNNNNNNNNNNNNNNNNNNNNNNNNNNNNNNNNNNNNNNNNNNNNNNNNNNNNNNNNNNNNNNNNNNNNNNNNNNNNNNNNNNNNNNNNNNNNNNNNNNNNNNNNNNNNNNNNNNNNNNNNNNNNNNNNNNNNNNNNNNNNNNNNNNNNNNNNNNNNNNNNNNNNNNNNNNNNNNNNNNNNNNNNNNNNNNNNNNNNNNNNNNNNNNNNNNNNNNNNNNNNNNNNNNNNNNNNNNNNNNNNNNNNNNNNNNNNNNNNNNNNNNNNNNNNNNNNNNNNNNNNNNNNNNNNNNNNNNNNNNNNNNNNNNNNNNNNNNNNNNNNNNNNNNNNNNNNNNNNNNNNNNNNNNNNNNNNNNNNNNNNNNNNNNNNGTGCCATCAGTAAAGCCGGGCTACCTTCGGCCACTAGTTCCCGAGAAAGCACCTGAACAGCCGGAGCCGTGGACTGCGGTGATGGCGGATATCGAGCGTGTGGTGATGTCGGGCGTTACTCATTGGCACTCACCGCGCTTCCACGCCTATTTCCCTACAGCCAACTCCTATCCAGCGATCGTAGCGGATATGCTCAGCGGAGCTATAGCATGCATTGGATTTACATGGATCGCCAGCCCTGCATGCACGGAGCTCGAAGTGGTCATGTTAGATTGGTTGGGCCAAATGCTAGGTCTGCCAGAGGAATTTCTAGCGAGATCCGGTGGAGAAGGCGGTGGTGTTATCCAGGGTACTGCTAGTGAGGCCACGCTTGTTGCTCTTCTTGGTGCCAAGGCGCGTACCATGCAACGCGTTAAAGAGCAGCATCCAGAATGGTCCGACACSGATATATTGGCAAAGCTTGTTGGATATTGCAACAAACAAGCGCATTCATCAGTAGAGCGTGCTGGACTCTTGGGAGGAGTGAAGCTCCGGTCTTTGAAACCGGATGACAAACGACGTCTACGTGGAGATATTTTGCGTGAAGCCATGGAAGAAGAYTTAAAGAATGGTCTTATTCCCTTTTATGTTGTGGCTACTCTTGGCACTACATCATCTTGTACTTTTGACGCTTTGGATGAAATMGGCGATGTCTGCTCCGAACATGACGTATGGTTACATGTAGACGCAGCTTATGCTGGATCTGCTTTCATTTGCCCAGAATATCGTTACCTCATGAAGGGCATAGAAAAAGCGGACTCTTTTAACTTTAATCCGCATAAATGGATGCTCGTTAACTTTGATTGCTCTGCCATGTGGCTGAAGCAACCACGGTGGATTGTGGACGCTTTTAATGTRGACCCACTTTATCTGAAACACGACCAACAAGGATCAGCTCCTGACTATCGTCACTGGCAAATTCCTCTCGGACGTCGTTTTAGAGCACTGAAGTTGTGGTTTGTATTGAGGCTTTACGGGGTCGAAAATCTTCAGAAGCATATCAGAAAACATATTGCGTTGGCACATTTATTCGAACGATTGTGCACATCTGATGACAGATTTGAATTATTCGAGGAGGTTACAATGGGACTAGTTTGCTTCAGGCTGAAAAAYAGTAACGAAATAAACGAGGAATTATTAAGACGCATCAATGGACGTGGTAAAATTCATTTAGTGCCATCTAAAATTGACGATGTATATTTTCTCAGATTAGCAATCTGTTCGCGTTTTAGCGAGGAAAGTTTGGGGCTTTTCAGGGCTGCTGTGCCATCTGGCGCATCTACTGGTGTCCATGAGGCCCTAGAGCTTCGAGATAATATTAAGAGTGAATATCATGGCAAGGGAGTATCTACTGCCATCAAAAACATCAATGATATTATTGCTCCTGAACTGCTAAAACAAAGTTTTGAAGTCACTCAGCAAAAAGAGATTGACCAGTTTATGATCAACTTAGATGGCACTGAAAATAAATCAAAGCTTGGTGCCAATGCAATTCTTGGTGTCTCATTGTCAGTTGCTAAGGCTGGCGCTGCTAAGAAGGGTGTGCCACTTTACAAACATATTGCAGATTTAGCTGGAAACAATAACATTGTATTGCCAGTGCCTGCCTTCAACGTCATCAATGGTGGTTCCCATGCTGGAAACAAACTTGCTATGCAAGAGTTCATGATCTTGCCAACAGGTGCCTCAAATTTCAATGAGGCGATGCGTATGGGCTCTGAAGTATACCACTATCTGAAGAAAATTATCAAGGAGAAATTCGGCCTTGACTCAACAGCTGTTGGAGATGAAGGTGGCTTTGCTCCCAACATTCTCAACAATAAAGACGCTCTGTTCCTTATTCAGGATGCTATTCAGCAGGCTGGATATACTGGCAAAATCGAAATTGGCATGGACGTTGCTGCTTCCGAGTTTTTCAAGAATGGTACCTATGATCTCGACTTTAAGAACCCTCAGTCGAATCCGGCGGACTACCTATCGTCCGACAAGTTGGCCGACTTGTACCTGGAGTTCATTAAGGATTTCCCCATGGTGTCGATCGAGGACCCCTTTGACCAGGATGACTGGGCTGCCTGGACCAACCTYACCGCCCGTACGCCTGTCCAAGTCGTCGGCGACGATCTTACGGTAACAAATCCTAAACGCATCACCACTGCTGTGGAGAAGAAGGCTTGCAACTGTTTACTGCTGAAGGTGAACCAGATCGGTAGTGTCACCGAATCCATTGAAGCTCACTTGCTGGCAAAGAAGAATGGATGGGGTACCATGGTTTCACACAGGTCTGGTGAGACTGAGGACACTTTCATCGCTGACTTGGTAGTGGGTCTATCGACCGGTCAGATCAAGACCGGAGCGCCATGTCGTTCGGAACGTCTCATCGGACGATCCTTTATCGATTTCGTTCACCCAAGGGATCGCGACACCTTTGCATCGCAGATCACGAGTGGGTTGGCTGTGCCGAAGATCGCAAATATAGTATGTCGCATCAGACGTTACAGGGGATTCACGTCTGGATTCGCTGTGAAAGACCGCTTTGTGACATTTATGCCTTTTCTACTGAAATTTTCCTTCGAAAACTACCTGGTTATACAGGCCACACCGTTTTATTCTGCGTTTAAAGAACCGAACCAACTTTTGGAAAATGAGCCACCGTTTGTGATGAGACACGCTCCAAATGGTATAATAGAGTATATAGATCCGGATTCGGTACCTTATCTTGGCTACTTGCCTCAAGACCTGACAGACAAAGACGTGTTACAATTGTACCACCACGAAGACCTCAATTACTTAAACCATGTCTACGAGACAATCGTTAAGGAAGGTGGGATGTCCCGTTCGAAACCCTACAGGATGATGGCTCAGAATGGCGAATTTGTTAAATTGGAGACGGAATGGTCTTCCTTCATTAACCCTTGGTCCAAGAAGCTAGAATTTGTGATTGGAAAACATCATATAGTTGCGGGACCAGCTAATCCAGACGTGTTCCATTCTCCCGACCCTGAGAGGAACAATATTATCAAAATTATGAATGAGGTCTTGACTAAACCAGCAGAAACTGCTAAGCAGCTAATGAGCAAGCGCTGCCAAGACGTCGCTATTTTCATGGAGAGTTTGATGGAAGAACCAAAAATTGATGATGAGAATCGAATAGATATTCAAGACCCAGATCTCAATTATTGTGAGCGTGAGTCTGTTATGCTTGGGGGTATATCTCCTCATCACGAGTACAATGACAGCAAATCAAGTACTGAAACCCCATTAAGCTCATGCACGGTGAAGACTTGCTGGATGAGGTTGCCGAGCTTCAGATCTGTGGGAGATGCGCTGAAAGATCGTTTCGATGGCGCTTCAAGGGTGATGGTGCCAAACTCAGAGTTGGAGGTGCCCGCTCAACGAAATGACGCTGTACCCCATAGGGTACCGCGCAAAGACCGGTATAAGTTCGTACTGCGACCGCATAACCCCGACCACAAGTCACCCGGTGTGAAAGACCTAGTATACTTGGAGCCGTCACCGGGATTCTGCGAAAAGAATCCAAGGTTAGGCATACCTGGCACGCACGGACGAGCGTGCAATGATACCAGCATCGGCGTAGACGGCTGCGACCTCATGTGCTGCGGCCGCGGATACCGCACAGAGACTATGATCGTGGTAGAACGATGCAAY
    Ldi      GGATACCCAGAGTCTCTCACAGATCCATCATACCACGCACAGTTGCTGGTACTCACATACCCGCTAGTTGGCAACTACGGCGTACCTAATGAAGACGAGAAAGATGAACATGGAATAACGAAATGGTTTGAATCTGATCGTATTTGGGCCGCTGGGTTAATTGTAGGGGAAGTTAGCACTCGACCATGTCACTGGAGAGCCAAGCGTTCCTTAGGATCATGGTTAGCGGCGCGTGGTATCCCGGGCTTATGTGATGTAGATACCAGAGCCTTGACATTCCGTCTCCGCGAAGGAGTCACTCTAGGCCGTATCATACAAGGAGTGCCACCATTCGGTCCACTGCCACCACTAAAAGATCCGAATGCGAGAAATTTGGTCGCTGAAGTGTCTATAAAGGCACCAAAAGTATTTAACCCCAATGGAATAATTACAATTATGGCCATAGATTGTGGATTAAAGTATAACCAAATCAGATGTTTGATAAAAAGAAATGCAAAAGTTGTCCTTGTGCCGTGGGATTATGAAATCAATTCAAGCCAATATGATGGACTTTTTATAAGCAATGGTCCTGGAGATCCCGAAGTATGTAAAAAGGTTGTAGATAATATACGCAAGGTTATTGAAAATAAAAATGCTGTAAAACCTATATTTGGTATTTGCCTTGGACATCAACTATTATCTACAGCAGTTGGCTGTAAAACTTACAAAACTAAATACGGCAATAGAGGACATAATTTACCATGTACCCATAGGGGGACAGGTAGATGCTTTATGACATCACAAAATCATGGATTTGCTGTTGACGCCGACACATTACCTAGCAACTGGAAAGTTTTATTCACTAATGAAAATGACAAAACAAATGAAGGCATTATTCATACGTCGATGCCGTATTTTAGTGTTCAATTTCATCCAGAACACACAGCTGGTCCAACAGATTTAGAGTGTCTTTTTGATATATTTATAGACGCTGTAAAATCCTACAAAGATAAAACGCCCTATGTAATCGATGATGCCATTACAGAAACACTTAATTTTGTSCCAACAATACAGGAAAGACCCAAAAAAGTACTAATTTTAGGCTCTGGAGGATTATCTATTGGTCAGGCAGGTGAATTTGACTACTCCGGATCGCAAGCTGTCAAAGCTTTACAAGAAGAAAAAATTCAGACGGTTTTAATTAACCCAAACATTGCAACTGTGCAAACCTCAAAAGGATTAGCTGATAAAGTATACTTTCTTCCAATCACTCCAGAATATGTTGAACAAGTTATCAAAGCAGAACGACCAACAGGAGTTTTGTTAACGTTTGGAGGACAAACTGCCTTAAATTGTGGAGTAGAATTAGAAAAGTCTAAGATATTTAAAAAATATAATGTGAACGTATTAGGAACTCCCATTCAATCAATTGTTAATACAGAGGACCGAAAAATATTTGCGGAAGAAATTAACTCTATTGGTGAAAAGGTTGCTCCTAGCGCAGCTGTTACCTCAGTAGAGGAAGCACTTGCTGCCGCATCACAAATTGGTTATCCAGTAATGGCTCGATCTGCATTTTCATTAGGAGGCTTAGGATCTGGTTTTGCGAACAATGAAGATGAACTTAAATTGCTTGCTCATCAAGCATTATCACACTCCGACCAACTTATTATTGATAAATCCTTAAAAGGATGGAAGGAAGTTGAATATGAGGTTGTGAGGGACGCATTTAATAATTGTATTACAGTTTGTAATATGGAAAATATAGATCCTTTAGGAATTCATACCGGCGAGTCCATTGTCGTAGCGCCAAGCCAAACTCTATCAAATCGAGAATATTATATGTTGAGAAATACTGCAATAAAAGTCATTCAACATTTTGGGGTGGTGGGAGAGTGCAACATTCAATATGCTTTAAATCCAAATTCAGAGGAATTCTATATAATAGAAGTAAACGCCAGATTGTCTAGAAGTTCTGCATTAGCAAGTAAAGCCACAGGGTATCCTTTAGCATATGTTGCTGCCAAACTCGCTCTTGGAATTCCATTGCCCATTATTAAAAATTCAGTTACGACTGTTACCACCGCTTGTTTCGAGCCAAGCCTTGATTATTGCGTTGTTAAAATTCCAAGATGGGATTTGGCTAAATTTACTAGAGTAAGTACAAAAATTGGAAGCTCTATGAAAAGCGTAGGAGAAGTTATGTCTATAGGTAGAAACTTCGAAGAAGCTTTTCAGAAAGCTTTGAGAATGGTAGATGAAAATGTAAAAGGTTTCGATCCTAATATTAAAAAAGTTAACGAAGATGAACTGAGAGAACCTACTGATAAAAGAATGTTTGTCTTGGCTGCTGCGTTGAGACAAGGCTATACGGTGGAAAAGTTATACGATCTTACTAAAATCGATAAATGGTTTTTAAGTAAATTCCAAAATATTATAGATTATTATAAAATTTTAGAAACGACAAAGGGTGGTTCCATACCATTTGATGTATTGCAGAAAGCGAAAAAAATTGGTTTTTCTGATAAACAAATAGCTGCCGCAGTGAAAAGTACAGAAGTAGCCGTTCGAAAGTTAAGAGAAGAGTACAAAATTACACCATTTGTAAAACAAATCGATACAGTTGCAGCTGAGTGGCCAGCATCTACTAATTATTTATATCTTACTTATAACGGAAACACACATGATCTACAATTTCCAGGAGGATTTATTATGGTTCTAGGTTCAGGGGTTTATCGCATTGGAAGTTCCGTTGAATTTGATTGGTGCGCCGTTGGTTGTTTGAGAGAACTTAGAAATCAAGGCAAAAAAACTATCATGATTAATTATAATCCAGAAACTGTCAGTACTGACTATGACATGAGTGACCGACTCTACTTTGAAGAAATATCTTTTGAAGTTGTTATGGATATCTATAATATAGAACATCCAGACGGAGTTATATTGTCTGTGCCATCCGTGAAGCCAGGGTACTTACGGCCTCTAATGCCGGAGCAAGCGCCTCAGCAACCTGAGCCATGGACGGCGGTGATGGCAGATATCGAGCGAGTCGTCATGTCTGGCGTTACGCATTGGCACTCGCCGCGCTTCCACGCTTATTTCCCCACTGGCAACTCATACCCAGCTATTGTGGCTGATATGCTCAGCGGTGCTATTGCCTGCATCGGTTTCACTTGGATCGCTAGTCCAGCATGCACCGAATTAGAAGTTGTGATGTTAGATTGGTTGGGCCAAATGTTGGGTCTTCCTGAATGTTTCCTGGCTCGATCAGGCGGTGAAGCAGGTGGCGTCATTCAGGGAACCGCCAGTGAAGCTACTCTCGTTGCTTTGTTGGGTGCAAAATCACGAACCGTGCATCGTGTAAAAGAAGAGCACCCTGAATGGACTGAAACTGAAATCTTAAGCAAACTTGTGGGCTACTGCAACAAGCAAGCCCATTCTTCTGTTGAACGTGCTGGTCTCTTGGGTGGAGTGAGACTGCGAACTCTGCAGCCTGACAGCAAAAGGCGTCTTCGCGGTGATGCTCTGCAGGATGCCATAGAAGAAGATATTCGCAATGGACTTATACCATTCTATGTTGTAGCTACTTTGGGTACTACGTCTTCGTGCACTTTCGACAACTTGGAAGAAATCGGTGATGTTTGTTCATCAAACAATATGTGGCTGCACGTAGATGCAGCTTATGCCGGCTCCGCATTTGTGTGTCCTGAATACAGGTACCTCATGAAAGGCGTTGAAAAAGCTGATTCATTCAATTTTAATCCCCACAAATGGTTACTAGTTAATTTCGACTGCTCTGCCATGTGGTTGAAACAACCACGCTGGATCGTGGATGCCTTCAACGTAGATCCTCTGTATTTGAAACACGATCAACAGGGTTCAGCTCCAGATTATCGCCACTGGCAAATCCCTCTTGGACGTCGTTTTAGAGCGCTCAAATTATGGTTCGTTATACGACTGTATGGTGTAGAAAATCTACAGAAACATATCAGAAAGCATATTGCATTGGCTCATCTCTTCGAGAAGCTTTGCACTTCAGATGAGAGGTTTGAGATATTTGAGGAAGTAACTATGGGTCTCGTATGCTTCAGACTGAAAGGTGATAACGAGCCTAATGAAGAATTGCTAAGGCGTATTAACGGTCGCGGTAAAATTCATCTTGTTCCTTCTAAGATTGATGATGTTTATTTCCTTAGGTTAGCTATTTGCTCTCGTTTTAGCGAGGAAAGCNNNNNNNNNNNNNNNNNNNNNNNNNNNNNNNNNNNNNNNNNNNNNNNNNNNNNNNNNNNNNNNNNNNNNNNNNNNNNNNNNNNNNNNNNNNNNNNNNNNNNNNNNNNNNNNNNNNNNNNNNNNNNNNNNNNNNNNNNNNNNNNNNNNNNNNNNNNNNNNNNNNNNNNNNNNNNNNNNNNNNNNNNNNNNNNNNNNNNNNNNNNNNNNNNNNNNNNNNNNNNNNNNNNNNNNNNNNNNNNNNNNNNNNNNNNNNNNNNNNNNNNNNNNNNNNNNNNNNNNNNNNNNNNNNNNNNNNNNNNNNNNNNNNNNNNNNNNNNNNNNNNNNNNNNNNNNNNNNNNNNNNNNNNNNNNNNNNNNNNNNNNNNNNNNNNNNNNNNNNNNNNNNNNNNNNNNNNNNNNNNNNNNNNNNNNNNNNNNNNNNNNNNNNNNNNNNNNNNNNNNNNNNNNNNNNNNNNNNNNNNNNNNNNNNNNNNNNNNNNNNNNNNNNNNNNNNNNNNNNNNNNNNNNNNNNNNNNNNNNNNNNNNNNNNNNNNNNNNNNNNNNNNNNNNNNNNNNNNNNNNNNNNNNNNNNNNNNNNNNNNNNNNNNNNNNNNNNNNNNNNNNNNNNNNNNNNNNNNNNNNNNNNNNNNNNNNNNNNNNNNNNNNNNNNNNNNNNNNNNNNNNNNNNNNNNNNNNNNNNNNNNNNNNNNNNNNNNNNNNNNNNNNNNNNNNNNNNNNNNNNNNNNNNNNNNNNNNNNNNNNNNNNNNNNNNNNNNNNNNNNNNNNNNNNNNNNNNNNNNNNNNNNNNNNNNNNNNNNNNNNNNNNNNNNNNNNNNNNNNNNNNNNNNNNNNNNNNNNNNNNNNNNNNNNNNNNNNNNNNNNNNNNNNNNNNNNNNNNNNNNNNNNNNNNNNNNNNNNNNNNNNNNNNNNNNNNNNNNNNNNNNNNNNNNNNNNNNNNNNNNNNNNNNNNNNNNNNNNNNNNNNNNNNNNNNNNNNNNNNNNNNNNNNNNNNNNNNNNNNNNNNNNNNNNNNNNNNNNNNNNNNNNNNNNNNNNNNNNNNNNNNNNNNNNNNNNNNNNNNNNNNNNNNNNNNNNNNNNNNNNNNNNNNNNNNNNNNNNNNNNNNNNNNNNNNNNNNNNNNNNNNNNNNNNNNNNNNNNNNNNNNNNNNNNNNNNNNNNNNNNNNNNNNNNNNNNNNNNNNNNNNNNNNNNNNNNNNNNNNNNNNNNNNNNNNNNNNNNNNNNNNNNNNNNNNNNNNNNNNNNNNNNNNNNNNNNNNNNNNNNNNNNNNNNNNNNNNNNNNNNNNNNNNNNNNNNNNNNNNNNNNNNNNNNNNNNNNNNNNNNNNNNNNNNNNNNNNNNNNNNNNNNNNNNNNNNNNNNNNNNNNNNNNNNNNNNNNNNNNNNNNNNNNNNNNNNNNNNNNNNNNNNNNNNNNNNNNNNNNNNNNNNNNNNNNNNNNNNNNNNNNNNNNNNNNNNNNNNNNNNNNNNNNNNNNNNNNNNNNNNNNNNNNNNNNNNTCTTATAGACACGAATGTGTTGCTATTGTACCATCCAGATGACTTGAATTATCTTTGTCAAGTCTATGAAACCGTTATCCAAGAGGGCAGTTTGAAAAGATCGAAGTCATATAGAATCAAGATAGAGAACGGCAGCTATGTTAAGGTGGAATCTGAATTTTCCACATTTATATGTCCTTGGTCAAGAAGTGTTGTTTTCATCACAGCAAAGAATTACGTTATCGAGGGCCCTGCTAACCCAGATGTGTTTGCGAAACCCAGTGACGGTAGGAAAAAGATAATAACGATAATGCACGAGGTCCCATCAAAGCCAGCTGAAGTTGCAAAGCAACAAATAAGTAAACGTTGTCAAGATCTAGAATCATTCATGGAGAGTCTCATGGACGAACCCAAGACCGAAGAAGAACTGCGTTTAGAAATACAGGAACCTGATCACAGTAACTTTGAGAGGGACTCTGTCATGCTTGGTGGTATATCACCACATCATGAATATAATGACAGCAAATCGAGTACTGAAACACCGTTAAGTTCGTGCACAGTCAAAACATGTTGGATGAGGCTACCAAGCTTTCGTTCGGTTGGTGATGCGTTGAAGGATCGCTTCGATGGTGCATCTAGGGTTATGATGCCAAATACTGATTTGGAGTTGCCTATACAAAGGAATGATGCTGCGCCACATAGAATACCACGAAGAGATAGATACAGATTTCAACTAAGGCCTCACAACCCTGACCATAAATCACCAGGAWCCAAAGACTTGGTATATTTAGAATCATCACCAGGTTTTTGTGAAAAAAATCCAAGATTGGGTATCCCTGGTACACACGGGCGTGCTTGTAATGATACGAGCATTGGTGTCGATGGCTGTGATCTCATGTGTTGCGGCCGGGGGTACAGAACGGAAACGATGTTCGTTGTTGAACGGTGCAAC
    Lquercus GGATATCCAGAGTCACTGACCGACCCATCTTACCATGCCCAACTACTGGTACTCACGTATCCCCTTGTGGGCAACTACGGAGTCCCRGACGAAAACGACTGTGATGAACATGGATTGCCTCGTTGGTTCGAATCGCACCGTATTTGGGCAGCAGGTTTAATAGTAGGAGAAGTAAGCACATATGCTTGCCATTGGCGTGCCAAGCGTTCTTTAGGGTCATGGTTGGCAAAACACGGCGTGCCAGGTGTTTGTGATATCGACACTCGTGCTCTTACATATAAACTTCGTGAAGGGGTAATGCTGGGCCGCATTGTCCAAGGTATACCTCCATTTGGACCTTTGCCGCCATTATTGGATCCGAACACCAGGAACTTAGTAGCTGAAGTATCAGTTAAGGAACCAAAAATATATAATCCCAATGGAGATATTACAATTGCAGTTGTCGATTGCGGTTTGAAATATAACCAAATAAGGTGCTTAATAAAAAGAAACGCCAAAGTTGTACTACTGCCTTGGAATCATAAACTAGACCCAAACGATTACGATGGCTTGTTTATCAGCAACGGTCCTGGGGATCCTGAGATATGCAAAAAAGTTGTTGAAAACATAAGAGCTGTTGTAAATAGTAGTAACTGTGTAAAACCAATATTCGGCATTTGTCTTGGTCATCAACTATTAGCAACGGCGGCAGGATGTCAAACCTACAAAACTAGCTATGGCAACCGCGGGCACAATTTACCATGTACACACAGCGGAACAGGTAGATGTTTCATGACTTCACAAAATCACGGTTTCGCGGTGGATATAGAATCCTTACCAGAGGGCTGGAAGGTTTTGTTTACGAATGAAAATGACAAAACCAATGAAGGAATCATTCATAAGACTCTACCATTCTTCAGCGTCCAGTTTCATCCAGAACATACTGCGGGACCTACCGACCTTGAATGCCTATTCGATATTTATATTCAAGCAGTAACATCATTCAAAAATAAGACGTCTTGTATAATTGATGATATGATTACTAAACAATTATCATTTGTTCCTACTATACATGAACGTCCGAAAAAAGTATTAATTCTAGGATCAGGTGGTCTTTGTATTGGCCAAGCGGGTGAATTTGATTATTCAGGGTCACAGGGTGTTAAAGCAATGCAGGAAGAGAAAATACAAACCGTCTTAATAAACCCCAACATTGCTACTGTACAAACATCTAAAGGACTAGCAGACAAAGTTTACTTTCTGCCTATAACGCCTGAGTACGTTGAACAAGTAATAAAAGCGGAACGACCTACTGGTGTATTATTGACATTCGGGGGACAAACGGCATTAAATTGTGGAGTTGAACTCCAAAAATCAGGAATATTCGAAAAATATAATGTAAGTGTGCTTGGCACTCCCATCCAATCTATTGTGGACACCGAGGATCGAAAAATTTTTGCAGAGAAAATCCACTGTATTGSAGAAAAAGTTGCCCCTAGTGCAGCTGTAACTTCTGTAGAAGAGGCCCTTTCAGCAGCATTGCAAATCGGATATCCAGTCATGGCAAGGTCAGCATTCTCATTAGGTGGTCTTGGATCAGGATTTGCAAACAATGAAGACGAACTTAGGGCCCTCGCACATCAAGCGTTATCACATTCTGATCAACTCGTAATCGACAAATCTCTAAAAGGCTGGAAAGAAGTGGAATATGAAGTTGTGAGAGATGCCTATGATAATTGTATAACTGTATGCAACATGGAAAATGTAGACCCATTAGGAATACATACAGGAGAATCTATTGTTGTCGCTCCAAGCCAAACGTTGTCTAACAGAGAATATTACTTATTACGTAATACCGCAATTAAAGTTATACGACATTTTGGTATAGTTGGTGAATGTAACATTCAGTATGCTCTTAATCCTCATTCAGAAGAATTTTATATAATTGAAGTGAATGCAAGATTATCTAGAAGTTCAGCGTTAGCAAGTAAGGCCACTGGATACCCTTTAGCCTATGTTGCAGCAAAATTAGCATTAGGGATACCTTTACCTTCTATTAAAAATTCCGTCACAGGAGTTACTACTGCTTGTTTTGAACCGAGTCTTGACTACTGTGTGGTAAAAATTCCGAGATGGGACTTGGCTAAATTTAACAGAGTTAGTACKAAAATTGGAAGTTCAATGAAGAGTGTAGGGGAAGTCATGTCTATTGGCCGCACTTTTGAAGAAGCATTTCAAAAAGCTTTACGTATGGTAGACGAAAACGTCAATGGCTTCGATCCTAATATCAAAACAGTGAATGAAAATGAATTAAGAGAACCCACCGACAAACGAATGTTTGTCTTGGCAGCTGCTCTAAAAAGTGAATATAGCGTGGATAAATTGTATGAATTAACTAAAATTGATAAGTGGTTTTTATATAAACTAAAAAATATTATAGATTATTATAAAACACTTGAAAGTACAAATGCGAATTCCATTACTTTTGATATTATAAAGAATGCAAAGAAATTGGGATTTTCTGATAAACAAATTGCTGTTGCCGTAAAAAGCACAGAATTAGCAATTAGAAAGTTAAGAGAAGAATACAAAATTACACCATTTGTTAAGCAAATAGATACTGTMGCGGCTGAATGGCCAGCATCCACAAACTATCTTTATCTTACATATAATGGATGCACTCATGATTTAAAATTTCCAGSGGAGTTTGTGATGGTTTTAGGATCAGGTGTATACCGTATAGGAAGTTCAGTAGAATTCGATTGGTGTGCAGTCGGTTGTTTAAGGGAACTTAGAAATCAAGGAAAGCAAACCATCATGGTAAATTATAACCCTGAAACCGTTAGTACTGATTATGATATGAGTGATAGATTATATTTCGAAGAAATTTCATTCGAAGTAGTGATGGATATCTACAATTTAGAACGTCCAGCAGGAGTCATATTATCTGTGCCGTCTGTGAAGCCGGGCTACCTTCGACCTCTAGTCCCGGAACAGGCRCCRCAGCAGCCGGAGCCGTGGACGGCGGTCATGGCGGATATCGAACGCGTAATTATGTCCGGTGTCACCCACTGGCACTCGCCAAGGTTCCACGCCTACTTCCCCACCGCTAACTCYTACCCGGCCATAGTTGCTGACATGCTCAGCGGCGCCATCGCCTGCATTGGTTTTACTTGGATTGCAAGTCCGGCTTGTACTGAGTTGGAAGTTGTAATGTTGGATTGGTTGGGCCAAATGTTGGGGCTTCCCGACGCTTTCCTAGCCAAATCGGGTGGTGAGGCAGGTGGTGTCATCCAAGGTACTGCCAGCGAAGCCACCCTGGTCGCTCTCCTCGGGGCCAAGTCCCGTGTCATGCAACGTATCAAACAAGAACACCCAGAATGGAGCGAAACTGAGATCCTCTCGAAACTCGTCGGCTATTGTAACAAACAAGCACATTCATCTGTGGAGCGTGCCGGCCTTCTTGGTGGTGTTAAGCTCAGGTCTCTTCGGCCAGACAACAAGAGGCGTCTTCGTGGCGATATCTTAAAGAAGGCTATGGAAGAAGACATTCGTAATGGGCTTATTCCGTTTTATGTYGTGGCCACATTAGGAACGACATCTTCTTGCACTTTTGATGCGTTGAACGAAATCGCAGATGTGTGCATACCTCATAATGTTTGGGTGCACGTCGACGCAGCTTACGCGGGTTCCGCCTTTATCTGCCCTGAATATCGTTACCTAATGGAGGGAATTGAGAAGGCAGATTCATTCAATTTCAATCCTCACAAGTGGATGCTGGTGAATTTCGATTGTTCCGCCATGTGGCTCAAGCAACCCAAGTGGATCRTTGATGCCTTTAATGTCGATCCTTTGTATTTAAAGCACGACCAGCAAGGGTCGGCACCTGATTACCGCCACTGGCAAATACCTTTGGGACGTCGTTTCCGATCGTTGAAATTGTGGTTTGTCTTAAGGCTCTTCGGTGTTGAAAATCTTCAAAAACACATTAGGAAACAGATATCTTTAGCGCATTACTTCGAGAAACTCTGTGTTTCAGACGAAAGGTTTGAATTGTACGAGGAGGTCACTATGGGRCTAGTTTGTTTTAGACTAAAAGGTGACAATAAAATTAACGAAGAATTACTGAGACGTATCAACGGTCGTGGTAAAATACACATGGTTCCATCTAAAATTGATGACGTATACTTTCTAAGATTAGCTATTTGTTCGCGTTACACTGAAGAAAGTTTGGGTCTGTTTCGTGCGGCTGTGCCATCTGGTGCCTCTACTGGTGTCCATGAAGCTCTTGAGTTGAGGGACAACATTAAAAGCGAATACCATGGCAAAGGAGTTCTCACTGCCATCAAGAACATCAATGACATCATTGTCCCAGAATTACTTAAGCAAAATCTGGAGGTCACTCAACAGAAAGAGATTGACCAGTTTATGCTGAACTTGGATGGGACTGAAAACAAGTCAAAACTTGGTGCCAATGCCATCCTTGGTGTGTCGCTGGCTGTCGCCAAGGCTGGTGCTGCCAAAAGCGGTGTGCCACTCTACAAGCATTTAGCTGACTTGGCTGGAAACAAAGAAATAGTTCTTCCGGTGCCTGCTTTCAACGTCATCAATGGTGGCTCTCACGCAGGCAACAAATTAGCTATGCAAGAGTTCATGATTTTGCCCACAGGTGCGTYGTCATTCAGTGAAGCCATGCGCATGGGTTCCGAGGTGTACCACCACTTGAAGAAAATAATAAAGGAGAAGTTYGGCCTGGACTCCACGGCCGTCGGTGATGAGGGAGGCTTCGCACCTAACATYCTTAATAACAAAGATGCCCTCTACCTCATCCAAGATGCCATACAACAGGCTGGATACACTGGCAAGATTGAAATCGGTATGGATGTCGCTGCGTCGGAATTCTTTAAGGACGGCAAATACGATCTGGACTTCAAAAATCCAAATTCGAACCCAAGTGACTACCTATCGTCAGATAAACTGGCTGACTTGTACTTGGAGTTCATCAAAGACTTYCCGATGGTGTCTATTGAAGACCCCTTCGACCAAGACGACTGGTCGGCGTGGGCCAATCTCACGGCCCGCACGCCCATCCAGATCGTCGGTGATGATCTCACAGTAACAAACCCGAAACGTATTAACATGGCTGTTGAGAAGAAGGCCTGCAACTGTCTGCTCYTGAAGGTGAACCAGATTGGTAGTGTCACAGAATCCATCGCCGCCCACCTGCTGGCCAAGCAGAATGGATGGGGCACCATGGTCTCCCACAGGTCGGGTGAAACCGAGGACACATTTATCGCTGACCTGGTGGTAGGCCTGTCAACGGGCCAAATTAAGACTGGCGCTCCGTGCCGCTCCGAGAGACTGATTGGAAGATCTTTTATAGATTTCATTCACCCTAGGGACCGCAACACATTTGCGTCGCAAATAACCAACGGTTTGGCTGTTCCCAAGCTCGTAAATATGGTCTGTCGCTTACGACGTTACCGGGGACTTTCTTCGGGTTTCGGTGTGAAAGAACGCGTTGTTGCTTTCATGCCGTTTCTTTTGAAGCTTGCATTTAAAAAGTATCTGGTCATACAAGCTACGCCGTTCATCTCCGCATTTAAAATACCTAACGAGATCCTGACTAAAGCTATACCATTTGTGATGAGGCACGCCGCCAGTGGCAATTTAGAGTATATAGATCCAGAGTCTGTACCATACCTTGGGTACTTGCCTCAAGATGTTACCGATAAAGATGCTCTGCAATTGTACCATCCGGACGACCTGAATTATTTACGACAAGTGTATGAAACTATTGTGAAAGAAGGTGGTTTATCTCGTTCAAAACCTTACAGGATGTTGACACAAAATGGAGATTTTATTAAAGTCGAAACAGAGTGGTCCACATTTATAAATCCTTGGTCACGAAAACTTGAATTTGTTATTGGAAAACATCACATTGTCGAGGGTCCAAACAACCCCGACGTATTTCAAGCTCCTGACCCAGAACGAGAAAGTATTGTCAGAATAATGAATGAAGTGTTAACTAAACCGGCCAGTATAGCAAAACAGCAAATGAGTAAAAGATGTCATGACTTGGCCTTCTTTGTGGAAAGTATTTTGGAAAAACCGAAGATAGAAGACGACCTTCGGGTCGAGGCACAAGACCCAGATCATAGCTGCTATGAGCGTGATTCGGTGATGCTTGGGGGGNNNNNNNNNNNNNNNNNNNNNNNNNNNNNNNNNNNNNNNNNNNNNNNNNNNNNNNNNTCTTGCACAGTGAAGACTTGCTGGATGCGGTTACCCAGTTTTCGCTCGGTGGGCGACTCGTTRAAAGACCGCTTTGACGGAGCATCGCGGGTGATGGTGCCTAATGTTGACYTAGAGACACCCGCGCAGCGAAACGATGCCGCACCGCACAGGGTTCCAAGGAGGGATCGATACAGGTTCCAGTTGCGGCCACATAATCCAGACCACAAGTCGCCGGGGGTCAAAGACCTCGTTTACTTGGAATCATCACCGGGATTCTGCGAGAAGAATCCGAGACTGGGTATCCCCGGTACGCACGGGCGTGCCTGCAACGATACTAGTATCGGTGTCGATGGCTGCGACCTTATGTGTTGTGGTCGAGGCTACAGAACCGAAACAATGTTTGTGGTAGAAAGGTGCAAC
    Mame2    NNNNNNNNNNNNNNNNNNNNNNNNNNNNNNNNNNNNNNNNNNNNNNNNNNNNNNNNNNNNNNNNNNNNNNNNNNNNNNNNNNNNNNNNNNNNNNNNNNNNNNNNNNNNNNNNNNNNNNNNNNNNNNNNNNNNNNNNNNNNNNNNNNNNNNNNNNNNNNNNNNNNNNNNNNNNNNNNNNNNNNNNNNNNNNNNNNNNNNNNNNNNNNNNNNNNNNNNNNNNNNNNNNNNNNNNNNNNNNNNNNNNNNNNNNNNNNNNNNNNNNNNNNNNNNNNNNNNNNNNNNNNNNNNNNNNNNNNNNNNNNNNNNNNNNNNNNNNNNNNNNNNNNNNNNNNNNNNNNNNNNNNNNNNNNNNNNNNNNNNNNNNNNNNNNNNNNNNNNNNNNNNNNNNNNNNNNNNNNNNNNNNNNNNNNNNNNNNNNNNNNNNNNNNNNNNNNNNNNNNNNNNNNNNNNNNNNNNNNNNNNNNNNNNNNNNNNNNNNNNNNNNNNNNNNNNNNNNNNNNNNNNNNNNNNNNNNNNNNNNNNNNNNNNNNNNNNNNNNNNNNNNNNNNNNNNNNNNNNNNNNNNNNNNNNNNNNNNNNNNNNNNNNNNNNNNNNNNNNNNNNNNNNNNNNNNNNNNNNNNNNNNNNNNNNNNNNNNNNNNNNNNNNNNNNNNNNNNNNNNNNNNNNNNNNNNNNNNNNNNNNNNNNNNNNNNNNNNNNNNNNNNNNNNNNNNNNNNNNNNNNNNNNNNNNNNNNNNNNNNNNNNNNNNNNNNNNNNNNNNNNNNNNNNNNNNNNNNNNNNNNNNNNNNNNNNNNNNNNNNNNNNNNNNNNNNNNNNNNNNNNNNNNNNNNNNNNNNNNNNNNNNNNNNNNNNNNNNNNNNNNNNNNNNNNNNNNNNNNNNNNNNNNNNNNNNNNNNNNNNNNNNNNNNNNNNNNNNNNNNNNNNNNNNNNNNNNNNNNNNNNNNNNNNNNNNNNNNNNNNNNNNNNNNNNNNNNNNNNNNNNNNNNNNNNNNNNNNNNNNNNNNNNNNNNNNNNNNNNNNNNNNNNNNNNNNNNNNNNNNNNNNNNNNNNNNNNNNNNNNNNNNNNNNNNNNNNNNNNNNNNNNNNNNNNNNNNNNNNNNNNNNNNNNNNNNNNNNNNNNNNNNTTCAGGATCACAAGGTGTCAAAGCMATGCAAGAAGAAAAAATACAAACCGTTCTAATAAACCCCAATATAGCCACTGTTCAAACATCCAAAGGATTGGCTGACAAAGTGTATTTTCTACCTATAACACCTGAATATGTTGAACAAGTAATAAAAGCTGAAAGACCAACTGGTGTGTTGCTAACTTTTGGGGGACAAACTGCATTAAATTGTGGGATCGAACTCCAAAAATCTGGAATCTTTGAAAAGTATAACGTAAGTGTWCTRGGTACGCCTATACAATCTATCGTGGATACTGAAGATAGAAAAATATTTGCAGAGAAAATTAACTCAATTGGAGAAAAAGTGGCCCCAAGTGCTGCTGTAACTTCTGTCGAAGAAGCTCTTACAGCAGCATTGCAAATTGGATACCCAGTTATGGCAAGGTCAGCATTTTCGCTCGGCGGCCTTGGATCAGGGTTTGCCAACAACGAAGATGAACTAAGGGCTCTAGCGCACCAAGCTTTATCACATTCCGATCAACTCATAATAGATAAATCTTTAAAAGGCTGGAAAGAGGTGGAATATGAGGTTGTACGGGATGCTTATGATAACTGTATTACAGTATGTAATATGGAAAATGTAGATCCATTGGGGATACATACGGGAGAATCTATTGTTGTTGCTCCAAGCCAAACTTTGTCAAACAGAGAATATTATTTACTACGTKATACTGCGTTAAAAGTTATCCGACATTTTGGTATAGTAGGTGAATGTAACATTCAATATGCTCTTAATCCGCATTYAGAAGAGTTATTCATAATCGAAGTGAATGCAAGATTRTYGAGAAGTTCTGCGTTGGCGAGCAAGGCCACTGGTTATCCCCTAGCATATGTTGCAGCAAAATTAGCACTGGGAATACCTTTRCCATCTATTAAAAATTCAGTCACAGGAGTAACTACAGCTTGTTTTGAACCAAGCCTTGATTATTGTGTTGTTAAAATTCCAAGATGGGATTTGGCTAAATTTAATCGAGTCAGTACAAAAATTGGGAGCTCTATGAAAAGCGTGGGTGAAGTAATGTCCATTGGCCGTACGNNNNNNNNNNNNNNNNNNNNNNNNNNNNNNNNNNNNNNNNNNNNNNNNNNNNNNNNNNNNNNNNNNNNNNNNNNNNNNNNNNNNNNNNNNNNNNNNNNNNNNNNNNNNNNNNNNNNNNNNNNNNNNNNNNNNNNNNNNNNNNNNNNNNNNNNNNNNNNNNNNNNNNNNNNNNNNNNNNNNNNNNNNNNNNNNNNNNNNNNNNNNNNNNNNNNNNNNNNNNNNNNNNNNNNNNNNNNNNNNNNNNNNNNNNNNNNNNNNNNNNNNNNNNNNNNNNNNNNNNNNNNNNNNNNNNNNNNNNNNNNNNNNNNNNNNNNNNNNNNNNNNNNNNNNNNNNNNNNNNNNNNNNNNNNNNNNNNNNNNNNNNNNNNNNNNNNNNNNNNNNNNNNNNNNNNNNNNNNNNNNNNNNNNNNNNNNNNNNNNNNNNNNNNNNNNNNNNNNNNNNNNNNNNNNNNNNNNNNNNNNNNNNNNNNNNNNNNNNNNNNNNNNNNNNNNNNNNNNNNNNNNNNNNNNNNNNNNNNNNNNNNNNNNNNNNNNNNNNNNNNNNNNNNNNNNNNNNNNNNNNNNNNNNNNNNNNNNNNNNNNNNNNNNNNNNNNNNNNNNNNNNNNNNNNNNNNNNNNNNNNNNNNNNNNNNNNNNNNNNNNNNNNNNNNNNNNNNNNNNNNNNNNNNNNNNNNNNNNNNNNNNNNNNNNNNNNNNNNNNNNNNNNNNNNNNNNNNNNNNNNNNNNNNNNNNNNNNNNNNNNNNNNNNNNNNNNNNNNNNNNNNNNNNNNNNNNNNNNNNNNNNNNNNNNNNNNNNNNNNNNNNNNNNNNNNNNNNNNNNNNNNNNNNNNNNNNNNNNNNNNNNNNNNNNNNNNNNNNNNNNNNNNNNNNNNNNNNNNNNNNNNNNNNNNNNNNNNNNNNNNNNNNNNNNNNNNNNNNNNNNNNNNNNNNNNNNNNNNNNNNNNNNNNNNNNNNNNNNNCGCAAGCCCAGCATGTACTGAATTGGAGGTGGTAATGTTGGACTGGTTGGGTCAAATGCTGGGTCTGCCAGACGTGTTTTTGGCGAAGAGTGGTGGAGAGGCAGGTGGCGTCATCCAGGGCACAGCTAGCGAGGCCACGCTCGTTGCCCTCCTCGGGGCCAAATCAAGGGTTATAAATCGTGTCAAGGAAGAGCACCCCGAGTGGAGTGATAATGACATCCTGTCGAAACTTGTCGGCTACTGTAACAAACAAGCCCATTCGTCGGTGGAGCGTGCGGGTCTTCTAGGAGGCGTTAAGCTCAGGTGTCTACAGCCGGACGGTAAGAGGCGTCTTCGCGGTGATATTTTAAAGAAGGCCATGGAAGAAGACATTCAAGATGGACTTATTCCATTTTATGTGGTAGCTACATTAGGAACAACCTCTTCTTGCACGTTTGACGCATTGGACGAAATCGCAGACGTGTGCATTCCTCACAATGTGTGGGTGCATGTTGATGCAGCTTACGCTGGTTCCGCTTTCATTTGCCCCGAGTATCGTTATCTGATGAAAGGTATTGAGAAAGCAGATTCCTTCAATTTCAATCCTCATAAATGGATGCTCGTGAATTTCGACTGTTCCGCCATGTGGCTGAAGCAGCCCAAATGGATCGTCGATGCTTTCAACGTTGATCCTTTATACTTGAAACACGATCAGCAAGGATCAGCTCCTGATTACAGACATTGGCAAATTCCTTTGGGACGTCGTTTCAGATCATTAAAACTTTGGTTTGTTMTGAGGCTATTCGGTGTTGAAAATCTCCAGAAACATATCAGGAAACAGATTGCTCTAGCGCATTACTTCGAGAAACTCTGTTTATCGGACGAAAGATTCGAACTATTCGAAGAAGTCACTATGGGGCTTGTCTGCTTTAGACTAAAAGGTGATAATTCAGTCAATGAAGAACTGCTGCGGCGTATTAACGGGCGCGGGAAAATTCACCTGGTCCCATCTAAAATCGACGACGTATATTTCCTAAGGTTGGCGATTTGCTCACGTTACACTGAAGAGAGTTTGGGCCTGTTCCGTGCTGCTGTGCCATCTGGGGCTTCCACTGGTGTTCATGAAGCTCTTGAATTAAGAGACAACATCAAGGGCCAATACCATGGCAAGGGAGTGCTYACTGCCATCAAGAATATMAATGACATYATTGCACCTGAGCTGCTCAAGCAAAACYTGGAAGTCACTCAACAGCAGGAGATTGACAAGTTTATGTTAAATTTGGATGGCACTGAGAACAAGTCCAAGCTTGGTGCCAATGCTATCCTTGGTGTGTCCCTGGCAGTTGCCAAGGCTGGTGCTGCTAAGAAGGGAGTGCCTCTCTACCAGCACTTGGCTGACTTGGCTGGTAATAAGGAAATAGTCCTTCCAGTTCCTGCTTTCAATGTCATCAATGGTGGTTCTCATGCTGGCAACAAACTGGCTATGCAGGAGTTCATGATTTTGCCCACTGGTGCGTCATCATTCAGTGAAGCCATGCGTATGGGTTCCGAGGTATACCATCACCTGAAAAAGATCATTAAAGAGAAGTTTGGTTTGGACTCAACRGCTGTTGGTGATGAGGGTGGTTTTGCACCCAACATCCTCAACAATAAGGATGCTCTTTACCTCATCCAAGATGCCATCCAGCAGGCTGGCTACACTGGCAAGATTGAAATTGGCATGGATGTAGCTGCATCTGAGTTCTTCAAGGATGGAAAGTATGACTTGGACTTCAAGAACCCTAACTCAAACCCAAGCGACTATTTGTCCTCTGACAAGTTGGCTGATCTCTACCTGGAGTTCATCAAAGACTTCCCCATGGTCTCTATTGAGGATCCCTTCGACCAGGACGACTGGGCTGCATGGACTAGCCTCACTGCTCGCACACCCATTCAGATTGTTGGTGACGATCTCACTGTAACGAACCCGAAGCGCATCACCACCGCGGTTGAGAAGAAGGCGTGCAACTGCCTCCTGCTGAAGGTGAACCAGATCGGCAGCGTCACCGAGTCCATCGCCGCGCACCTGCTCGCCAAGCAGAACGGATGGGGCACCATGGTTTCCCACAGGTCTGGTGAGACTGAGGACACGTTCATCGCGGACCTGGTGGTGGGATTGTCTACAGGACAGATCAAGACTGGAGCCCCCTGTCGGTCGGAGCGTCTGATTGGAAGGTCTTTCGTCGACTTCGTTCACCCCAGGGATCGCGATACATTTACTTCACATATAACAAACGGGTTCGCAATTCCCAAGATTGTTAATATGGTCTGCCGCTTACGACGGTACAGGGGGCTTACATCGGGTTTTGGAGTCAAAGAACGCGTAGTCACCTACATGCCATTTCTTCTCAAGTTTACGTTTAAGAACTACCTTGTCATTCAGGCGCAGCCTTTCTTTTCTGCATTTAAAACGCCAAACGAGGTAGTCAGTAAGGGTGTCCCATTCGTTATGAAGCATTCTGCTAATGGAAACCTGGAGTATATAGACCCGGAGTCTGTGCCATACATCGGGTATTTGCCCCAAGAAATCACCAATAAAGATGCCCTACGACTGTATCATCCGGATGACTTAAATTATTTACGTCAAGTGTACGAAACGATTATCAAGGAAGGAGGTGTATCTCGCTCAAAACCTTACAGAATTATGGTTCAAAATGGTGACTCTATCAAAGTTGAAACACAATGGTCATCTTTCGTAAATCCATGGTCAAGGAAACTCGAGTTTATTATTGGAAAACATTATGTCGTTGAGGGCCCTGCGAATCCAGACGTGTTTCAAGCACCTGATCCAGAGCGCGAGAGTATCATCCGAATCATGAGCGAGGTTTTAACTAAACCGGCGGGTTTAGCAAAACAGCAAATGAGCAAAAGATGCCGTGAATTGACCACCTTCATGGAGAGTCTGATGGAAGAGCCTAAGCCTGACAGTGAATTTCAACAGGAGACACAAGATACAGATCACAGTTGTTTTGAACGTGATTCGGTGATGCTTGGAGGAATTTCTCCACACCACGAATATAACGACAGTAAATCAAGTGCAGAAACACCATTAAGCTCTTGTACCGTGAAGACCTGCTGGATGAGGTTGCCCAATTTTCGTTCGGTGGGCGACTCGTTGAAGGATCGTTTTGATGGAGCATCCAGGGTGATGGTGCCTAACGTGGACCTAGARACACCTGCGCAACGAAACGACGGTACGCCGCACAGGGTTCCGCGAAGAGATCGCTACCGATTCCAATTGCGACCTCACAACCCAGACCATAAGTCTCCAGGTATCAAAGACCTTGTTTACTTGGAATCGTCGCCGGGTTTCTGCGAAAAGAATCCGCGTTTGGGCATTCCCGGTACTCACGGACGTGCTTGCAACGACACAAGTATTGGAGTCGATGGTTGCGACCTCATGTGCTGTGGCCGAGGTTATAGAACAGAAACGATGTTTGTCGTCGAAAGATGCAAC
    Mcon     GGATACCCGGAATCGCTGACAGATCCGTCGTATCACGCACAGCTGTTAGTACTCACGTACCCTCTGGTAGGCAACTACGGAGTACCCGATGAAGACGATCGGGATGAACATGGACTCCCAAGGTGGTTCGAATCTGATCGCATATGGGCTGCAGGCCTTATAGTAGGTGAAGTCAGCACACGAGCTTGTCATTGGCGAGCACGTCGTTCTTTGGGGTCATGGCTTGCTTCACGAAACGTACCCGGGATTTGTAACATTGACACACGTGCTCTGACACACAGACTTCGAGAAGGTGTAACTTTAGGCAGAATCATTCAAGGACCACCTCCATCTGGTCCTTTACCTCATTTGTCTGATCCTAACGCAAAGAATCTAGTGGCTGAAGTTTCTACTAAGCAAACAAGAACTTTCAATCCAAATGGTGAAGTGACAATATTAGCCATTGATTGTGGGCTAAAGTATAATCAAATACGATGCTTGATAAAAAGGAACGTTAAGGTGGTAGTGGTGCCTTGGGATTATAAGATAGATCCAGCGGAATATGATGGCTTATTTATCAGTAACGGGCCTGGTGATCCAGAAATGTGTCATAAAGTTGTACAAAATTTGAGAGCAGTAATTGAAAATAAAACAACTGTTAAACCAGTTTTTGGAATTTGCCTTGGTCACCAGCTGTTGGCAACTGCTGCTGGTTGCAAAACCTATAAAACAAGGTATGGAAATCGTGGTCACAACCTTCCTTGCACTCATAGTGATACTGGTAGATGTTATATGACATCACAAAATCATGGGTTTGCTGTTGATGTCAACACATTACCAGAAAATTGGAAGATACTATTCACAAATGAAAATGACAAAACAAACGAGGGAATCAGTCATAAATCCTTGCCTTTCTTTAGTGTGCAGTTTCATCCTGAACATACCGCGGGTCCTACAGATCTTGAATGCCTTTTCGATGTTTTTGTGACTGCTGTTAAAAATTATAAAAACATGAATAAATGTGTAGTAGACGATCTGATTACGAAGACATTAGAATATGCTCCGAGTATTCATGAAAGACCAAAGAAAGTTTTGATTCTTGGTTCCGGTGGATTATCAATAGGTCAAGCTGGTGAATTTGATTACTCAGGATCTCAGGGCGTTAAAGCGATGCAAGAAGAAAAAATACAAACTGTCTTAATAAATCCAAATATTGCTACCGTACAAACATCTAAGGGGTTGGCAGACAAAGTTTATTTCTTACCCATAACCCCAGAATATGTCGAACAAGTAATAAAAGCTGAGCGTCCGACTGGTGTGTTACTCACTTTTGGTGGACAGACAGCTTTAAATTGTGGAATAGAATTGAAAAAATCTAAAGTTTTTGAAAAATACAATGTAAGTGTTCTTGGCACCCCTATACAATCTATTGTAGATACTGAAGACAGAAAAATATTCGCTGAAAAAATCAACGCTATTGGAGAAAAGGTGGCTCCTAGTGCTGCCGTTTCATCTGTTGAAGAAGCATTAGCTGCAGCATTACAAATTGGTTACCCTGTTATGGCTCGTTCTGCATTTTCCTTAGGTGGCCTCGGATCTGGCTTTGCAAATAATGAAGATGAGTTAAAAACCCTTGCTCATCAAGCGTTATCACATTCTGAGCAGCTTATAATAGATAAATCATTAAAAGGTTGGAAAGAAGTGGAATATGAAGTTGTTCGAGATGCATACGATAACTGTATTACTGTATGTAACATGGAAAATGTAGATCCATTAGGAATACATACGGGTGAATCAATTGTAGTGGCTCCAAGTCAGACACTCTCAAATCGGGAATATTATATGCTTCGTAATACAGCATTAAAAGTTATTAGACACTTTGGCATAGTTGGTGAGTGCAATATTCAATATGCTCTGAACCCTTATTCGGAAGAATTCTATATTATAGAAGTAAATGCAAGACTATCAAGAAGTTCCGCTTTAGCCAGTAAAGCTACAGGATATCCATTAGCATACGTCGCTGCTAAATTGGCTCTTGGAATACCATTGCCCAATATAAAGAATTCAGTAACTGGAGTAACAACGGCATGCTTTGAACCAAGCTTAGATTATTGCGTGGTTAAAATACCCAGATGGGATTTAGCTAAATTCAATAGAGTGAGCACAAAAATTGGGAGCTCTATGAAAAGTGTTGGCGAAGTTATGGCTATTGGCAGAACGTTTGAAGAAGCGTTTCAAAAAGCATTAAGAATGGTGGACGAAAATGTAAACGGATTTGATCCATACATTATACAAGTTAATGAAAACGATCTTCGGGAACCAACCGATAAGCGAATGTTCATATTAGCAGCGGCACTGCGAAATGGATATACGGTAGAAAAGCTCTACGAACTTACCAAAATTGATCGCTGGTTCCTAGAAAAATTTAAAAATATTGTTCATTATTATGAAACACTGCAAACCGTGAGCTGTGGATCGATTACCTATGACATATTAAAAAATGCTAAACAGATGGGATTTTCTGATAAACAAATTGCGGCAGCTATTAAAAGTACCGAATTAGCCGTTAGGAAGCTCAGGGAAGAGCTTAATATCACACCATTTGTGAAGCAAATTGACACTGTTGCCGCCGAATGGCCTGCTTCTACCAACTACCTTTATTTGACTTATAATGGTAGTACTCATGACTTAGACTTTCCAGGAGAATTTATTATGGTTCTTGGATCTGGTGTTTACAGAATTGGTAGTTCTGTAGAATTTGACTGGTGTGCGGTTGGCTGTCTTAGAGAATTGAAAAATCAAGATAAAAAKACCATTATGATTAATTACAACCCAGAAACCGTCAGCACTGATTATGATATGAGTGACAGACTATATTTCGAAGAAATATCTTTCGAAGTGGTAATGGACATTTATAACATCGAGCACCCAAGTGGTGTAATTTTGTGTNNNNNNNNNNNNNNNNNNNNNNNNNNNNNNNNNNNNNNNNNNNNNNNNNNNNNNNNNNNNNNNNNNNNNNNNNNNNNNNNNNNNNNNNNNNNNNNNNNNNNNNNNNNNNNNNNNNNNNNNNNNNNNNNNNNNNNNNNNNNNNNNNNNNNNNNNNNNNNNNNNNNNNNNNNNNNNNNNNNNNNNNNNNNNNNNNNNNNNNNNNNNNNNNNNNNNNNNNNNNNNNNNNNNNNNNNNNNNNNNNNNNNNNNNNNNNNNNNNNNNNNNNNNNNNNNNNNNNNNNNNNNNNNNNNNNNNNNNNNNNNNNNNNNNNNNNNNNNNNNNNNNNNNNNNNNNNNNNNNNNNNNNNNNNNNNNNNNNNNNNNNNNNNNNNNNNNNNNNNNNNNNNNNNNNNNNNNNNNNNNNNNNNNNNNNNNNNNNNNNNNNNNNNNNNNNNNNNNNNNNNNNNNNNNNNNNNNNNNNNNNNNNNNNNNNNNNNNNNNNNNNNNNNNNNNNNNNNNNNNNNNNNNNNNNNNNNNNNNNNNNNNNNNNNNNNNNNNNNNNNNNNNNNNNNNNNNNNNNNNNNNNNNNNNNNNNNNNNNNNNNNNNNNNNNNNNNNNNNNNNNNNNNNNNNNNNNNNNNNNNNNNNNNNNNNNNNNNNNNNNNNNNNNNNNNNNNNNNNNNNNNNNNNNNNNNNNNNNNNNNNNNNNNNNNNNNNNNNNNNNN---NNNNNNNNNNNNNNNNNNNNNNNNNNNNNNNNNNNNNNNNNNNNNNNNNNNNNNNNNNNNNNNNNNNNNNNNNNNNNNNNNNNNNNNNNNNNNNNNNNNNNNNNNNNNNNNNNNNNNNNNNNNNNNNNNNNNNNNNNNNNNNNNNNNNNNNNNNNNNNNNNNNNNNNNNNNNNNNNNNNNNNNNNNNNNNNNNNNNNNNNNNNNNNNNNNNNNNNNNNNNNNNNNNNNNNNNNNNNNNNNNNNNNNNNNNNNNNNNNNNNNNNNNNNNNNNNNNNNNNNNNNNNNNNNNNNNNNNNNNNNNNNNNNNNNNNNNNNNNNNNNNNNNNNNNNNNNNNNNNNNNNNNNNNNNNNNNNNNNNNNNNNNNNNNNNNNNNNNNNNNNNNNNNNNNNNNNNNNNNNNNNNNNNNNNNNNNNNNNNNNNNNNNNNNNNNNNNNNNNNNNNNNNNNNNNNNNNNNNNNNNNNNNNNNNNNNNNNNNNNNNNNNNNNNNNNNNNNNNNNNNNNNNNNNNNNNNNNNNNNNNNNNNNNNNNNNNNNNNNNNNNNNNNNNNNNNNNNNNNNNNNNNNNNNNNNNNNNNCTGGGATTATTCCGTGCTGCTGTTCCATCTGGTGCTTCCACCGGTGTGCATGAAGCTCTGGAACTTAGAGACAATGTCAAAGCTGAGTACCATGGAAAGGGTGTGCTCACTGCCATTAAGAACATCAACACCATTATAGCACCCGAGCTGCTGAAATTAAATGTTGAAGTTACTCAGCAGAAGGAGATTGATGAATTCATGATTAAGCTGGATGGCACAGAGAACAAATCTAAGTTCGGTGCTAATGCAATTCTGGGCGTGTCATTGGCTGTGGCCAAAGCTGGTGCCGCTAAGAAGGGTGTGCCATTATATAAGCATCTGGCTGATCTATCTGGAAACAATGACATTGTGTTGCCAGTACCCGCATTCAATGTCATCAATGGTGGTTCCCATGCTGGTAACAAACTGGCTATGCAAGAGTTCATGATTTTGCCAACAGGTGCCTCGTCCTTTAGCGAGGCCATGCGTATGGGCTCCGAAGTTTACCACCACTTGAAAAATATCATTAAAAAAAAGTTTGGCCTTGATTCCACCGCCGTTGGTGATGAAGGTGGCTTTGCGCCTAACATCCAGAACAACAAGGATGCCCTCTTCCTTATTCAGGACGCCATTCAACAAGCTGGATACACTGGCAAGATTGAAATTGGAATGGATGTTGCGGCATCGGAATTTTTCAAAAATGGTGTATATGATCTTGACTTCAAGAACTCTAACTCCAACCCAGCTGATTACTTGTCCTCTGAGAAACTAGCTGAGGTGTACCTCGAATTCATCAAAGATTTCCCAATGGTCTCCATTGAAGATCCTTTTGATCAGGACGACTGGGCCGCCTGGACTAACTTGACTTCCCGCACTCCCATTCAAATTGTTGGAGATGATCTTACGGTAACAAATCCTAAACGCATTACCACTGCTGTTGAGAAAAAAGCTTGCAACTGCCTGTTGYTGAAGGTGAACCAAATTGGCAGTGTCACGGAATCTATTAATGCTCACTTGTTGGCTAAACAAAATGGATGGGGTACTATGGTGTCTCACAGGTCGGGTGAAACTGAAGACACTTTTATTGCTGATTTGGTAGTTGGATTATCCACTGGTCAAATTAAGACTGGCGCCCCATGCCGCTCTGAGCGTCTCCTCGGACGATCCTTTATAGATTTCGTTCATCCTCGAGACCGTGATACATTAGCATCACAGATTACAAACGGTCTGGCTGTCCCGAAAAATGTAAATATGGTCTGCCGTATAAGGAGATACAGAGGTTTGACTGTGGGCTTCGGTGTAAAGGATCGAGTGGTGACTTTCATGCCCTTCCTCCTAAAACTCTCATTTAAAAATTATTTGGTTATTCAAGCGGCGCCATTCTTTTCTGCTTTTAAATCTCCAAATGAAGTAATACTGAAAGCGGTGCCGTTCGYTATACGGCATGCCGCGAATGGCATATTGGAATATATTGACCCAGAATCAGTGCCATATTTAGGATATCTGCCCCAAGATATAGCCAATAAGGATGTGTTGCAGCTGTATCACCCGCAGGATCTCACTTATTTGCGGCAAGTGTACGAAGCTATTGTTAAAGAGGGCGGTTTCCAGCGGTCCAAGCCTTACAGAATGTTAGCTCAAAACGGTGATTATATTAAACTGGAAACAGAGTGGACTTCTTTTATCAATCCTTGGTCTAGGAAGCTTGAGTTCGTGATTGGTAAACATCATATACTGGAGGGACCCAACAACCCAGATGTATTTCAGTCGCCGGAGCCAAATAGAGAAGATATGATCCGAATTATGACTGAAGTTTTAACGAAACCAGCTGAAGTGGCAAAACAACAGATGACAAAGCGTTGCCAGGATCTGGCTTCGTTCATGGAAACCCTAATGGAGGATCCGAAGACTGAAGACGAACTGCGTTTGGACATACAGGATCCGGATCACAGTTATTATGAAAGAGATTCCGTCATGTTAGGAGGTATTNNNNNNNNNNNNNNNNNNNNNNNNNNNNNNNNNNNNNNNNNNNNNNNNNNNNNNTCGTGTACGGTAAAGACCTGTTGGATGCGGCTGCCGAGCTTTCGCTCTGTGGGCGACGCGTTGAAGGATCGCTTTGACGGCGCCTCGCGGGTGATGATGCCCAAYACGGAGCTAGAGGTGCCGTCGCAGCGGAACGACGCGGCGCCGCACAGAGTGCCCCGGCGAGACCGCTACCGGTTCCAACTAAGGCCGCACAACCCGGACCACAAGTCGCCCGGTTCGAAAGACCTGGTGTACTTGGAGTCGTCGCCGGGTTTCTGCGAGAAGAACCCGAGGCTCGGCATTCCCGGCACGCACGGGCGCGCCTGCAACGACACGAGCATCGGGGTCGACGGCTGCGACCTAATGTGCTGCGGCCGCGGGTACCGAACAGAGACTATGTTCGTAGTGGAACGATGCAAC
    Mibr     NNNNNNNNNNNNNNNNNNNNNNNNNNNNNNNNNNNNNNNNNNNNNNNNNNNNNNNNNNNNNNNNNNNNNNNNNNNNNNNNNNNNNNNNNNNNNNNNNNNNNNNNNNNNNNNNNNNNNNNNNNNNNNNNNNNNNNNNNNNNNNNNNNNNNNNNNNNNNNNNNNNNNNNNNNNNNNNNNNNNNNNNNNNNNNNNNNNNNNNNNNNNNNNNNNNNNNNNNNNNNNNNNNNNNNNNNNNNNNNNNNNNNNNNNNNNNNNNNNNNNNNNNNNNNNNNNNNNNNNNNNNNNNNNNNNNNNNNNNNNNNNNNNNNNNNNNNNNNNNNNNNNNNNNNNNNNNNNNNNNNNNNNNNNNNNNNNNNNNNNNNNNNNNNNNNNNNNNNNNNNNNNNNNNNNNNNNNNNNNNNNNNNNNNNNNNNNNNNNNNNNNNNNNNNNNNNNNNNNNNNNNNNNNNNNNNNNNNNNNNNNNNNNNNNNNNNNNNNNNNNNNNNNNNNNNNNNNNNNNNNNNNNNNNNNNNNNNNNNNNNNNNNNNNNNNNNNNNNNNNNNNNNNNNNNNNNNNNNNNNNNNNNNNNNNNNNNNNNNNNNNNNNNNNNNNNNNNNNNNNNNNNNNNNNNNNNNNNNNNNNNNNNNNNNNNNNNNNNNNNNNNNNNNNNNNNNNNNNNNNNNNNNNNNNNNNNNNNNNNNNNNNNNNNNNNNNNNNNNNNNNNNNNNNNNNNNNNNNNNNNNNNNNNNNNNNNNCTTACCCTGCACACATAGTACGACCAAAAGATGTTTCATGACATCACAAAATCACGGATTTGCAGTAGACGCGAATACGCTACCAGAGGACTGGAAAGTTCTGTTCACTAACGAAAATGACAAAACAAACGAGGGTATAATTCATAAATCATTACCTTTCTTTAGCGTCCAGTTTCATCCCGAACATACTGCAGGGCCAACAGATCTTGAATGTCTTTTTGACATTTTCATCGAAGGAGTAAAAAGGTACAAAACCAATACAGCTTGTCGTATTGACGATATGATCACAGAGAAATTGACGTACGCTCCTACTATTCATGATAGACCAAAAAAAGTTTTAATACTAGGTTCTGGAGGATTATCTATTGGGCAAGCAGGTGAATTCGATTATTCAGGATCACAGGGAGTAAAGGCTATGCAGGAGGAAAAAATTCAAACAGTCTTAATAAATCCAAACATAGCGACAGTTCAAACATCCAAAGGCTTAGCTGATAAAGTATACTTTTTACCTATTACTCCAGAATATGTTGAGCAAGTAATTAAAGCTGAACGGCCTACAGGTGTTCTTCTTACATTTGGCGGTCAAACAGCATTAAATTGTGGAGTAGAACTTCAAAAATCAAAAGTTTTTGAAAAATATAACGTAACAGTTCTTGGAACACCTATTCAATCAATTGTAGACACAGAAGACAGAAAAATTTTTGCAGAACATATAAACTTAATTGGAGAAAAGGTTGCCCCAAGCGCAGCAGTATCTTCGGTTGAAGAAGCACTTKCAGCGGCGTTACAAATTGGCTACCCAGTAATGGCTCGTTCTGCATTTTCTCTAGGGGGATTGGGTTCCGGANNNNNNNNNNNNNNNNNNNNNNNNNNNNNNNNNNNNNNNNNNNNNNNNNNNNNNNNNNNNNNNNNNNNNNNNNNNNNNNNNNNNNNNNNNNNNNNNNNNNNNNNNNNNNNNNNCGTCAGAGATGCTTTCGATAATTGTATCACTGTTTGTAATATGGAAAACGTAGATCCTCTGGGTATTCACACTGGTGAGTCTATAGTAGTCGCACCAAGTCAAACCTTATCCAATCGAGAATATTATATGCTACGAAATACGGCGTTAAAAGTTATCAGACATTTTGGTATTGTAGGAGAGTGTAACATACAATATGCACTCAATCCAAACTCGGAAGAATTTTATATTATAGAAGTAAATGCGAGGCTGTCAAGAAGTTCAGCATTAGCAAGCAAGGCAACAGGGTATCCGCTTGCATACGTTGCAGCAAAATTAGCACTTGGTATTCCTCTTCCCGACATCAAAAATTCTGTCACTGGTGTAACCACTGCTTGTTTTGAACCTAGTCTAGATTACTGCGTTGTTAAAATACCCAGATGGGATCTTGCAAAGTTTAATAGAGTGAGTACAAAAATTGGAAGTTCAATGAAAAGTGTAGGTGAAGTAATGTCTATTGGCAGAAATNNNNNNNNNNNNNNNNNNNNNNNNNNNNNNNNNNNNNNNNNNNNNNNNNNNNNNNNNNNNNNNNNNNNNNNNNNNNNNNNNNNNNNNNNNNNNNNNNNNNNNNNNNNNNNNNNNNNNNNNNNNNNNNNNNNNNNNNNNNNNNNNNNNNNNNNNNNNNNNNNNNNNNNNNNNNNNNNNNNNNNNNNNNNNNNNNNNNNNNNNNNNNNNNNNNNNNNNNNNNNNNNNNNNNNNNNNNNNNNNNNNNNNNN-NNNNNNNNNNNNNNNNNNNNNNNNNNNNNNNNNNNNNNNNNNNNNNNNNNNNNNNNNNNNNNNNNNNNNNNNNNNNNNNNNNNNNNNNNNNNNNNNNNNNNNNNNNNNNNNNNNNNNNNNNNNNNNNNNNNNNNNNNNNNNNNNNNNNNNNNNNNNNNNNNNNNNNNNNNNNNNNNNNNNNNNNNNNNNNNNNNNNNNNNNNNNNNNNNNNNNNNNNNNNNNNNNNNNNNNNNNNNNNNNNNNNNNNNNNNNNNNNNNNNNNNNNNNNNNNNNNNNNNNNNNNNNNNNNNNNNNNNNNNNNNNNNNNNNNNNNNNNNNNNNNNNNNNNNNNNNNNNNNNNNNNNNNNNNNNNNNNNNNNNNNNNNNNNNNNNNNNNNNNNNNNNNNNNNNNNNNNNNNNNNNNNNNNNNNNNNNNNNNNNNNNNNNNNNNNNNNNNNNNNNNNNNNNNNNNNNNNNNNNNNNNNNNNNNNNNNNNNNNNNNNNNNNNNNNNNNNNNNNNNNNNNNNNNNNNNNNNNNNNNNNNNNNNNNNNNNNNNNNNNNNNNNNNNNNNNNNNNNNNNNNNNNNNNNNNNNNNNNNNNNNNNNNNNNNNNNNNNNNNNNNNNNNNNNNNNNNNNNNNNNNNNNNNNNNNNNNNNNNNNNNNNNNNNNNNNNNNNNNNNNNNNNNNNNNNNNNNNNNNNNNNNNNNNNNNNNNNNNNNNNNNNNNNNNNTGCTAGCCCAGCATGTACGGAACTAGAAGTAGTGATGCTTGATTGGCTAGGCCAGATGCTTGGGTTGCCTGAACAATTCCTAGCTCGTTCTGGGGGAGAGGCTGGTGGTGTCATTCAAGGTACGGCGAGTGAGGCCACTCTAGTAGGACTCCTTGGTGCAAAGGCTCGCACTATGCAACGAGTTAAGGAACAACACCCTGAATGGACCGACACAGAAATTCTATCAAAGCTTGTTGCGTATTGTAATAAACAAGCGCATTCGTCGGTTGAGCGGGCTGGACTTTTAGGAGGTGTTAAAATGCGCTCTTTGAAGCCAGATAACAAGAGACGGCTTCGTGGTGACATTTTGCAGGAGGCTATGGAGGAAGATATTAAAAACGGCCTCATTCCGTTCTACGTTGTAGCCACTCTCGGCACCACATCCTCCTGCACATTCGATGCTCTGGATGAAATAGGTGACGTTTGCAATTCCAAAGATGTCTGGCTGCACGTAGATGCGGCGTATGCCGGTTCCGCCTTCATCTGCCCCGAATACCGTTACTTGATGAAGGGTGTTGAGAAGGCCGACTCGTTTAATTTCAATCCGCACAAATGGATGCTTGTCAACTTCGATTGCTCGGCTATGTGGCTGAAACAACCGCGGTGGATAGTCGACGCGTTCAACGTCRATCCGCTGTACTTGAAGCACGACCAACAAGGCTCGGCGCCCNNNNNNNNNNNNNNNNNNNNNNNNNNNNNNNNNNNNNNNNNNNNNNNNNNNNNNNNNNNNNNNNNNNNNNNNNNNNNNNNNNNNNNNNNNNNNNNNNNNNNNNNNNNNNNNNNNNNNNNNNNNNNNNNNNNNNNNNNNNNNNNNNNNNNNNNNNNNNNNNNNNNNNNNNNNNNNNNNNNNNNNNNNNNNNNNNNNNNNNNNNNNNNNNNNNNNNNNNNNNNNNNNNNNNNNNNNNNNNNNNNNNNNNNNNNNNNNNNNNNNNNNNNNNNNNNNNNNNNNNNNNNNNNNNNNNNNNNNNNNNNNNNNNNNNNNNNNNNNNNNNNNNNNNNNNNNNNNNNNNNNCTTGGACTTTTCCGTGCTGCTGTTCCATCTGGAGCCTCTACTGGTGTCCATGAAGCTCTAGAGTTGAGGGATAATGTAAAGAGTGAATATCATGGAAAGGGTGTTCTAACAGCAATTAAAAACATTAATAACATTATAGCTCCTGAGCTCCTAAAACAAAACTTTGAAGTTACTCAACAGAAAGAAATTGATCAATTTATGATCACCTTGGATGGCACCGAAAATAAGTCAAAGTTTGGTGCTAATGCGATTCTTGGTGTATCTTTGGCGGTAGCCAAGGCTGGGGCCGCAAAAAAGGGAGTGCCTTTGTACAAGCATTTAGCAGACTTAGCTGGTAATGCCAACATTGTTCTACCTGTACCTGCATTTAATGTCATAAACGGTGGTTCTCATGCTGGCAACAAGCTAGCCATGCAGGAATTCATGATTTTGCCAACTGGAGCCTCATCGTTCAGTGAAGCCATGAGGATGGGATCTGAAGTATACCATCATTTGAAAAAAATTATCAAGGAAAAGTTTGGACTTGATTCTACAGCTGTTGGTGATGAGGGTGGTTTTGCTCCTAACATTCAAAATAACAAGGATGCCCTGTTCCTCATTCAAGATGCTATCCAACAAGCTGGATACACTGGCAAAATTGAAATTGGTATGGATGTGGCTGCTTCTGAATTCTTTAAAAATGGCTCATATGACCTGGATTTCAAGAACCCCAAATCTAACCCAGCTGACTACTTGTCATCGGAGAAACTTGCTGAAGTGTACTTGGACTTCATTAAAGATTTCCCAATGGTCTCAATTGAAGACCCCTTTGATCARGATGATTGGTCTGCTTGGCCAAGCTTGACAGCTCGCACCCCAATTCAAATTGTTGGAGATGATCTTACGGTGACAAACCCTAAACGTATTGCAACAGCTGTAGAGAAAAAGGCATGCAACTGCTTACTTCTAAAAGTTAATCAAATTGGCAGTGTCACTGAATCAATTAACGCTCATCTTTTGGCTAAACAAAATGGATGGGGCACCATGGTGTCTCACAGGTCTGGAGAAACCGAAGATACTTTCATTGCTGATTTGGTAGTCGGTTTATCANNNNNNNNNNNNNNNNNNNNNNNNNNNNNNNNNNNNNNNNNNNNNNNNNNNNNNNNNNNNNNNNNNNNNNNNNNNNNNNNNNNNNNNNNNNNNNNNNNNNNNNNNNNNNNNNNNNNNNNNNNNNNNNNNNNNNNNNNNNNNNNNNNNNNNNNNNNNNNNNNNNNNNNNNNNNNNNNNNNNNNNNNNNNNNNNNNNNNNNNNNNNNNNNNNNNNNNNNNNNNNNNNNNNNNNNNNNNNNNNNNNNNNNNNNNNNNNNNNNNNNNNNNNNNNNNNNNNNNNNNNNNNNNNNNNNNNNNNNNNNNNNNNNNNNNNNNNNNNNNNNNNNNNNNNNNNNNNNNNNNNNNNNNNNNNNNNNNNNNNNNNNNNNNNNNNNNNNNNNNNNNNNNNNNNNNNNNNNNNNNNNNNNNNNNNNNNNNNNNNNNNNNNNNNNNNNNNNNNNNNNNNNNNNNNNNNNNNNNNNNNNNNNNNNNNNNNNNNNNNNNNNNNNNNNNNNNNNNNNNNNNNNNNNNNNNNNNNNNNNNNNNNNNNNNNNNNNNNNNNNNNNNNNNNNNNNNNNNNNNNNNNNNNNNNNNNNNNNNNNNNNNNNNNNNNNNNNNNNNNNNNNNNNNNNNNNNNNNNNNNNNNNNNNNNNNNNNNNNNNNNNNNNNNNNNNNNNNNNNNNNNNNNNNNNNNNNNNNNNNNNNNNNNNNNNNNNNNNNNNNNNNNNNNNNNNNNNNNNNNNNNNNNNNNNNNNNNNNNNNNNNNNNNNNNNNNNNNNNNNNNNNNNNNNNNNNNNNNNNNNNNNNNNNNNNNNNNNNNNNNNNNNNNNNNNNNNNNNNNNNNNNNNNNNNNNNNNNNNNNNNNNNNNNNNNNNNNNNNNNNNNNNNNNNNNNNNNNNNNNNNNNNNNNNNNNNNNNNNNNNNNNNNNNNNNNNNNNNNNNNNNNNNNNNNNNNTCGTGCACGGTCAAGACCTGCTGGATGCGGCTACCAAGCTTCCGCTCCGTTGGTGATGCGCTAAAGGACAGATTTGATGGTGCATCCCGGGTGCTGGTGAGCAACACGGACAGTGAAACTCCCACTCAGCGCAATGACGCGTCAGCCCACAGAGCACCGCGGAGGGATCGCTACAGGTTCCAACTGCGGCCGTATAACCCCGATCACAAAGCCCCCGGGTCGAAGGACCTCGTTTACTTAGAGGCGTCGCCCGGCTTCTGCGAGAAGAACCCGAGGCTGGGCATCCCAGGCACACACGGGAGAGCGTGCAACGACACCAGTATCGGCGTCGACGGCTGCGACCTGATGTGCTGCGGCCGCGGCTACAAGACCGAGACCAAGTTCGTGGTGGAGCGGTGCAAT
    Mrubi    GGATACCCAGAGTCACTCACTGACCCATCTTACCATGCCCAGCTATTAGTGCTCACGTATCCCTTAGTTGGCAACTATGGAGTTCCGGACGAAAATGACTGTGATGATCATGGCTTACCACGATGGTTTGAATCGCATCGTATATGGGCGGCTGGGTTGATAGTAGGAGAAGTCAGCACTTATGCTTGTCATTGGCGAGCCAAACTCTCTTTAGGCACATGGCTGGCAAAACATGGAGTTCCAGGAGTCTGTGATATCGATACTCGTGCTCTTACACATAAACTTCGTGAAGGAGTAATGCTGGGGCGCATTATCCAAGGTGTGCCTCCATTCGGACCTTTACCACCATTATTAGATCCGAATACCAGGAATTTAGTAGCTGAAGTATCGGTTAAGGAACCAAAAATATATAATCCCAGTGGAGAAATTACAATCGTTGCTGTCGATTGCGGTTTGAAATATAACCAAATAAGATGCTTAATAAAGAGAAACGCTAAAGTAGTACTAGTGCCTTGGGATCATAAACTAGATCCAAAAGATTACGACGGCCTGTTTATTAGCAACGGTCCTGGTGATCCTGACATATGCAAGAAGGTTGTTGAAAACATAAGAGCTGTTGTAAATGATAGTGGCTGTGTTAAGCCAATATTCGGAATTTGTCTTGGGCATCAACTATTATCAACTGCGGCAGGGTGTCAAACCTATAAAACTAGCTATGGCAATCGTGGACACAATTTACCATGTACACACAGTGGGACAGGTAGATGTTTCATGACTTCACAAAATCACGGTTTTGCCGTAGACGCAGAGTCTTTACCAGAAGGCTGGAAAGTTTTGTTTACGAATGAAAATGATAAAACAAATGAGGGAATTATTCACAAGACATTACCATTTTTCAGCGTACAATTTCACCCAGAACATACTGCAGGGCCTACCGACTTGGAATGCCTATTTGACATTTATATTCAAGCAGTACAAGCATTCCAAAATAACAGGCCTTGTATAATAAATGATATGATTACTGAAAAATTAAAGTTTCTACCCACAATTCATGAGAGACCAAAAAAAGTATTAATTCTAGGATCCGGTGGACTTTCTATCGGCCAAGCAGGTGAATTTGATTATTCAGGATCACAGGGTGTTAAAGCAATGCAGGAAGAAAAAATACAAACAGTGTTGATAAATCCCAACATTGCTACTGTTCAAACATCTAAAGGGCTAGCCGACAAAGTTTATTTTCTCCCTATAACGCCTGAATATGTTGAACAAGTGATAAAAGCTGAAAGACCTACTGGTGTACTACTGACTTTCGGGGGACAAACTGCATTAAATTGTGGAGTTGAACTTCAAAAATCAGGCATATTTGAGAAATACAATGTTAATRTGCTTGGTACTCCCATCCAGTCTATTGTGGACACTGAAGACCGAAAAATATTTGCAGAGAAAATTAACTCTATTGGTGAGAAAGTTGCCCCAAGTGCCGCTGTAACTTCCGTAGAAGATGCCCTTGCTGCTGCTTTGCAAATTGGATACCCGGTTATGGCAAGATCAGCGTTTTCGTTAGGTGGACTTGGATCAGGTTTTGCAAATAATGAAGACGAGCTTAGGGCCTTGGCACATCAAGCATTATCTCACTCTGATCAACTTATTATTGACAAATCTTTAAAAGGCTGGAAAGAAGTGGAGTATGAAGTTGTAAGAGACGCTTACGATAACTGCATAACTGTGTGCAATATGGAAAACGTAGATCCACTGGGAATACATACAGGAGAATCTATTGTTGTAGCCCCAAGCCAAACGTTATCGAACAGAGAATATTACTTATTGCGGAATACCGCAATTAAAGTTATAAGGCATTTTGGTATAGTTGGTGAATGTAATATTCAGTATGCTCTTAATCCTCACTCAGAAGAGTTGTATATAATTGAAGTAAATGCGAGATTATCAAGGAGTTCRGCGTTAGCGAGTAAGGCTACTGGATATCCTTTGGCCTATGTTGCCGCAAAGTTAGCATTAGGAATACCTTTACCTTCTATTAAAAATTCAGTCACAGGAGTTACTACTGCTTGTTTTGAACCGAGTCTTGACTACTGTGTTGTCAAAATTCCTAGGTGGGATTTGGCTAAATTTAATAGAGTAAGTACTAAAATTGGAAGTTCGATGAAAAGTGTCGGTGAAGTCATGTCTATTGGCCGCACTTTTGAAGAAGCGTTCCAAAAAGCTTTAAGAATGGTTGACGAAAATGTCAATGGTTTTGATCCAAATATCAAAAAAGTTAATGAAAATGAATTGCGAGAACCAACTGATAAACGAATGTTTGTATTAGCAGCTGCTCTTAAAAATGAGTATAGCGTTGATAAATTGTATGAATTAACTAAAATTGATAAGTGGTTTCTACACAAATTAAAAAATATTATAGATTACTACAAAATACTTGAAAACACAAATACAAATTCCATTACTTTTGATATTTTAAGAAACGCAAAAAAAATAGGATTTTCTGATAAACAAATTGCTGCCGCCGTAAAAAGCACTGAATTGGCTATTAGAAAACTAAGAGAAGAATACAAAATTATACCTTTTGTTAAACAAATCGATACTGTTGCTGCTGAATGGCCTGCATCCACGAACTATCTTTATCTTACATATAATGGGAGTACCCATGATTTACAGTTTCCGGGCGAGTTTATAATGGTTTTAGGATCAGGTGTATACCGAATAGGAAGTTCAGTAGAATTCGATTGGTGTGCAGTGGGATGCTTGAGGGAACTTAGAAATCAAGGAAAGCAAACCATTATGGTTAATTATAATCCTGAAACCGTTAGTACTGATTATGATATGAGCGATAGACTGTATTTCGAAGAAATATCATTCGAAGTAGTCATGGATATTTACAATATAGAACGTCCTGCAGGGGTCATATTGTCAGTGCCGTCTGTGAAGCCAGGGTACCTTCGACCTTTGGTCCCGGAACAGGCGCCGCAGCAGCCGGAGCCGTGGACGGCGGTCATGGCGGATATCGAACGCGTAGTAATGTCCGGCGTCACTCACTGGCACTCACCAAGGTTCCACGCATACTTCCCTACGGCTAACTCTTATCCGGCTATAGTTGCCGATATGTTAAGCGGTGCCATTGCCTGCATTGGTTTCACTTGGATCGCAAGTCCTGCTTGTACTGAGCTGGAAGTTGTTATGATGGACTGGTTGGGCCAAATGTTGGGTTTGCCCGACGCATTCCTGGCTAAATCGGGCGGCGAGGGCGGCGGTGTCATCCAAGGCACTGCCAGCGAAGCCACACTGGTCGCCCTGCTTGGGGCCAAGGCGCGTACCATGCAGCGTGTCAAAGAAGAACACCCTGAATGGAGCGAGACTGACATCCTTTCAAAGCTCGTCGGCTATTGTAACAAGCAGGCCCATTCATCGGTTGAGCGCGCCGGGCTACTTGGCGGTATTACGCTTCGGTCACTTCTGCCGGACAATAAAAGACGTCTTCGCGGCGACACCTTAAAGAAGGCAATGGAAGAAGATATTAAAAAAGGACTTATTCCATTTTATGTCGTGGCCACACTAGGAACGACATCTTCTTGCACTTTCGACGCCCTAGATGAAATCGCAGATGTGTGCATACCTCATAACGTATGGGTGCACGTCGATGCAGCGTACGCAGGTTCAGCCTTTATATGTCCTGAATATCGTTATTTAATGAAAGGAATAGAAAAGGCGGATTCATTCAATTTTAATCCACACAAGTGGATGTTGGTGAATTTCGACTGCTCTGCCATGTGGCTTAAGCAACCCAAGTGGATCGTCGATGCCTTCAATGTCGACCCATTGTATTTAAAACACGACCAGCAAGGATCGGCACCTGATTACAGGCATTGGCAAATTCCTTTGGGACGTCGCTTTAGGTCACTGAAATTGTGGTTTGTGTTGAGGCTCTTCGGGGTTGAAAATCTTCAAAAACACATTAGGAAACAGATTTCTCTAGCACATTATTTCGAGAAACTCTGTGTGTCAGACGAAAGGTTTGAATTATTCGAGGAGGTCACCATGGGACTCGTTTGCTTTAGGCTAAAGGGTGATAATACAATTAATGAAGAATTATTGAGACGCATCAACAGCCGCGGTAAAATTCATTTGGTTCCATCTAAAATAGATGACGTATATTTTCTTAGATTAGCCATTTGCTCGCGTTACACTGAAGAAAGTTTGGGTCTCTTTCGCGCGGCTGTACCGTCTGGCGCCTCCACTGGAGTCCATGAGGCTCTTGAACTGAGGGACAAYATCAAAGGCGAGTACCATGGCAAGGGAGTTCTCACTGCCATCAAGAACATCAATGACATTATTGCTCCTGAGCTTCTTAAGCAGAACCTTGAGGTCACTCAACAGAAAGAGATTGATCAGTTCATGCTGAATTTAGATGGTACCGAGAACAAGTCGAAGMTTGGCGCCAACGCCATCCTTGGTGTGTCGCTGGCCGTTGCCAAGGCGGGTGCTGCCAAAAAGGATGTGCCCCTCTACAAGCATTTGGCTGACTTGGCRGGAAACAATGACATTGTCCTCCCGGTGCCTGCCTTCAATGTCATCAACGGTGGCTCCCATGCAGGCAACAAGCTTGCTATGCAGGAATTTATGATTTTGCCTACTGGTGCGTCATCATTCAGTGAAGCCATGCGCATGGGTTCAGAGGTTTATCACCACTTGAAGAAAATCATAAAGGAGAAGTTTGGCTTGGACTCAACAGCCGTTGGTGATGAGGGTGGCTTTGCACCCAACATCCTTAACAACAAAGATGCTCTCTACCTCATCCAAGATGCTATCCAGCAGGCTGGTTACACTGGCAAGATTGAAATTGGTATGGATGTGGCTGCGTCAGAGTTCTTCAAAGATGGCAAATATGATTTGGACTTCAAGAACCCAAACTCCAACCCAAGCGACTACCTGTCGTCGGATAAACTTGCCGACCTGTATTTGGAGTTCATCAAGGACTTCCCCATGGTGTCCATCGAGGACCCCTTCGACCAGGACGACTGGTCTGCCTGGGCCAACCTCACGGCGCGTACACCCATACAGATCGTCGGCGACGATCTTACAGTAACAAACCCAAAACGTATTAGCGTGGCTGTTGAGAAGAAGGCTTGCAACTGTCTGCTACTGAAGGTGAACCAGATCGGCAGTGTMACGGAGTCCATCGCCGCTCACCTGCTGGCCAAGCAGAACGGCTGGGGCACCATGGTGTCACACAGGTCTGGTGAGACAGAGGACACGTTCATCGCAGACCTGGTGGTGGGCCTGTCGACGGGCCAGATCAAGACTGGAGCGCCGTGCCGCTCGGAGCGCCTCATTGGAAGATCTTTCATAGACTTTCTTCATCCCAGGGATCATAACACATTTGCGTCGCAGATCACTAACGGTTTGGCTGTCCCTAAGATTGTAAACATGGTTTGCCGTATACGAAGGTATAGAGGACTTAATTCTGGCTTCGGAATAAAAGATCGTGTCGTGACTTTCATGCCGTTCTTATTGAAGTTTACCTTTAAAAATTATCTGGTCATTCAGGCTACACCATTTTTCTCGGCATTTAAAATTCCGAACGAGATCCTTACTAAACCGGTACCGTTCGTAACAAGACACTCGGCTAATGGCAATTTAGAGTATATAGATCCAGAGTCTGTGCCTTATCTTGGATATCTGCCCCAAGATATTACTGATAAGGATGCTCTGCAGTTGTACCACCCAGAAGATCTCAACTATTTACGAGAAATCTACGAAACTATTGTAAAAGAGGGTGGTCTACTGCAGTCAAAGCCATATAGGATGATGACACAGAATGGGGATTTTATTAAAGTTGCAACAGAATGGTCTACTTTTATAAATCCTTGGTCGCGAAAACTTGAATTTGTGATTGGAAAACATCATATTATTGAGGGTCCAAACAACCCTGATGTGTTTCAGTCCCCAGATCCGGAACGAGAAAGTATTATTAGAATAATGAATGAGGTATTAAACAAACCTGCTGATTTAGCGAAACAGCAAATGAGTAAAAAATGTCGCGATCTGGCTACCTTTATGGAAAGTCTGATAGAAGAGCCAAAGGTAGGAGACGACTTTCGCAACGAGAATCAAGATCCAGATCACTGCATTTATGAGCGAGATTCGGTGATGCTTGGGGGCNNNNNNNNNNNNNNNNNNNNNNNNNNNNNNNNNNNNNNNNNNNNNNNNNNNNNNNNNTCATGCACAGTGAAGACATGCTGGATGAGGTTGCCTAGCTTTCGGTCAGTGGGTGATTCCTTGAAGGACCGCTTTGATGGTGCATCACGGGTGATGGTGCCTAACGTAGATTTAGAGACGCCTGCGCAACGAAACGATGCCGCGCCGCACAGAACTGTGCGAAGAGATCGATATAGATTCCAGTTGAAGCCTCATAATCCAGATCATAAATCGCCGGGGGTCAAGGACCTCGTTTACCTAGAATCATCACCGGGATTCTGCGAGAAGAACCCTAGACTGGGTATCCCCGGAACGCATGGGCGTGCCTGCAACGATACGAGTATTGGAGTCGATGGCTGCGACCTTATGTGTTGCGGTCGGGGCTACAGAACCGAAACAATGTTTGTAGTGGAAAGATGCAAC
    Nothsp   GGCTACCCAGAGTCATTAACAGATCCATCCTACCACGCACAGCTACTGGTGCTSACGTATCCCTTAGTTGGCAATTACGGAGTCCCTGATGAAGATGAACGTGACGAACTGGGTCTGCCAAGATGGTTCGAATCGAGCCGCATTTGGGCCGCTGGGCTAATTGTGGGTGAAGTGAGTACTCGCGCTTGTCACTGGCGTGCCCGACAATCACTCGGGTCGTGGCTAGCTGCTCACGGCGTGCCCGGCCTGTGTGACATTGATACCAGAGCGTTAACCTACCGTCTCAGAGCTGGCGTAACTCTCGGCCGTATTGTMCAAGGGGTCCCACCATTTGGCCTATTACCAGCTTTATCAGATCCAAACACCAGAAATTTAGTAGCCGAAGTATCAGTAAAGGAAAAGAAAATATTTAACCCCAAGGGCGAGGTCACAGTATTAGCTGTAGATTGTGGTCTAAAATATAATCAAATAAGATGTTTGGCGAGAAGAAATGTCAAAGTGATATTAGTGCCTTGGAATTACAAATTAGACGCCAACGAATACGATGGTTTATTCTTGAGCAATGGTCCTGGTGACCCAGAAGTATGTAAACAAGTAGTAGAGAACCTACGTGCTGTTGTCAAAKACAAGAGTAATGTTAAGCCAATATTTGGTATTTGTCTTGGTCACCAGTTACTGTCAACGGCTGTTGGTTGTAAAACATATAAAACCAGTTATGGTAATCGCGGTCACAACTTACCTTGTACACACAGTGGCACCGGAAGATGTTTTATGACGTCACAAAATCATGGATTTGCCGTAGATCCCGATTCAATGCCCGACGATTGGAAAGTTCTTTTTACAAATGAAAATGACAAAACCAACGAAGGCATAATCCACAAGTCAGAACCTTTTTTCAGCGTACAATTCCATCCAGAACATACCGCGGGGCCTACCGACTTAGAATGCCTTTTCGATATATTTGTTGATGCAGTAAAATCGTACAAAAATAAAAAAATATGCGTTATTGACGATATGATTACAGAAAAGCTTAAATTTTCAACAGTAATTCAAGAAAGACCAAAAAAAGTTCTGATTCTGGGTTCGGGAGGTTTATCTATTGGTCAAGCTGGAGAGTTTGACTATTCAGGTTCCCAAGGTGTTAAAGCCCTACAGGAAGAGAAAATTCAGACAGTTTTAATAAACCCAAATATTGCTACTGTTCAAACATCTAAAGGCTTAGCAGATAAAGTTTACTTTTTACCTATTACACCGGAATATGTAGAACAGGTTATTAAAGCTGAAAGACCTACAGGAGTCCTTCTAACTTTTGGCGGCCAAACAGCGTTGAATTGTGGAGTACAACTCCAAAAAAATAAAATTTTTGAAAAATATAACGTCAACGTTTTAGGAACTCCGATTCAATCTATTGTCGATACCGAAGACCGAAAAATATTTGCTGAAAAAATAAATTCTATCGGTGAAAAAGTTGCTCCAAGTGCAGCAGTAAACTCAGTTGAAGAAGCCCTTGCGGCTGCCCTGCAAATTGGATATCCAGTGATGGCTCGTTCTGCATTTTCTTTAGGAGGACTAGGTTCTGGTTTTGCTAATAATGAAGAGGAACTTAGAGCCCTTGCACATCAAGCACTATCACATTCTGATCAACTTATTATTGATAAATCGTTAAAAGGTTGGAAAGAAGTGGAATACGAAGTTGTGCGAGACGCTTACGACAATTGTATTACCGTTTGCAATATGGAAAATGTAGATCCTCTAGGTATTCATACAGGAGAATCGATTGTTGTCGCACCAAGTCAAACTTTATCCAACAGGGAATATTATATGTTACGTAATACAGCTATAAAAGTTATTAAACACTTTGGAATAGTTGGTGAATGTAATATTCAATATGCACTAAACCCCTATTCAGAAGAATTCTATATAATAGAAGTAAATGCAAGATTATCCAGAAGTTCAGCATTAGCCAGTAAGGCTACAGGGTACCCTTTGGCTTACGTTGCGGCTAAACTTGCACTTGGAATTCCATTACCAGTTATTAAAAATTCAGTCACCGGGGTTACGACTGCATGTTTTGAGCCAAGTTTGGATTACTGTGTTGTAAAAATACCGAGATGGGATTTGGCTAAATTCAATAGAGTGAGTACAAAAATTGGAAGTTCTATGAAAAGTGTTGGAGAAGTAATGTCTATTGGTAGAAATTTTGAAGAAGCATTCCAGAAAGCTTTACGAATGGTCGATGAAAATGTTAATGGTTTTGATCCAAACATCAAGAAAGTAAATGAAGATGAATTAAGAGAGCCAACAGATAAACGAATGTTCGTTTTAGCAGCTGCATTAAAACAAGGGTATTCTGTTGAAAAATTATATGAATTAACCAAAATTGATCGCTGGTTTTTGGTTAAATTTAAGAACATTATTGATTATTACAAAAATCTTGAATCGAGTGGTAGCGCCCCGATCAGTTTTGACGTTTTAAAGAATGCTAAAAAAATAGGATTTTCTGATAAACAAATAGCTGCTGCTATAAAAAGTACCGAAGTAGCTGTAAGAAAACTGAGAGAAGAATATAAAATTACACCATTTGTGAAACAAATAGATACTGTAGCAGCTGAATGGCCCGCAACTACAAATTATTTATATCTTACATATAATGGCAGTACGCACGACTTAGAGTTTCCTGGCGAGTTTGTTATGGTTTTAGGTTCTGGTGTTTACAGAATAGGAAGTTCTGTTGAATTTGATTGGTGTGCCGTGGGATGTCTAAGGGAATTGAGAAATCAGGGAAAAAAAACAATTATGATTAATTATAATCCGGAAACTGTCAGTACCGAYTATGATATGAGTGATAGATTATATTTCGAGGAAATCTCCTTTGAAGTTGTTATGGATATTTACAATATAGAACACCCCGATGGTGTCATATTATCTGTTCCATCGGTTAAGCCTGGATACCTGCGTCCGTTGGTACCTGAACAGGCGCCACAGCAAGCCGAGCCGTGGACTGCAGTGATGGCTGACATCGAGCGCGTTGTCATGTCAGGCGTGACCCATTGGCATTCCCCAAGGTTCCACGCTTACTTCCCAACTGCCAACTCTTACCCGGCCATCGTGGCTGATATGTTGAGCGGTGCCATTGCCTGCATCGGGTTCACTTGGATCGCTAGTCCAGCATGTACTGAATTAGAAGTTGTGATGTTGGATTGGCTCGGTCAAATGTTGGGGCTACCCGAAGAGTTCCTCGCTCGCTCCGGTGGAGAAGCAGGCGGTGTCATCCAAGGCACAGCTAGCGAAGCTACATTGGTAGCACTCTTGGGAGCTAAGGCACGCGCAATGCAGAGAATCAAAGAACAACACCCCGAATGGACTGACACTGAGATTATTTCAAAACTAGTGGGCTATTGCAACAAGCAAGCACATTCGTCTGTAGAACGAGCTGGACTTTTGGGTGGTATTAAGTTGAGGCCATTGCAAACTCCTTCC---AGACGGTTACATGGAAACGAGTTGCGCGCAGCCATTGAAGAAGACGTCGCCAAAGGACTCATTCCGTTCTACGTCGTGGCAACTTTGGGTACAACTTCATCCTGCACTTTTGATGCTTTGGATGAAATTGGAGACGTATGTGCCGAATACAACGTCTGGCTGCACGTTGACGCTGCATACGCCGGTTCTTCATTCATTTGTCCAGAATATCGTTACCTGATGAAGGGTGTAGAAAAAGCTGATTCATTCAATTTCAACCCCCATAAATGGTTACTTGTTAACTTCGACTGCTCTGCGATGTGGTTGAAACAGCCAAGATGGATTGTCGAYGCCTTYAATGTTGACCCCCTTTACTTGAAGCATGACCAACAGGGATCTGCACCAGATTACCGCCATTGGCAAATTCCCTTGGGGCGTCGATTCAGAGCTCTCAAGCTTTGGTTTGTCTTAAGATTGTACGGCGTAGAAAATCTTCAGAAGTTCATCCGCAAACATATCGCATTAGCACACCTCTTTGAGAGTCTTTGCGTTGCTGAYGAGCGGTTCGAAATATTCGAGGAAGTTACAATGGGTTTGGTCTGCTTTAGGTTGAAGGGGAACAACGATCTAAACAAAGAATTGCTAAGACGCATTAACGGACGTGGCAAGATTCATTTAGTACCTTCTGAAATTGATGGTGTATATTTCCTTAGATTGGCAGTTTGTTCTCGTTTTACCGAAGACAGCTTGGGTCTGTTCCGTGCTGCTGTCCCTTCGGGTGCATCAACTGGTGTCCATGAGGCTCTTGAGCTTAGGGACAATGTCAAGGGTGAATATCATGGAAAAGGTGTCCTTCAGGCCATCAAAAACATCAATGACATTATTGCTCCTGAACTGCTCAAGCAAAATGTTGAAGTCACAGAACAGAAGCAGATTGATCAGATTATGCTGACTTTGGATGGCACTGAAAACAAGTCCAAGCTTGGTGCCAATGCCATTCTTGGTGTTTCTCTAGCAGTAGCCAAGGCTGGTGCGGCTAAAAAGGGTGTGCCCCTTTACAAACACTTGGCCGATTTAGCTGGTAACAATGACATTGTTCTGCCTGTACCGGCTTTCAATGTTATCAATGGAGGTTCCCATGCTGGCAACAAACTTGCCATGCAAGAATTTATGATCCTGCCTACAGGTGCCTCATCCTTCAGTGAAGCTATGCGCATGGGCTCTGAAATCTACCACCACTTGAAGAAGATCATCAAGGAGAAGTTCGGCCTGGACTCTACAGCTGTTGGAGATGAGGGTGGCTTTGCCCCTAACATTTTGAACAACAAGGATGCTCTATTCTTGATTCAAGATGCTATCCAGCAAGCTGGCTACACTGGCAAGATTGAAATTGGAATGGATGTTGCTGCATCAGAATTCTTCAAGAATGGAACTTACGATCTTGACTTCAAGAACCCCAAATCCAACCCRGSTGACTACTTGTCATCAGATAAACTGGCCGATTTATACCTTGAATTCATTAAGGACTTCCCAATGGTGTCCATTGAAGATCCCTTCGATCAAGATGACTGGGCAGCTTGGAGCAACCTTACTGGTCGCACACCAATCCAGATTGTAGGAGATGATCTGACTGTAACAAACCCTAAACGCATTACTACTGCTGTGGAGAAGAAAGCTTGCAACTGCTTGTTGCTGAAGGTCAACCAAATTGGTAGTGTCACTGAATCCATTGATGCTCACTTGCTGGCCAAGAAGAATGGATGGGGCACCATGGTCTCTCACAGGTCTGGAGAGACTGAGGACACTTTCATCGCTGACTTGGTGGTAGGTCTATCTACCGGCCAGATTAAGACTGGAGCACCGTGCCGCTCTGAGCGTCTCATTGGCAGATCGTTTATCGATTTCGTCCACCCAAAGGATCATACGACGTTCGCGTCTCAAGTTACCAGCGGTTTAGCCGTCCCGAAATTTGTAAATATGGTATGCCGTATACGCCGTTACAGAAATCTCGCAGCGGGTTTCGGTATTAAAGACAGAGTTGTGTCTTTCATGCCGTATCTTCTCAAGTTCACGTTTAGAAACTATTTGGTCATCCAGGCCACACCCTTTTATTCAGCGTTTAAAGTACCAAACGAGACTATTTCCAAGCCTGCGCCCTTTGTGATGCGCCACTCTGCCAATGGGATCCTCGAGTACATTGACCCCGAATCAGTGCCGTATCTAGGCTATCTGCCCCAGGATATCACCGACAAAGATGCATTGCAACTGTATCATGCAAGCGACCTGCCATATCTTGCTGAAGTTTATGAGTCAATAGTCAAAGACGGTGGACTGATACGTTCTAAGCCGTACAGAATGCTGACACAAAATGGSGACTATTTGCAACTGGAAACAGAGTGGTCCTCTTTTATTAATCCTTGGTCAAAAAAATTGGAATTCGTTATTGGAAAACATTTTATCATCGAAGGACCTTTGAATCCCGATGTTTTTCAAATATCCGACCCGGAAAGAGAGAGTATCATCAAAATTTTGAACGAAGTATTAACAAAGCCAGCAGAGTATGCAAAACAAATGATGTCCAAAAGATGTCATGAACTGGCGGTTTTTATGGAAACCCTTATGGAGGAACCTAAGACAGACGAAGAGCTACGTTTGGAGTTGCAAGAACAAGATCTTAGTTGTTACGAAAGAGATTCTGTTATGCTCGGTGGANNNNNNNNNNNNNNNNNNNNNNNNNNNNNNNNNNNNNNNNNNNNNNNNNNNNNNNNNNNNNNNNNNNNNNNNNNNNNNNNNNNNNNNNNNNNNNNNNNNNNNNNNNNNNNNNNNNNNNNNNNNNNNNNNNNNNNNNNNNNNNNNNNNNNNNNNNNNNNNNNNNNNNNNNNNNNNNNNNNNNNNNNNNNNNNNNNNNNNNNNNNNNNNNNNNNNNNNNNNNNNNNNNNNNNNNNNNNNNNNNNNNNNNNNNNNNNNNNNNNNNNNNNNNNNNNNNNNNNNNNNNNNNNNNNNNNNNNNNNNNNNNNNNNNNNNNNNNNNNNNNNNNNNNNNNNNNNNNNNNNNNNNNNNNNNNNNNNNNNNNNNNNNNNNNNNNNNNNNNNNNNNNNNNNNNNNNNNNNNNNNNNNNNNNNNNNNNNNNNNNNNNNNNNNNNNNNNNNNNNNNNNNNNNNNNNNNNNNNN
    Oros     GGTTACCCTGAATCTTTAACAGACCCATCATACCACGCACAGTTACTCGTGCTTACATATCCCTTGATTGGTAACTACGGAGTGCCTGACGAAGATGAAAAAGATGAATTTGGCTTGCCCAAATGGTTTGAATCTAATCGCATTTGGGCAGCGGGTTTGATAGTAGGAGAAGTGAGYACAMGAGCCTGYCACTGGCGCGCAAAGCGCTCCCTGGGATCATGGCTYGCCGCTAGAGGTATTCCCGGCGTGTGCGACATAGACACCAGAGCACTAACATTTCGTCTCCGTTCTGGAGTCATGCTAGGCAGGATTGTCWTAGGCGTGCCGCCCTTTGGCCCCTTACCACAAATATCAGATCCAAATACGAGAAATTTGGTTGCTGAAGTTTCAACAAWAGAGACTAAAATTTTCAACCCTAATGGGGAAGTAACAATCGTAGCTGTGGACTGCGGCTTAAAGTATAATCAAATAAGGTGTCTTACCAAGAGGAATGCTAAAGTAATCTTAGTGCCATGGAATCACAAWTTAGACCCCAATTCTTATGATGGCTTATTTATAAGTAATGGCCCGGGTGATCCAGTAATGTGCAAACAGGTCGTCGAAAACATAAAACGCGTTGTTGATGATGCAGTTCACGTTAAGCCAATATTTGGAATTTGTCTTGGTCATCAGTTATTGTCAACGGCGGCTGGCTGCAAGACTTATAAAACCAGTTATGGTAACAGAGGACATAATTTACCATGCACTCATAGTGGCACAGGCAGATGTTTCATGACGTCACAAAACCACGGATTTGCAGTAGATGTTAATACATTGCCGAAAAATTGGAAAATACTGTTTACCAATGAGAACGACAAAACTAACGAAGGCATTATTCACAAAACGCTACCTTACTTTAGTGTACAGTTCCATCCTGAGCATACAGCGGGCCCCACTGATTTGGAGTGCTTGTTTGATATTTTTGTAGATGCTGTTAAGACTTATAAGAAAAGTATGAAATGTGTCATTGACGAGATGATAACCGAGAAATTACGCTTTGAACCTATTATCCCTGAAAGACCAAAAAAAGTTTTGATTCTTGGTTCAGGAGGTCTCTCTATTGGACAAGCTGGTGAATTTGACTACTCTGGTTCACAAGGGGTCAAAGCGATGCAAGAGGAAAAAATCCAAACGGTTTTAATAAATCCAAACATAGCAACTGTCCAGACATCAAAGGGACTTGCAGATAAAGTATACTTTTTACCAATCACGCCGGAATACGTAGAGCAAGTTATCAAAGCTGAGAGACCAACCGGCGTGCTTTTAACTTTCGGAGGACAAACGGCTTTAAATTGTGGAGTTGAGTTACAAAAATCTAAAGTATTCGAAAAGTATAATGTCAATGTTTTAGGTACTCCAATCCAATCTATTGTCGATACMGAAGATCGAAAAATTTTTGCAGAAAAAATTAATGCGATCGGTGAAAAAGTTGCACCTAGTGCTGCAGTGACTTCTGTAGAAGAAGCTTTAGCCGCTGCTAATCAAATTGGATATCCTGTCATGGCGAGATCTGCCTTTTCCTTAGGAGGCTTGGGATCCGGATTTGCTAACAATGAGGACGAATTAAGGAACTTAGCACATCAGGCGCTGTCACATTCTGATCAATTAATTATTGATAAATCTTTAAAGGGGTGGAAAGAAGTGGAATATGAGGTAGTACGCGATGCCTACGACAATTGTATAACTGTATGCAATATGGAAAATGTGGATCCATTAGGCATTCATACTGGGGAATCAATAGTAGTAGCACCGAGTCAAACCTTATCTAATAGGGAATACTATATGTTGCGCAATACGGCTATAAAAGTAATCAGACATTTTGGCATTGTTGGTGAATGCAATATTCAGTACGCGCTAAATCCTCATTCTGAAGAATTCTTTATTATAGAAGTAAATGCCAGGTTGTCAAGAAGTTCTGCTTTAGCAAGCAAAGCTACGGGATACCCACTTGCTTATGTTGCAGCTAAATTAGCTCTCGGTATAGCTTTACCCGTAATAAAAAATTCAGTAACAGGAGTTACAACAGCGTGTTTTGAGCCCAGCCTAGATTATTGTGTTGTTAAAATTCCTAGATGGGATTTAGCGAAATTTAACAGAGTTAGTACTAAAATTGGCAGTTCTATGAAAAGTGTTGGAGAAGTGATGTCGATAGGCAGAACCTTCGAAGAGGCTTTTCAAAAGGCACTGCGAATGGTTGATGAAAATGTTAATGGCTTTGATCCATATATCAACAAAGTTAATGACGGCGAGCTTCGAGAACCAACAGACAAGCGAATGTTTGTTTTAGCTGCTGCCCTCAGACAAGGATATTCAGTAGAAACTTTATACGAGTTAACAAAAATTGATAAATGGTTTTTAGAAAAATTCAAAAACATTATAAGCTACTATACAACATTAGAAGCCGTTGGCCGAAGTTCAATTACGTTTGATATATTGAAAAAAGCGAAAAAGCTGGGCTACTCTGATAAACAAATCGCTTCTGCCATTAAGAGCACTGAATTAGACGTTCGAAAACTTAGAGAAGAATTCAAAATTACACCATTTGTTAAACAAATTGATACAGTRGCAGCTGAATGGCCAGCATCAACGAACTATCTGTATTTGACTTATAACGGTAACACTCACGATTTAGACTTCCCTGGTACTGCTATAATGGTACTAGGCTCCGGTGTATACAGAATAGGTAGCTCTGTTGAATTTGACTGGTGCGCAGTTGGTTGCTTAAGAGAGCTAAGAAATCAAGGCAAAAAAACCATAATGGTGAATTACAATCCAGAAACTGTGAGCACAGACTACGACATGAGCGACAGATTATACTTTGAAGAAATATCGTTTGAAGTCGTCATGGATATTTATAATCTTGAATATCCTGATGGTGTTATATTGTCGGTGCCTTCAGTTAAGCCGGGATACCTGCGTCCGCTGGTACCGCAGCAGGCGCCAGAAAAGCCTGAACCATGGACTGCGGTAATGGCYGACATCGAACGCGTGGTCATGTCTGGAGTCACGCACTGGCATTCACCTCGTTTCCACGCATACTTYCCTACTGCGAACACCTATCCGGCTATAGTAGCTGACATGCTGAGCGGTGCCATTGCTTGTATTGGATTTACTTGGATTGCTAGTCCTGCGTGTACCGAATTGGAGGTAGTAATGCTGGACTGGTTGGGTCAAATGCTGGGCCTTCCTGATGAGTTCCTGGCCAAGTCRGGTGGTGAAGGTGGTGGTGTGATTCAAGGCACTGCTAGTGAAGCCACTCTCGTTGCTCTTCTTGGAGCAAAGTCACGTATGATGCACCGCGTGAAGGAGGAGCACCCTGAGTGGACTGAGTATGACATTCTGTCAAAACTTGTGGGGTATTGCAATAAGCAAGCCCATTCTTCTGTAGAGCGTGCTGGACTTCTCGGTGGAATCAAACTGCGATCTCTTCAGCCTGATAGTAAAAGGCGTCTTCGCGGTGACATCTTGAAAGAAGCTATAGATGAAGACATTCGCAATGGACTYATACCATTCTATGTTGTTGCAACATTGGGGACTACTTCGTCTTGTACTTTCGATGCTCTGGACGAAATCGGAGACGTYTGCAATGCTCGTGATATCTGGCTGCATGTAGATGCTGCATACGCTGGATCTGCATTCATCTGCCCGGAATACCGTTACCTAATGAAAGGTGTAGAGAAAGCTGATTCATTCAACTTCAATCCACAYAAGTGGTTATTGGTAAACTTTGACTGTTCTGCTATGTGGCTGAAGCAACCACGTTGGATCATAGATGCTTTTAATGTTGATCCATTATATTTGAAACATGATCAACAAGGTTCAGCCCCANNNNNNNNNNNNNNNNNNNNNNNNNNNNNNNNNNNNNNNNNNNNNNNNNNNNNNNNNNNNNNNNNNNNNNNNNNNNNNNNNNNNNNNNNNNNNNNNNNNNNNNNNNNNNNNNNNNNNNNNNNNNNNNNNNNNNNNNNNNNNNNNNNNNNNNNNNNNNNNNNNNNNNNNNNNNNNNNNNNNNNNNNNNNNNNNNNNNNNNNNNNNNNNNNNNNNNNNNNNNNNNNNNNNNNNNNNNNNNNNNNNNNNNNNNNNNNNNNNNNNNNNNNNNNNNNNNNNNNNNNNNNNNNNNNNNNNNNNNNNNNNNNNNNNNNNNNNNNNNNNNNNNNNNNNNNNNNNNNNNNNCTTGGTCTCTTCCGTGCTGCTGTGCCATCTGGCGCGTCCACTGGSGTCCATGAGGCTCTGGAGCTGAGGGACAACATCAAGGGCCAGTACCATGGCAAGGGTGTTCTTACAGCTATCAAGAACATCAATGACATCATTGCTCCTGCGCTGCTCCAACAGAATTTAGAAGTCACTGAACAGAAACAGATTGATGAGTTCATGATCAACTTGGATGGAACTGAGAACAAGTCCAAGTTTGGTGCCAATGCCATCCTGGGTGTATCCYTGGCAGTCGCTAAAGCTGGTGCTGCTAAGAAGGGAGTGCCTCTCTACAAGCACTTGGCTGACTTGGCTGGCAACAACAACATTGTCCTGCCCGTGCCTGCCTTCAATGTCATCAACGGTGGCTCACAYGCCGGCAACAAGCTGGCTATGCAGGAATTCATGATTTTGCCCACAGGTGCTTCATCATTCAGTGAGGCAATGCGCATGGGCTCTGAGGTTTACCACCACCTGAARAAGATCATCAAGGAGAAGTTTGGTCTGGAYTCCACYGCTGTGGGAGACGAGGGTGGCTTYGCCCCCAACATCCAGAACAACAAGGATGCCCTCTACCTCATCCAGGATGCTATCCAGCAGGCTGGGTATACTGGCAAGATTGACATTGGTATGGATGTGGCYGCKTCWGAGTTCTACAAGGAYGGAGTKTATGAYCTSGACTTCAAGAACTCTCAGTCCAACCCGGCYGACTACTTGTCTTCAGACAAGCTAGCGGAAGTGTACCTGGACTTCAACAAGGACTTCCCAATGGTGTCCATCGAAGAYCCCTTCGATCAAGAYGACTGGGCTGCTTGGGCCAACCTCACTTCACGCACGCCCATACAGATTGTTGGAGACGATCTTACTGTGACSAACCCGAARCGCATCGCCACGGCTGTGGAGAAGAAGGCATGCAACTGCTTGCTGCTGAAGGTAAACCAGATCGGCAGCGTTACCGAGTCCATCGCCGCGCATCTGCTCGCCAAGAAGAATGGCTGGGGCACCATGGTCTCACACAGGTCTGGCGAGACTGAAGACACATTCATCGCCGACCTGGTGGTGGGTCTGTCGACTGGTCAGATCAAGACGGGCGCGCCGTGCCGCTCCGAGCGCCTCGTTGGCAGATCATTCATTGACTTCGTACATGAACGGGATCGCGATACTTTCGCGTCGCAAGTCACCACTGGTCTGATTATGCCGAAATCTGCTGATATGGTATGTCGCATCCGACAGTACTGTGGACTAAGTATTAGCTTCGGTGTTAAAGACGCAGTGAAGACTTACGTGCCATTTCTGTTGAAYCTCACCTTCAGAAACTACTTGGTCTTACAAGCTCGTCCGCTGTTTTCTGCATTTAAGACACCTAAAGAAGTCATGAACAACTCCATACCATTCACAATGCGACACACTGCAAATGGTAAAATACAATGTTTAGACGTGGAATCAGTGCCGTATTTGGGTTACATGCCTCAAGATTTAGTCAACACTGATGCGCTGCTATTATACCATCCAGAAGATCTTGTACATATTAGGCAGCTGTATCAAATTATTGTCAAAGAGGGAGGAATGAGGAGGTCAAAGCCTTTTAGATTAATGTGTCATAATGGTGATTCCGTCAAGGTGGAGACGCAATGGTCGGCTTTCATAAACCCATGGTCTAAGAAACTGGAGTTCGTCGTTGGGAAACATTACGTSATTGAGGGTCCTACAAGAACAGATGTATTCAGCAACCCACCACCGCTCAGAGAAACAATTATTTGGGTCATGAACGATGTYAAAAGTACACCAGCGGAGATCACGAAACAACATATCACAAAACGCTGTCAAGAGGTTACGAACTTTATGGAAAGTCTTGTGGAAGAACCAAAGATCGAAGAAGAGTTGCGCGTGGAAATACAGGATGTAGACCAAAGCATCTGTGAAAGGGATTCTGTAATGCTCGGTGGTATATCGCCACACCACGAGCATAGTGACAGCAAATCGAGTACTGAAACACAGCTCAGCTCGTGYACGGTTAAGACTTGCTGGATGAGGTTGCCGAGCTTCCGCTCTGTGGGCGACTCGYTGAAGGACCGCTTCGATGGCGCGTCGCGGGTCATGGTGTCCAACGCGGACCTGGAGACGCCMGCGCAGCGGAACGACGCGGCGCCRCACAGGGTGCCACGGAGAGACCGCTACAGATTCCAACTGAGGCCGCACAATCCAGATCACAAGTCACCGGGGACGAAAGACCTCGTCTATTTGGAGTCATCGCCTGGTTTTTGTGAGAAGAACCCGCGTTTAGGCATTCCTGGTACACACGGACGCGCGTGTAATGACACGAGTATTGGCGTRGATGGGTGCGACCTGATGTGCTGCGGCCGCGGGTACCGGACCGACACCATGTTCGTRGTGGAGCGCTGCAAC
    Osera    GGATACCCTGAGTCTCTTACCGATCCCTCATACCATGCACAACTCTTGGTGCTTACGTATCCATTAATTGGCAATTATGGAGTGCCGGATGAGGAAGAACGAGATGAACATGGTATCCCTAGATGGTTTGAATCTGATCGTATTTGGGCCGCGGGTTTGATAGTAGGTGAAGTGAGCAGAAGAGCTTGTCACTGGCGTGCTAAACGTTCATTAGGAGCATGGCTAGCTTCACATGGAATACCGGGACTATGTGATATTGATACTAGAGCTCTAACACACCGTTTACGCACTGGAATTACTTTAGGGCGAATAGTTCAAGGTGTACCACCGTTTGGACCATTTCCACCAATTTCAGACCCTAATAACAGAAATTTAGTAGCTGAAGTGTCGACTAAGGTAACAAAAACATTTAATGCAAACGGAGATATTACAATTCTGGCAGTTGACTGTGGTCTGAAATACAATCAGATAAGATGTTTAATAGCAAGAAATGCCAAAGTAGTTTTGGTACCGTGGGACCACAAACTAGATCCCAATGATTATGACGGATTGTTCATCAGCAATGGTCCAGGTGATCCAGAAGTTTGTCAAAGAGTGGTAGATAATTTAAGACACATTATTCAAAACAAAAATAATATAAAACCAATTTTCGGTATCTGTTTGGGTCACCAAGTACTGTCTACAGCTGCTGGTTGCGTAACATATAAAACTACATATGGTAACCGTGGTCATAATTTACCATGTACTCACAGTGGAACTGGAAGATGTTATATGACATCACAGAATCATGGATTTGCTGTAGATGCTGATTCACTACCCAACGATTGGAAGATTTTATTCACAAACGAAAATGATAAAACGAACGAAGGAATTATCCATAAGTCATCGCCATATTTTAGTGTACAGTTTCATCCCGAACATACAGCGGGCCCTACGGATCTAGAATGTCTTTTTGACATTTTTATTGATGCAGTAAAAACATTTAAGAGTAAAAAAATTTGTAATATAGACGAAATGATTAACGAAAAGCTAAACTTTGTTCCTACAATACATGAAAGACCAAAAAAAGTACTAATTCTTGGTTCTGGTGGTTTATCTATTGGTCAAGCGGGTGAATTTGATTACTCTGGATCACAGGGTGTAAAAGCTTTACGAGAAGAAAAAATTCAATCAGTATTAATCAATCCCAATATTGCTACTGTTCAAACTTCTAAGGGCTTAGCAGACAAAGTTTACTTTTTACCCATCACACCAGAATATGTTGAACAAGTGATTAAAGCTGAAAGACCTACGGGCATTCTATTGACTTTTGGAGGACAAACTGCATTAAATTGTGGAGTTGAATTGGAAAAATCTAAGATCTTTGAAAAATATAATGTTACTGTTCTCGGAACACCAATTCAGTCAATTGTAGACACTGAAGACAGAAAGRTATTCGCTGAAAAAATTAACGCCATTGGTGAAAAGGTCGCTCCTAGTGCTGCAGTTACTTCAGTGGAAGAGGCTTTGATAGCAGCTAAACAAATAGGATATCCAGTTATGGCCAGATCGGCGTTCTCTTTAGGAGGTCTAGGGTCTGGATTTGCAAACAATGAAGATGAACTTAAAGCACTTGCTCATCAAGCATTATCACATTCCGATCAACTTATTATTGACAAGTCACTTAAAGGTTGGAAGGAAGTTGAATACGAAGTAGTCAGAGATGCTTTCGATAATTGTATTACAGTTTGCAATATGGAAAATGTTGATCCTCTTGGAATCCATACAGGAGAATCTATTGTTGTCGCTCCCAGTCAAACACTTTCTAATAAAGATTACTATATGCTACGTAATACAGCCATAAAAGTTATTCGACATTTTGGAATCGTAGGTGAATGTAATATTCAGTATGCTCTTAATCCACATTCAGAAGAGTTTTATATAATAGAAGTAAATGCTAGACTTTCCAGAAGTTCTGCTTTAGCTAGCAAAGCTACTGGCTATCCGTTAGCTTACGTTGCTGCCAAATTAGCTCTAGGTATACCATTGCCCACTATTAAAAATTCAGTGACCGGAGCAACTACGGCCTGTTTTGAACCAAGTCTTGATTATTGTGTTGTTAAAATACCTCGGTGGGATTTGGCTAAGTTCAATAGAGTCAGCACAAAGATCGGAAGCTCTATGAAAAGTGTAGGCGAAGTCATGTCTATAGGAAGAAGTTTTGAAGAAGCCTTCCAAAAGGCATTACGAATGGTCGATGAGACTGTCAATGGTTTTGATCCGAATATTAAAAAAGTAAATGAAAATGAATTACGAGAACCAACAGATAAGAGAATGTTTGTGTTAGCCGCAGCTCTAAAGGAAGGTTACAATATTGAAAAATTATACGATCTTACTAAAATAGATAAATGGTTTTTGGAAAAGTTTAAAAATATTATAGATTACTATAAAATGCTTGAATCTATTGATTGTGGATCCATTACTTTTGATATATTGAAACAAGCTAAGAAAATCGGCTTTTCTGACAAACAAATCGCTGCCGCTATACAGAGCACTGAAGTAGCTGTGAGAAAACTACGGGAAGAATATAAAATTACACCATGTGTGAAACAGATCGATACAGTTGCAGCTGAGTGGCCTGCATCTACGAACTATCTATATTTGACCTATAACGGAAGCACTCATGATTTAGATTTCCCTGGAGGATTCGTGATGGTTTTGGGCTCTGGAGTTTACAGAATAGGAAGTTCTGTTGAATTCGATTGGTGTGCAGTAGGTTGCCTTAGAGAGTTAAGAAATCAAGGCAAACAGACAATCATGGTCAACTACAATCCTGAAACTGTTAGCACAGATTATGATATGAGTGACAGGTTGTATTTCGAAGAAATATCGTTTGAAGTAGTTATGGACATTTATAATATAGAAAATCCAAGCGGTGTTATATTATCTGTGCCTTCAGTAAAGCCMGGSTATCTRCGSCCATTGGTRCCGGARCAAGCTCCKCAACARCCKGAGCCCTGGACAGCGGTGATGGCAGAYATYGARMGGGTCGTSATGTCYGGCGTYACGCAYTGGCATTCGCCRCGCTTCCACGCCTACTTCCCCACTGSTAAYTCWTACCCAGCYATWGTTGCTGACATGCTMAGTGGTGCYATTGCATGCATCGGATTYACTTGGATYGCKAGTCCWGCATGCACAGAACTAGAAGTAGTTATGTTGGACTGGCTGGGCCAAATGCTGGGTCTCCCCGATTCTTTCTTGGCGAAGTCAGGAGGCCAGGCTGGCGGTGTCATTCAGGGCACCGCCAGTGAGGCTACACTGGTAGCTTTGTTGGGGGCCAAGTCACGCTGCATGGTGCGCGTCAAGGAAGAACATCCGGAATGGACTGACACTGAAATACTGTCCAAACTCGTTGGCTATTGCAACAAACAAGCCCACTCGTCTGTGGAGCGCGCTGGTTTGTTGGGTGGCGTGAAGCTTCGCTCGTTGCAACCTGATTCCAAGCATCGCCTGCGAGGCGAGACTTTACGAGAAGCTATTGAAGAAGATATTCGCAATGGATTAATACCATTTTACGCGGTGGCTACACTTGGCACGACTTCGTCTTGTACTTTCGACGCTCTAGATGAGATAGGTGAAGTGTGCAACGCCCGCAACATTTGGTTACATGTGGACGCCGCTTATGCAGGCTCTGCTTTCATCTGTCCTGAGTACAGATACCTTATGAAAGGTGTAGAAAAAGCCGATTCCTTCAATTTCAACCCCCACAAATGGATGTTGGTGAACTTTGACTGCTCTGCAATGTGGCTTAAAGAACCTAGATGGATTATTGATGCCTTCAACGTTGATCCTCTATACTTAAAACACGATATGCAGGGATCTGCCCCTGATTACCGTCACTGGCAAATTCCACTAGGCCGCCGCTTCAGAGCTCTTAAGCTGTGGTTCGTGTTAAGATTGTACGGTGTCGAAAATCTACAAAAACACATCAGAAAGCAAATTGCCCTTGCCCATCTGTTTGAAAAGCTATGCTGTAGCGATGAAAGATTTGAATTATTCGAAGAAGTCACAATGGGGCTAGTTTGCTTTAGACTAAAAGGAAGTAACGAGATAAACGAGGAGTTACTGAGACGGATAAATGGCCGTGGAAAAATTCACCTCGTTCCTTCGAAAATCGATGACGTATACTTCCTGCGTCTGGCTATTTGCTCACGTTATTCCGAAGAGTGTNNNNNNNNNNNNNNNNNNNNNNNNNNNNNNNNNNNNNNNNNNNNNNNNNNNNNNNNNNNNNNNNNNNNNNNNNNNNNNNNNNNNNNNNNNNNNNNNNNNNNNNNNNNNNNNNNNNNNNNNNNNNNNNNNNNNNNNNNNNNNNNNNNNNNNNNNNNNNNNNNNNNNNNNNNNNNNNNNNNNNNNNNNNNNNNNNNNNNNNNNNNNNNNNNNNNNNNNNNNNNNNNNNNNNNNNNNNNNNNNNNNNNNNNNNNNNNNNNNNNNNNNNNNNNNNNNNNNNNNNNNNNNNNNNNNNNNNNNNNNNNNNNNNNNNNNNNNNNNNNNNNNNNNNNNNNNNNNNNNNNNNNNNNNNNNNNNNNNNNNNNNNNNNNNNNNNNNNNNNNNNNNNNNNNNNNNNNNNNNNNNNNNNNNNNNNNNNNNNNNNNNNNNNNNNNNNNNNNNNNNNNNNNNNNNNNNNNNNNNNNNNNNNNNNNNNNNNNNNNNNNNNNNNNNNNNNNNNNNNNNNNNNNNNNNNNNNNNNNNNNNNNNNNNNNNNNNNNNNNNNNNNNNNNNNNNNNNNNNNNNNNNNNNNNNNNNNNNNNNNNNNNNNNNNNNNNNNNNNNNNNNNNNNNNNNNNNNNNNNNNNNNNNNNNNNNNNNNNNNNNNNNNNNNNNNNNNNNNNNNNNNNNNNNNNNNNNNNNNNNNNNNNNNNNNNNNNNNNNNNNNNNNNNNNNNNNNNNNNNNNNNNNNNNNNNNNNNNNNNNNNNNNNNNNNNNNNNNNNNNNNNNNNNNNNNNNNNNNNNNNNNNNNNNNNNNNNNNNNNNNNNNNNNNNNNNNNNNNNNNNNNNNNNNNNNNNNNNNNNNNNNNNNNNNNNNNNNNNNNNNNNNNNNNNNNNNNNNNNNNNNNNNNNNNNNNNNNNNNNNNNNNNNNNNNNNNNNNNNNNNNNNNNNNNNNNNNNNNNNNNNNNNNNNNNNNNNNNNNNNNNNNNNNNNNNNNNNNNNNNNNNNNNNNNNNNNNNNNNNNNNNNNNNNNNNNNNNNNNNNNNNNNNNNNNNNNNNNNNNNNNNNNNNNNNNNNNNNNNNNNNNNNNNNNNNNNNNNNNNNNNNNNNNNNNNNNNNNNNNNNNNNNNNNNNNNNNNNNNNNNNNNNNNNNNNNNNATTGGTAGATCTTTCATTGATTTCGTGCATCCACGGGATCGCAACACGTTTGCATCGCAAATCACAAGTGGTTTAGCTGTCCCTAAAATTGCAAATATGGTGTGTCGTATACGTCGATACAGAGGACTCACAACAGGATTCGGAGTGAAGGAACGTATCGTCACTTACATGCCGTTTCTACTCAAATTTACTTTCAAGAATTATTTAGTCATACAAACCACACCTTTCTTCTCTGCATTTAAAATTCCTAATGAAATAATAACCAACGCAATACCGTTTGTTATACGCCACGCGGCTAACGCAAATATTGAATACATTGATTCGGAATCAGTGCCATACCTTGGCTTTTTGCCGCAAGAAATGATTGGGAAAGATGCCCTTCAATTATACCATCCTGATGATCTTTGTTACATTAGACAGGTTTATGAAATCATTGTAAAAGAAGGTAGCTTAGCGCGTTCGAAACCTTATAGAATGGTTGTGCAAAACGGAGATTCTATTAAGTTGGAAACGGAGTGGTCTTCGTTCATTAATCCGTGGTCACGTAAATTAGAATTCGTAATCGGAAAACATTATATTATAGAGGGGCCAACCAACCCGGATGTTTTCCAAACTCCTGATCCAGAAAGAGAAAGTATCGTAAGAATTATGAATGAGGTATTAACTAAACCCGCGGAAGTTGCCAAGCAACAAATGAGCAAAAGATGCCAAGATTTAGCCTCATTTATGGAGAGTCTCATGGAAGAACCCAAGACCGACGATGAGCTGAGACTTGAAATTCAAGATGCTGATCACAGCTACTACGAGCGTGATTCTGTGATGCTAGGCGGRATANNNNNNNNNNNNNNNNNNNNNNNNNNNNNNNNNNNNNNNNNNNNNNNNNNNNNNTCGTGCACGGTGAAGACTTGTTGGATGAGGCTGCCRAGTTTCCGTTCAGTGGGCGACTCACTTAAAGATCGTTTTGATGGTGCATCACGGGTGATGCTGTCTAATAACGATCTGGAAACGCCCGTTCAGAGAAACGAGGCGGCACCACACAGGGTACCGCGGCGAGACCGGTACAGGTTTCAGCTGCGGCCGCATAACCCTGACCATAAGTCTCCGGGGGCCAAGGACCTCGTTTATCTAGAACCGTCGCCGGGATTCTGCGAGAAAAACCCAAGGCTAGGCATCCCCGGTACGCACGGGCGTGCCTGTAACGATACCAGTATCGGTGTCGATGGCTGCGACCTAATGTGCTGCGGCCGCGGCTACCGGACAGAAAAAATGTTTGTTGTAGAACGGTGTAAT
    PBO      GGGTATCCAGAATCGCTGACAGATCCGTCCTATCATGCTCAACTATTGGTGCTGACATATCCCTTAATTGGAAATTACGGTGTTCCTGACGAAGAAGAACACGACGAATATGGAATACCCAGATGGTTCGAATCTAACCGTATTTGGGCTGCGGGATTGGTAGTCGGTGAAGTGAGCACCCGAGCTTGTCACTGGCGCGCTAAGCGTTCCCTCGGTGCTTGGTTGGAGGCTCATAACATTCCTGGTATCTGTGATATTGATACACGTGCTCTAACCTATCGCCTTCGAGAAGGAGTTACCCTTGGACGAATTATACAAGGTGTGCCGCCTTTCGGACCTTTACCGCCATTGGCAGACCCTAATATAAGGAATTTAGTTGCTGAAGTTTCCGCGAAGGAACCGAAAATATTTAATCCTAATGGTGATATTACAATAATGGCAGTAGACTGTGGATTAAAATTTAATCAAATAAGGTGCTTGATAAAGAGAAATGCAAAGGTTATTTTAGTGCCTTGGAATCATAAAATAGATCCAAATCAATATGATGGCCTGTTCCTCAGTAACGGTCCCGGTGATCCGGAAATGTGTAAAGTTGTTGTTCAACATTTGCGCGAAGTAATCAACAATAAAACAAATAGAAAACCAATATTTGGTATCTGTCTTGGACATCAATTGTTGTCAACCGCTGCCGGGTGCAAGACTTACAAGACGACGTATGGAAATCGTGGTCATAATTTACCATGCACTCACAGCGGTACAGGAAGATGTTTTATGACTTCACAGAACCACGGTTTTGCTGTTGATGCAAATTCGCTACCAGACGACTGGAAAATATTATTTACAAATGAAAACGATAAAACAAATGAAGGCATAATCCATAAGAACTCTCCATTTTTTAGTGTTCAATTCCATCCAGAACATACTGCGGGTCCAACGGACTTAGAGTGCCTTTTCGATGTATTCATAGATGCAGTAAAATGCTTTAAAAATAATAAGGACTGTATAATTGATACTATGATCACAGATAAATTGAAATTTGTTCCGACTATTCAAGAGAGACCCAAAAAAGTTTTGATTCTTGGTTCTGGAGGCTTATCCATCGGCCAAGCTGGCGAATTTGATTATTCAGGATCACAAGGCGTCAAGGCAATGCAGGAAGAAAAAATTCAAACTGTTCTAATAAATCCTAATATTGCTACCGTTCAAACGTCTAAAGGCTTAGCAGATAAAGTTTATTTTTTACCTATTACTCCCGAATATGTTGAACAAGTTATCAAAGCAGAAAGACCAACGGGAGTATTATTAACATTTGGAGGACAGACTGCATTAAATTGTGGTGTAGAATTACAAAAATCTAAAATATTTGATAAATATAATGTAAGTGTACTTGGTACTCCTATTCAGTCTATTGTTGATACTGAAGATAGAAAAATATTCGCTGAAAAAATTAATGCAATTGGTGAGAAAGTTGCACCTAGTGCAGCAGTAACTTCAGTAGATGAAGCCGTTGCCGCAGCTGTGCAGATAGGATATCCAGTTATGGCGCGTTCAGCATTTTCTTTAGGTGGCCTAGGTTCGGGATTTGCTAATAATGAAGATGAACTTAGAGCATTGGCTCATCAAGCGTTGTCGCATTCTGACCAACTTATTATTGATAAATCTCTAAAAGGTTGGAAAGAAGTGGAGTATGAAGTTGTTAGGGATGCATACGATAATTGTATTACTGTTTGTAATATGGAAAATGTTGATCCTTTAGGTATACATACAGGAGAGTCAATTGTTGTTGCACCAAGTCAAACACTATCTAATAGAGAATATTACATGTTACGTAATACAGCTATTAAAGTTATCAGACACTTCGGTATAGTAGGAGAGTGTAATATACAATATGCTCTCAATCCATATTCGGAAGAATTTTATATTATAGAAGTCAACGCTAGATTATCGAGAAGCTCAGCTTTAGCAAGTAAAGCTACTGGATATCCTCTAGCCTACGTAGCCGCAAAATTAGCTCTGGGAATTCCTCTACCACTCATAAAAAATTCTGTAACAGGTGTTACTACAGCATGCTTTGAGCCAAGTCTTGATTATTGTGTTGTAAAAATTCCTCGATGGGATTTAGCTAAATTCAATAGAGTCAGTACCAAAATTGGAAGTTCTATGAAGAGTGTAGGGGAAGTTATGTCTATAGGGCGGAGTTTTGAGGAAGCATTCCAAAAAGCTCTACGGATGGTAGATGAAAATGTAAATGGCTTCGACCCAAACATTAAAAAAGTGAATGAAAATGAATTGAGAGAACCAACCGACAAACGTATGTTTGTGCTAGCTGCTGCATTAAGAGAAGGTTATAGTGTAGAACAATTATATGATTTGACCAAAATTGACAAATGGTTTTTAGAAAAATTTAAAAATATTATCGATTATTATAAAACTCTTGAAACTTTTAATCATGGTTCTATTACATGTGATATCCTAAAGAAAGCAAAGAAAAAAGGTTTTTCTGATAAACAAATTGCTGCTGCTATAAAAAGTACAGAATTGGCTGTCAGAAAATTAAGAGATGAATACAAAATTATACCATTTGTAAAACAAATTGATACAGTAGCCGCTGAATGGCCAGCTTCTACTAATTATCTATATTTAACATATAACGGTAGTAAACATGATGTGGAATTCCCCGGAGATTTTACCGTGGTTTTGGGTTCCGGCGTATACAGAATAGGAAGTTCCGTCGAGTTCGATTGGTGTGCAGTTGGATGTTTAAGAGAATTAAGAAATCAAGGCAAGAAAACTATCATGATAAACTATAATCCAGAAACTGTCAGTACTGATTATGATATGAGTGACAGACTATACTTTGAAGAAATTTCTTTCGAAGTAGTAATGGATATATACAATATAGAACATCCCACTGGTGTGATATTATCTGTGCCGTCTGTGAAGCCAGGTTACCTTCGCCCACTGGTGCCGGAACAGGCGCCACAGCAGGCCGAGCCGTGGACGGCGGTGATGGCGGACATCGAGCGTGTGGTCATGTCCGGCGTGACGCACTGGCATTCGCCGAGGTTCCACGCCTACTTCCCCACGGCTAACTCCTACCCAGCTATTGTTGCCGACATGCTGAGCGGGGCCATCGCTTGCATCGGTTTTACTTGGATTGCAAGCCCAGCATGTACGGAATTAGAAGTTGTGATGTTGGACTGGCTGGGGCAAATGTTGGGTCTCCCGGAGGAATTTTTAGCTCGTTCGGGCGGCGAAGCTGGTGGCGTCATTCAGGGTACCGCCAGTGAGGCGACTTTAGTAGCTCTTCTTGGCGCTAAAGCACGTAAGATGCAAAAAGTTAAGGATGAACATCCGGAATGGAGCGATACCGACATTCTCGCTAAGCTAGTCGGTTATTGTAACAAACAAGCCCATTCTTCCGTGGAACGTGCTGGTCTYTTGGGCGGTGTCAAACTGCGCAGCTTRCAGCCAGACGGTAAAAGACGTCTTCGTGGTGACATATTGCGTGACGCGATGGAGGAAGATATACGTAAAGGACTTATACCATTTTACGTCGTGGCAACATTGGGTACAACCTCCTCCTGTACTTTTGACGCATTGGACGAGATTGGAGACGTGTGTGCTTCTCATGGTGTATGGCTGCATGTGGACGCAGCATATGCCGGTTCTGCGTTTATATGCCCCGAGTATCGTTACCTCATGAAAGGAGTAGAGAAAGCAGACTCTTTTAACTTTAACCCCCATAAATGGATGCTCGTCAACTTCGATTGCTCCGCGATGTGGCTCAAACAACCGCGATGGATCGTTGACGCTTTCAACGTTGACCCACTTTACTTGAAGCATGACCAACAAGGGTCTGCACCAGATTATCGCCATTGGCAAATTCCATTAGGCCGTCGTTTCAGAGCGCTCAAACTATGGTTTGTCTTAAGACTTTACGGCGTTGAGAATCTTCAGAAACATATCAGAAAACATATTGCGTTGGCTCATCACTTCGAAATGCTTTGCACATCGGACGAGAGATTCGAATTGTTCGAAGAAGTAACAATGGGACTCGTTTGCTTCAGACTTAAAGGCTCTAATGATATCAATGAAGAATTATTAAGGCGTATCAACGGACGTGGCAAGATCCATTTGGTTCCATCGAAAATTGATGATATTTACTTCTTAAGATTGGCCATTTGCTCGCGTTTCATGGAAGAAAGTNNNNNNNNNNNNNNNNNNNNNNNNNNNNNNNNNNNNNNNNNNNNNNNNNNNNNNNNNNNNNNNNNNNNNNNNNNNNNNNNNNNNNNNNNNNNNNNNNNNNNNNNNNNNNNNNNNNNNNNNNNNNNNNNNNNNNNNNNNNNNNNNNNNNNNNNNNNNNNNNNNNNNNNNNNNNNNNNNNNNNNNNNNNNNNNNNNNNNNNNNNNNNNNNNNNNNNNNNNNNNNNNNNNNNNNNNNNNNNNNNNNNNNNNNNNNNNNNNNNNNNNNNNNNNNNNNNNNNNNNNNNNNNNNNNNNNNNNNNNNNNNNNNNNNNNNNNNNNNNNNNNNNNNNNNNNNNNNNNNNNNNNNNNNNNNNNNNNNNNNNNNNNNNNNNNNNNNNNNNNNNNNNNNNNNNNNNNNNNNNNNNNNNNNNNNNNNNNNNNNNNNNNNNNNNNNNNNNNNNNNNNNNNNNNNNNNNNNNNNNNNNNNNNNNNNNNNNNNNNNNNNNNNNNNNNNNNNNNNNNNNNNNNNNNNNNNNNNNNNNNNNNNNNNNNNNNNNNNNNNNNNNNNNNNNNNNNNNNNNNNNNNNNNNNNNNNNNNNNNNNNNNNNNNNNNNNNNNNNNNNNNNNNNNNNNNNNNNNNNNNNNNNNNNNNNNNNNNNNNNNNNNNNNNNNNNNNNNNNNNNNNNNNNNNNNNNNNNNNNNNNNNNNNNNNNNNNNNNNNNNNNNNNNNNNNNNNNNNNNNNNNNNNNNNNNNNNNNNNNNNNNNNNNNNNNNNNNNNNNNNNNNNNNNNNNNNNNNNNNNNNNNNNNNNNNNNNNNNNNNNNNNNNNNNNNNNNNNNNNNNNNNNNNNNNNNNNNNNNNNNNNNNNNNNNNNNNNNNNNNNNNNNNNNNNNNNNNNNNNNNNNNNNNNNNNNNNNNNNNNNNNNNNNNNNNNNNNNNNNNNNNNNNNNNNNNNNNNNNNNNNNNNNNNNNNNNNNNNNNNNNNNNNNNNNNNNNNNNNNNNNNNNNNNNNNNNNNNNNNNNNNNNNNNNNNNNNNNNNNNNNNNNNNNNNNNNNNNNNNNNNNNNNNNNNNNNNNNNNNNNNNNNNNNNNNNNNNNNNNNNNNNNNNNNNNNNNNNNNNNNNNNNNNNNNNNNNNNNNNNNNNNNNNNNNNNNNNNNNNNNNNNNNNNNNNNNNNNNNNNNNNNNNNNNNNNNNNNNNNNNNNNNNNNNNNNNNNNNNNNNNNNNNNNNNNNNNNNNNNNNNNNNNNNNNNNNNNNNNNNNNNNNNNNNNNNNNNNNNNNNNNNNNNNNNNNNNNNNNNNNNNNNNNNNNNNNNNNNNNNNNNNNNNNNNNNNNNNNNNNNNNNNNNNNNNNNNNNNNNNNNNNNNNNNNNNNNNNNNNNNNNNNNNNNNNNNNNNNNNNNNNNNNNNNNNNNNNNNNNNNNNNNNNNNNNNNNNNNNNNNNNNNNNNNNNNNNNNNNNNNNNNNNNNNNNNNNNNNNNNNNNNNNNNNNNNNNNNNNNNNNNNNNNNNNNNNNNNNNNNNNNNNNNNNNNNNNNNNNNNNNNNNNNNNNNNNNNNNNNNNNNNNNNNNNNNNNNNNNNNNNNNNNNNNNNNNNNNNNNNNNNNNNNNNNNNNNNNNNNNNNNNNNNNNNNNNNNNNNNNNNNNNNNNNNNNNNNNNNNNNNNNNNNNNNNNNNNNNNNNNNNNNNNNNNNNNNNNNNNNNNNNNNNNNNNNNNNNNNNNNNNNNNNNNNNNNNNNNNNNNNNNNNNNNNNNNNNNNNNNNNNNNNNNNNNNNNNNNNNNNNNNNNNNNNNNNNNNNNNNNNNNNNNNNNNNNNNNNNNNNNNNNNNNNNNNNNNNNNNNNNNNNNNNNNNNNNNNNNNNNNNNNNNNNNNNNNNNNNNNNNNNNNNNNNNNNNNNNNNNNNNNNNNNNNNNNNNNNNNNNNNNNNNNNNNNNNNNNNNNNNNNNNNNNNNNNNNNNNNNNNNNNNNNNNNNNNNNNNNNNNNNNNNNNNNNNNNNNNNNNNNNNNNNNNNNNNNNNNNNNNNNNNNNNNNNNNNNNNNNNNTCCTGCACGGTGAAGACTTGCTGGATGAGACTGCCGAGCTTCCGGTCCGTGGGCGACGCGCTCAAGGATCGCTTCGACGGCGCGTCGCGGGTGAAGGTGTCGAACGGCGATCTGGAGCAGCCCGCGCARAGGAAYGACGCGGCGCCGCACAGGGTGCCTAGGAGGGACCGGTACAGGTTCCAGCTGCGGCCGCACAATCCGGACCACAARTCGCCGGGGGTGAAGGACCTCGTGTATCTGGAATCGTCGCCGGGGTTCTGCGAGAAGAACCCGCGGCTGGGCATCCCCGGCACGCACGGCCGCGCCTGCAACGACACGAGCATCGGCGTGGACGGCTGCGACCTGATGTGCTGCGGCCGGGGCTACCGGACGGAGACCATGTTCGTGGTGGAGCGGTGCAAC
    Pcym     GGATACCCAGAATCCTTGACAGATCCATCTTACCATGCACAACTTCTTGTACTTACATATCCCTTAATCGGGAACTACGGTGTGCCTGATGAAGACGAGCGAGATGAATATCAACTGCCTAAGTGGTTTGAATCCGACCGTATTTGGGCAGCAGGGTTGATTGTAGGCGAAGTGAGTACGCGTGCTTGTCACTGGCGTGCTAAGCGCTCTCTAGGAGCTTGGCTAGCAGCTCATAATATACCAGGTCTCTGTGACGTAGACACTCGAGCYCTGACACATCGCCTACGAAATGGGGTCATGCTTGGTAGAATCGTGCAAGGCGTACCACCATTTGGTCCCCTGCCGCCATTGTCGGATCCTAATGTTAGGAATTTAGTTGCTGAAGTTTCTGTAAAGGAAACGAAAATATTCAACCCCAATGGTGAAGTGACAATAGTAGCTGTAGATTGTGGTTTAAAGTTCAATCAAATAAGATGTTTAATAAAAAGAAATGTTAAAGTAGTATTAGTGCCGTGGAACCACAAACTGGACCCAAACACTTACGATGGCCTGTTCATCAGTAACGGACCTGGTGATCCAGAAATGTGCAAACAGGTGGTTGAGAATTTAAAAAAAGTTGTCAATGATAAGTCAAATATAAAACCAATTTTTGGCATTTGTCTCGGTCATCAACTTTTGTCGACTGCAATTGGATGCAGAACGTATAAAACGAGTTACGGCAATCGTGGACACAACTTACCATGTACACATAGTGGCACAGGAAGATGTTTTATGACATCACAAAATCATGGATTTGCCGTAGATGTCAACACATTGCCCGAAAATTGGAAAATATTATTTACCAATGAAAACGATAAAACAAATGAAGGAATTATACATAACACAATGCCTTTCTTCAGTGTACAATTTCATCCTGAACACACTGCTGGTCCTACTGACCTCGAATGTCTTTTTGATATCTTTGTAGATGCAGTAAAATCTTTCAAAGTTAAAAAACAATATGTGATTGATCAAATGATCACAGAGAAGTTGCGATATGAGCCAACTATTCCTGAAAGACCGAAAAAAGTATTGATTCTGGGTTCAGGTGGTCTATCTATCGGTCAAGCTGGTGAATTTGACTACTCAGGATCTCAAGGAGTCAAGGCAATGCAAGAAGAAAAAGTTCAGACAGTACTTATAAATCCTAACATTGCCACTGTTCAAACTTCTAAAGGTTTGGCTGACAAAGTTTACTTCCTACCAATCACACCAGAATATGTTGAACAAGTAATTAAAGCAGAAAGACCGACCGGTGTCTTACTTACATTTGGAGGACAGACAGCATTAAATTGTGGAGTGGAGCTACAAAAATCCAAAATTTTTGAGAAGTACAATGTGAATGTTCTGGGAACACCTATCCAGTCAATTGTAGATACAGAGGACAGAAAAATATTTGCAGAAAAAATTTATGCCATTGGTGAGAAAGTTGCTCCTAGCGCAGCAGTCACATCCGTTGAAGAAGCTCTTACAGCAGCTGTTCAAATTGGTTATCCAGTAATGGCACGTTCTGCATTTTCACTAGGAGGCTTAGGCTCCGGGTTTGCTAATAATGAAGAAGAACTAAGATCACTTGCCCATCAAGCATTATCTCATTCTGATCAATTAATCATCGATAAATCACTGAAAGGATGGAAAGAAGTAGAGTATGAAGTCGTGAGAGAYGCATTTGATAATTGCATAACTGTATGTAATATGGAAAACGTAGATCCGTTAGGAATACACACTGGAGAATCTATAGTGGTTGCGCCAAGTCAAACTTTATCAAATCGAGAGTATTACATGCTCCGAAACACTGCTATTAAAGTTATCAGACATTTTGGTATTGTTGGAGAGTGTAATATTCAGTATGCTCTTAATCCTAATTCTGAAGAGTTTTTTATCATTGAAGTAAATGCCCGATTATCTCGTAGTTCCGCTTTAGCCAGTAAGGCTACAGGGTATCCGCTAGCTTATGTAGCTGCGAAATTAGCTCTTGGCATTCCTTTACCTATTATTAAAAACTCTGTTACTGGAGTCACAACGGCTTGTTTTGAACCAAGCTTAGATTATTGTGTTGTCAAAATACCTAGRTGGGATTTAGCTAAATTTAATAGAGTAAGCACTAAAATTGGAAGTTCCATGAAAAGTGTTGGCGAAGTTATGTCAATAGGAAGAAATTTTGAAGAGGCTTTTCAAAAAGCATTGCGTATGGTGGATGAAAATGTAAATGGTTTTGACCCAAACATCCAAAAAGTAAGCGAAAATGAACTTAAAGAACCAACAGATAAACGAATGTTTGTTTTAGCTGCTGCACTCAAGCAAGGGTATAGCGTTGAAACTTTATACGAACTGACAAAAATTGATTGTTGGTTCTTGGAGAAATTTAAAAATATTATAGATTATTACAAGACACTCGAAACTGTYGGTAGTGGTACAATCACTTTTGATATATTAAAGAAAGCTAAAAAAATTGGATTCTCTGATAAACAAATTGCCGCTGCAATAAAAAGCACTGAACTAGCCGTGAGAAAATTACGGGAAGAACATAAAATTACACCATTTGTAAAGCAAATTGATACAGTAGCTGCGGAATGGCCTGCCACCACTAACTATCTTTACTTAACATATAATGGCAGCACACATGATCTTGAATTCCCTGGAAACTTTGTAATGGTTTTAGGATCAGGTGTATACAGAATTGGAAGCTCGGTAGAATTTGATTGGTGTGCTGTAGGGTGCTTGAGAGAATTGAGAAACCAGGGCAAAAGTACTATTATGGTAAATTATAACCCTGAGACGGTAAGTACTGATTATGACATGAGTGACAGATTGTACTTTGAAGAAATATCTTTTGAGGTTGTAATGGATATTTATAAYATCGAACATCCTAGCGGTGTAATATTATCAGTGCCGTCAGTAAAGCCTGGGTACCTTCGACCGCTGGTCCCCGAGACGGCTCCGGAAAAACCCGAGCCATGGACCGCTGTGATGGCGGATATCGAGCGTGTGGTCATGTCCGGTGTGACGCATTGGCACTCACCTCGTTTCCACGCATACTTCCCCACAGCTAACTCTTACCCGGCTATTGTAGCTGATATGCTTAGCGGTGCCATTGCGTGTATTGGATTTACTTGGATTGCTAGCCCTGCCTGCACGGAATTGGAAGTTGTTATGCTGGACTGGCTAGGCCAGATGCTCGGCTTGCCTGAAGAGTTCCTGGCGCGATCAGGAGGCGAAGCTGGAGGCGTCATTCAAGGCACAGCTAGCGAAGCGACACTTGTCGCACTTCTTGGAGCCAAAGCCCGCACTATGCAACGGGTTAAGGAACAACATCCTGACTGGACTGACCATGATATTCTGTCCAAATTAGTGGGATATTGCAACAAGCAAGCCCACTCATCCGTGGAGCGAGCTGGGCTTTTGGGAGGCGTTAAGCTACGGTCTCTAAAGCCTGATGATAAAAGACGTCTTCGAGGTGACATTCTACGTGAGGCAATGGATGAGGACATTAGCAAAGGACTTATCCCATTCTATGTAGTGGCAACGTTGGGTACGACATCTTCGTGCACTTTCGACGCGTTGGATGAGTTCGGCGAGGTGTGCGCCGAGCACGACGTGTGGCTGCACGTGGACGCTGCCTACGCCGGCTCCGCGTTCGTCTGTCCCGAGTATCGCTACCTTATGAAAGGCGTCGAGAAGGCAGATTCTTTTAACTTTAACCCGCACAAGTGGTTACTAGTCAATTTCGATTGTTCAGCTATGTGGCTTAAGCAACCTCGTTGGATCGTCGATGCGTTCAACGTTGACCCTCTCTACTTGAAACATGACCAACAAGGGTCGGCTCCTGACTATCGCCATTGGCAAATTCCATTAGGACGACGATTCAGAGCTCTCAAGTTGTGGTTCGTGTTACGATTGTACGGTGTCGAGAATCTTCAAAAGCATATAAGAAAGCATATCGCTTTAGCCCATCTCTTCGAAAGGCTTTGTACCTCTGACCCAAGATTTGAATTATTCGAGGAAGTGACGATGGGACTTGTATGCTTCAGATTGAAAGGAAGCAATGATCTGAATGAAGAACTTCTCAGAAGAATTAACGGACGTGGGAAGATTCATCTTGTTCCTTCCAAAATTGACGACGTTTATTTCCTAAGATTAGCAATTTGTTCCCGTTTTACTGAAGATAGTCTAGGTCTCTTCCGTGCTGCAGTACCATCTGGTGCATCCACTGGAGTCCATGAGGCTCTRGAAYTGAGAGATAATGTGAAGGGTGAATACCATGGCAAGGGTGTGCTCACTGCCATCAAGAACATTAATGACACCATTGCCCCAGAACTACTCAAACAAAACATTGAAGTAACGCAGCAAAAAGAGATTGATCAATTYATGATCAACTTGGATGGCACAGAAAACAAATCCAAGCTTGGTGCTAATGCCATCCTGGGAGTATCCCTGGCTGTTGCCAAGGCTGGAGCTGCCAAGAAGGGTGTACCTCTATACAAGCACTTGGCAGACTTGTCTGGAAATAGCAACATTGTGCTCCCAGTGCCAGCCTTCAATGTCATYAATGGAGGCTCTCATGCCGGCAACAAGCTGGCTATGCAGGAATTCATGATCCTACCCACTGGTGCCACCACATTCAGCGAGGCCATGCGTATGGGTTCAGAAGTGTACCACCACCTGAAGAAGATCATCAAGGAGAAGTTCGGCCTTGATTCCACGGCCGTCGGTGACGAGGGAGGCTTCGCGCCCAACATTCAAAACAACAAGGATGCTCTCTACCTCATTCAGGATGCCATCCAGCAGGCTGGATACACGGGCAAGATTGAAATCGGTATGGATGTTGCTGCGTCTGAATTCTTCAAAAATAGCACTTACGATCTTGACTTCAAGAACCCCAAGTCCAACCCCGCCGATTACTTGTCTTCTGACAAATTGGCTGAGGTTTACCTGGACTTCATCAAAGACTTCCCGATGGTCTCCATCGAGGACCCCTTCGACCAGGACGATTGGGCGGCGTGGGCCAACCTTACCTCCCGCACACCAATCCAGATTGTTGGTGATGATTTGACTGTAACAAACCCCAAGCGCATTACCACTGCCGTTGAAAAGAAGGCGTGCAACTGCCTCCTGCTGAAGGTCAACCAGATCGGAAGTGTCACCGAATCTATTGATGCTCACTTGCTGGCCAAGAAGAATGGATGGGGCACTATGGTATCCCACAGGTCCGGTGAGACCGAGGACACATTCATCGCCGACCTGGTGGTTGGTCTGTCGACCGGACAGATCAAGACCGGAGCCCCCTGCCGCTCGGAGCGCCTCATCGGCAGATCTTTCATTCAGTTTCTTCATCCTGGGGATCGCAACGCGTTCGCATCACAAATAACCAACGGCCTGGCGATACCGAAAAATTACGCTATGGTATGCCGTATTAGAGAATATCGTGGGCTGTCCACACGCTTCGGGGTCAAGGAGCTCCAAGTTAACTACACACCGTTCTTTTTRAAGTTAACCTTAAAAAATTACTTGGTTATTAGAGCTACGCCTATGTACTCCGCGTTTAAAGTGCCTAATGAGATTGTAACAAAGCCTGTGTCATTTGTGTTGCGTCATGCAGCCAATGGCAACCTGGAGTACATAGACTTAGAGTCGGTCCCGTTTCTTGGGTACTTACCCCAGGATTTGATAGACAAGGACGCCTTGAGGCTATACCATCCCGATGACCTGGGATATCTGAGTCAGGTGTATGAAACTATAGTCAAACAAGGATCGGTGCCCCTGTCTAGGTCTTTCAGAATGATGACACAGAACTGCGGTTATATTAAAGTGGAGACAGAGTGGTCTTCATTCATTAATCCATGGTCCAAGAAACTGGAGTTCGTCATCGGAAAACATCATATTATAGAGGGTCCTGTTCATCCCGATGTGTTCGCAATCCCAGCTGCTGATCGTGACGATATTATCAGGATTATGAATGAAGTAATAACAAAACCGGCTGAGGTTGCGAAACAGCAAATGACCAAAAAATGCCAAGACCTCGCCAACTTTATGGAGAGCCTGATGGAGGAAGTTAGAACTGATGAAGAGCTGCGTTTGGAAATACAGGATCCCGATCACAGCTATTATGAACCGGACTCGGTGATGCTCGGCGGCNNNNNNNNNNNNNNNNNNNNNNNNNNNNNNNNNNNNNNNNNNNNNNNNNNNNNNNNNTCTTGCACGGTGAAGACTTGCTGGATGAGGCTGCCGAGCTTTCGCTCTGTGGGCGACGCGTTGAAGGACCGCTTCGATGGCGCGTCGCGGGTTATGGTATCTAACGCCGACCTGGAAGCGCCCGCGCAACGGAACGACGCTGCGCCACACAGGGTGCCGCGGAGAGATCGATATAGGTTCCAACTAAGGCCGCACAATCCAGACCACAAGTCCCCAGGGGCCAAGGACCTCGTGTACCTGGAATCTTCGCCTGGTTTCTGCGAAAAGAACCCAAGGTTGGGCATACCCGGCACGCACGGGCGCGCCTGTAACGACACCAGCATCGGTGTCGACGGGTGCGACCTCATGTGCTGCGGCCGCGGCTACATAACCGAGACTATGTTTGTTGTGGAACGGTGCAAC
    Pfene    GGGTATCCCGAGTCATTAACGGATCCGTCGTACCACGCACAGTTGTTGGTGCTCACGTACCCCCTGATCGGTAACTACGGCGTGCCAGATGAACAAGAAAGAGACGAGCATGGAATACCTAAATGGTTCGAATCTGAGCGTATTTGGGCAGCTGGATTAATAGTTGGCGAAGTGAGCACACGAGCATGTCATTGGCGTGCCAAACGTTCTCTGGGCTCGTGGTTAGCAGCACATGGTATCCCAGGCGTCTGCGACATAGATACGCGAGCTCTAACCTACCGCCTCCGAGAAGGTGTTACTCTGGGGCGTATAGTACAAGGCGTGCCACCGTTGGCTCCTTTACCACCCTTAGCGGATCCCAATACCAGGAATTTGGTTGCTGAAGTATCTATTAAGGAATCAAAAACATTTAATCCCAATGGCGATGTAACGATACTAGCCGTCGATTGTGGTTTAAAATATAATCAGATAAGGTGTTTGATAAAGAGAAACGCCAAGGTGGTGTTAGTACCTTGGGATCACAAACTAGATCCGAGTCAATACGATGGTTTGTTCATCAGTAATGGACCAGGTGATCCTGAAATATGCAAAACGGTTGTGGACAATTTGAGAACGGTCGTCAATAATAAAAGTAATATTAAACCAATATTTGGTATTTGTCTTGGTCACCAGCTGCTATCAACTGCTGCCGGATGTAACACCTACAAGACTGCCTATGGCAATCGTGGTCACAACTTGCCATGTACTCATAGCGTCACAGGAAGATGTTTCATGACATCACAGAATCACGGATTCGCTGTTGATGCTAATTCATTACCAGAAGATTGGAAAATATTATTTACAAATGAAAATGACAAAACAAATGAAGGCATCATTCACAAGTCTTCGCCATTTTTCAGTGTGCAATTCCATCCTGAACATACTGCAGGCCCTACAGACTTAGAATGTCTTTTCGACATATTTATAGATGCAGTAAAGTCCTTCAAAAATAAGGAACATTGTGTGATTGATAATATGATTACAGAAAAACTAGAATTTGTTTCAACTATCCAAGAAAGGCCTAAGAAGGTATTGATTTTGGGTTCAGGTGGTCTATCTATTGGTCAAGCTGGTGAATTTGATTACTCTGGATCACAAGGTGTCAAAGCAATGCAGGAGGAAAAAATTCAAACAGTTTTAATCAATCCTAACATTGCTACTGTTCAGACTTCGAAAGGTTTAGCAGATAAAGTATATTTTCTACCTATTACCCCTGAATATGTCGAACAAGTTATTAAGGCTGAACGTCCTACAGGAGTCTTGCTCACATTTGGAGGTCAAACTGCATTGAACTGTGGAGTGGAACTGCAAAAGTCAAAAATATTTGACAAATACAACGTGAATGTTCTAGGAACTCCTATTCAATCCATCGTAGATACTGAAGATAGAAAGATATTTGCTGAAAAAATAAGCGCAATAGGTGAAAAAGTTGCTCCCAGTGCAGCTGTTACCTCAGTAGATGAAGCTCTAGCTGCTGCTGTGCAAATTGGATATCCTGTCATGGCGCGTTCAGCGTTTTCCTTAGGAGGTCTGGGGTCAGGATTTGCCAATAATGAAGATGAACTTAGAGCATTAGCTCATCAAGCTTTATCACATTCAGACCAACTGATCATCGACAAGTCACTGAAAGGTTGGAAAGAGGTGGAATATGAAGTTGTACGAGATGCATATGACAATTGTATTACAGTTTGTAATATGGAAAATGTAGATCCTTTGGGAATACATACAGGGGAATCAATTGTAGTTGCGCCGAGTCAAACACTATCCAATAGGGAATATTATATGTTGCGTAATACTGCTATTAAAGTAATAAGACATTTCGGTATTGTGGGTGAATGTAACATACAGTACGCTCTAAATCCATATTCAGAAGAATTTTATATAATAGAAGTAAATGCAAGATTATCCCGTAGCTCGGCATTGGCTAGTAAGGCGACAGGATATCCTCTAGCTTACGTAGCAGCAAAATTAGCCCTTGGAATACCATTGCCTGTAATAAAAAATTCCGTAACAGGAGTTACTACTGCATGTTTTGAACCAAGTCTTGACTATTGTGTTGTGAAAATTCCAAGATGGGATTTAGCTAAATTCAACCGAGTAAGTACAAAAATTGGAAGTTCAATGAAGAGTGTCGGGGAAGTAATGTCTATCGGCAGAAGTNNNNNNNNNNNNNNNNNNNNNNNNNNNNNNNNNNNNNNNNNNNNNNNNNNNNNNNNNNNNNNNNNNNNNNNNNNNNNNNNNNNNNNNNNNNNNNNNNNNNNNNNNNNNNNNNNNNNNNNNNNNNNNNNNNNNNNNNNNNNNNNNNNNNNNNNNNNNNNNNNNNNNNNNNNNNNNNNNNNNNNNNNNNNNNNNNNNNNNNNNNNNNNNNNNNNNNNNNNNNNNNNNNNNNNNNNNNNNNNNNNNNNNNNNNNNNNNNNNNNNNNNNNNNNNNNNNNNNNNNNNNNNNNNNNNNNNNNNNNNNNNNNNNNNNNNNNNNNNNNNNNNNNNNNNNNNNNNNNNNNNNNNNNNNNNNNNNNNNNNNNNNNNNNNNNNNNNNNNNNNNNNNNNNNNNNNNNNNNNNNNNNNNNNNNNNNNNNNNNNNNNNNNNNNNNNNNNNNNNNNNNNNNNNNNNNNNNNNNNNNNNNNNNNNNNNNNNNNNNNNNNNNNNNNNNNNNNNNNNNNNNNNNNNNNNNNNNNNNNNNNNNNNNNNNNNNNNNNNNNNNNNNNNNNNNNNNNNNNNNNNNNNNNNNNNNNNNNNNNNNNNNNNNNNNNNNNNNNNNNNNNNNNNNNNNNNNNNNNNNNNNNNNNNNNNNNNNNNNNNNNNNNNNNNNNNNNNNNNNNNNNNNNNNNNNNNNNNNNNNNNNNNNNNNNNNNNNNNNNNNNNNNNNNNNNNNNNNNNNNNNNNNNNNNGTACCGTCCGTGAAACCAGGCTACCTTCGGCCACTGGTACCGGAACAGGCGCCGCAGCAGCCTGAACCTTGGACTGCGGTGATGGCAGACATCGAGCGCGTCGTCATGTCTGGTGTCACACACTGGCACTCCCCGAGGTTCCATGCCTATTTCCCCACCGCCAACTCGTATCCGGCTATTGTTGCTGATATGCTGAGCGGGGCCATAGCATGCATCGGTTTCACTTGGATYGCAAGTCCAGCTTGCACTGAGCTGGAAGTGGTGATGTTAGACTGGCTGGGTCAGATGTTGGGTCTTCCCGAACAGTTCTTGGCGCGTTCTGGTGGCGAAGGAGGCGGTGTTATCCAGGGCACCGCTAGTGAAGCCACGCTCGTTGCACTCCTCGGAGCTAAATCTCGCACTATGCAGCGAGTCAAAGAAGAACACCCCGAATGGACTGATACTGATATCCTTGCAAAACTTGTGGGTTACTGCAACAAGCAAGCTCACTCTTCCGTGGAACGAGCAGGACTCTTAGGAGGTGTGAAGCTGAGATCTCTACAGCCTGACAGCAAGAGACAACTCCGGGGCGAAATTCTACGTGAAGCTATTGAAGAAGACATTAAGAATGGACTCATACCATTTTACGCGGTGGCTACATTGGGCACAACATCTTCTTGTACATTTGATGCGTTAGACGAGATAGGTGACGTATGTGCCGATCACGGCGTATGGCTTCACGTGGACGCAGCTTACGCTGGTTCTGCCTTYATCTGCCCGGAATACCGCTACCTCATGAAAGGTATAGAAAAAGCAGACTCTTTTAATTTCAACCCACACAAATGGCTCCTGGTTAACTTTGACTGTTCCGCCATGTGGCTCAAACAGCCAAGATGGATCGTAGACGCCTTCAACGTTGACCCTCTCTATTTGAAACATGATCAACAAGGCTCGGCACCGGACTAYCGCCACTGGCAAATACCATTGGGACGCCGTTTCAGAGCACTCAAGCTATGGTTTGTCTTAAGGTTATACGGAGTTGAAAATCTTCAAAATCATATCAGAAAACAGATTGCCCTCGCACATCTCTTTGAAAAGCTTTGTACGTCCGACGAAAGGTTCGAATTGTTTGAAGAGGTGACAATGGGGTTGGTTTGCTTCAGACTGAAAGGTGCCAATGATATCAATGAAGAACTACTAAGACGCATTAACGGACGTGGAAAAATACACTTGGTTCCGTCAAAGATYGATGACGTATATTTCCTAAGGTTAGCGATTTGCTCGCGTTTCACCGAAGATAGTCTTGGTTTGTTCCGTGCCGCCGTTCCATCAGGAGCTTCCACTGGTGTTCATGAAGCCCTGGAGCTGAGAGACAATGTTAAGAGCGAGTACCATGGCAAGGGTGTGCTCACCGCCATCAAGAACATAAATGATACCATCGCCCCTGAGCTTCTCAAGCAGAGCTTTGAAGTCACTCAACAGAARGAGATCGACCAGTTCATGCTCCAGTTGGACGGCACTGAGAACAAGTCGAAACTTGGCGCGAATGCCATTCTTGGAGTATCTCTTGCCGTTGCTAAGGCTGGAGCTGCCAAGAAGGGTGTGCCACTTTACAAGCACTTGGCTGACTTGGCCGGCAACAAGGATATTGTTYTGCCAGTGCCTGCTTTCAATGTTATCAATGGAGGCTCCCATGCCGGTAACAAGTTGGCCATGCAAGAGTTCATGATTTTCCCCACAGGTGCCTCATCCTTCAGCGAGGCTATGCGCATGGGTTCGGAAATCTACCACTACCTCAAGAAAATCATCAAGGAGAAGTTTGGTCTGGACTCAACTGCYGTCGGTGACGAGGGTGGCTTCGCCCCCAACATCCAAAACAACAAGGATGCCCTATACCTCATCCAGGATGCTATCCAGCAGGCTGGATAYACTGGCAAGATTGAAATTGGTATGGACGTCGCTGCGTCAGAGTTCTTCAAGGACGGCTYATACGACCTCGACTTCAAGAACCCCAAATCCAACCCTGCTGACTACTTATCGTCTGATAAATTAGCTGACGTGTACTTGGATTTCATCAAAGACTTCCCAATGGTGTCAATCGAAGATCCCTTTGACCAGGACGACTGGTCTGCCTGGTCGAATCTTACYTCACGCACTTCCATCCAAATCGTCGGTGACGATCTCACGGTAACTAACCCCAAGCGCATTACGACCGCTGTTGAGAAGAAGGCCTGCAACTGCTTGCTACTGAAGGTGAACCAGATCGGCAGCGTCACTGAGTCTATTGACGCTCACTTACTGGCCAAACAGAATGGATGGGGCACCATGGTCTCCCACAGATCTGGTGAAACTGAGGACACTTTCATCGCTGACCTGGTCGTTGGCCTTTCCACTGGCCAGATCAAGACCGGTGCTCCCTGTCGCTCGGAGCGTCTCATTGGCAGATCCTTTATAGATTTTGTTCATCCGAGGGATCGTAACACCTTTGCCTCACAAATCACAAGCGGTCTTGCCATCCCGAAGGTTGTAAATATGGTGTGCCGCATACGCCGATACAGAGGGTTGCAGAGCGGATTCAGTGTCAAAGAACGCATTGTCACGTTTATGCCTTTTATGCTTAAATTCACGTTCAAGAATTATTTGGTCATACAGGCGGCACCTTTTTTTTCGGCATTTAAAGTGCCAAACGAAGTAATACCGAAGCCAGTCCCTTTCGTGATTCGCCATTCGGCAAACGGAAACCTTGAATATATAGATCCTGAGTCGGTGCCGTACCTGGGCTATTTACCACAGGATGTGACTGATAAGGACGCTCTGCAATTATACCACCCGGATGATCTTGAATATCTGCAGCAAGTTTATGAGACGATTTTGAGAGAAGGAGGCCTACCACGCTCGGAGCCCTATAGAATAATGACACAGAATGGAGATTACATCAAAGTGGAAACGGAATGGTCTTCGTTCATAAATCCGTGGTCAAAGAAGCTCGAGTTTGTTCTCGGAAAACATTTCATTATTGAGGGTCCATACAACCCGGACGTATTTCAATCTCCGGAGGCAGAGAGGGATAGAATCGTCAGGATTATGAATGAAGCGTTGACCAAACCTGCAGAGGCAGCGAAACAACAAATGAGTAAACGCTGCCAGGACCTGACGTCGTTTATGGAGAGTCTCCTCGAAGATCCCAAGGCTGATGATGAATTACGAATTGAAATTCAAGAAGCAGAACATAGTTATTATGAGCGCGATTCTGTGATGCTCGGGGGCATATCCCCTCACCACGATTACAACGACAGCAAGTCGAGTACTGAAACACCATTGAGTTCCTGCACGGTGAAGACCTGTTGGATGAGGCTGCCGAGCTTTCGCTCCGTGGGCGACGCGTTGAAGGACCGCTTCGACGGCGCGTCCCGGGTGATGGTGTCCAACGCCGAGCAGGAGCCGCCCGCGCAGCGCAAYGACGCTGCGCCGCACAGGGTGCCGCGGAGGGACCGCTACAGATTCCAGCTAAGGCCGCACAATCCGGACCACAAGTCCCCGGGTGCCAAAGACCTAGTGTACCTGGAATCGTCGCCGGGCTTCTGCGAGAAGAACCCGAGGCTGGGCATCCCCGGCACGCACGGGCGCGCCTGCAACGATACGAGTATCGGAGTCGACGGATGTGACCTGATGTGCTGCGGCCGAGGTTACAGGACGGAGACCATGTTCGTGGTGRAACGGTGCAAC
    Pfer     GGTTACCCCGAGTCATTAACAGATCCTTCATACCACGCGCAGCTGTTGGTGCTCACCTACCCTCTGGTCGGAAACTACGGCGTGCCAGATGAGGAAGAACGTGATGAGCATGGATTGCCTAAATGGTTCGAGTCAAGTCGCATATGGGCTGCAGGCCTGATAGTAGGTGAGGTCAGCACACATGCAAGTCACTGGCGAGCCAAGCGATCTCTGGGAAAATGGCTCGCAGCCCACAACGTGCCAGGTCTTTGTGATATTGACACCAGAGCTCTCACATTCCATCTTCGTGAAGGAGTCACTTTGGGTCGTATCGTGCAGGGTGTGCCGCCGTTCGGTATTCTTCCTCCTTTGTCAGATCCAAACCTCAGGAATTTGGTTGCGGAAGTATCAATTAAGGAAMAGAAAATCTTCAACCCAAAAGGAATCGTGACAATTATAGCAGTAGACTGCGGTTTGAAATACAATCAGCTTAGATGTTTCATTAAAAGAAATGCAAAAGTCATATTAGTTCCTTGGGATTACAAATTGGACGCAAATGAATACGATGGTCTCTTYATTAGCAACGGCCCTGGTGACCCAGARATGTGTAAAAAGGTGGTGGACAATCTKCGGGTTGTTCTAAATGACAAAAATAATGTAAAGCCAATATTTGGTATCTGTCTTGGACATCAACTGCTATCTACTGCRGCTGGAAGCCACACKTATAAAACTAGCTATGGAAACCGAGGACATAACCTGCCGTGTACACACAGCGGTACTGGAAGGTGTTACATGACATCTCAGAATCACGGATTCGCCGTCGACGCGGAATCTCTGCCCAAGGATTGGAAGGTGTTATTCACAAATGAAAATGACAAAACTAACGAAGGCATCATACACAAAACACAGCCCTTCTTCAGTGTTCAGTTTCATCCTGAGCATACTGCTGGACCTACAGACCTTGAATGTTTATTCGATATTTTTATAGACGCGGTAAAGTCTTACAAAAATAATAAATCTTGTATTATCGAYGACATGATMACAGAAAAACTAAAATTTGAACCCACGCTTCAGGAAAGACCAAAAAAGGTTCTCATTTTGGGTTCTGGTGGTTTGTCTATTGGGCAAGCAGGAGAATTTGATTACTCCGGATCTCAGGGAGTCAAAGCTTTGCAAGAGGAAAAAATTCAAACGGTTCTTATCAATCCTAATATCGCTACAGTCCAGACCTCTAAAGGTCTGGCAGATAAAGTTTATTTTCTTCCAATAACYCCAGAATATGTTGAACAAGTCATAAAAGCCGAACGACCCACAGGGGTATTGTTGACTTTTGGAGGACAAACAGCACTAAACTGTGGAGTAGAGCTACAAAAAGCAGGGATATTTGAAAAATATAATGTTTCCGTTTTAGGAACACCTATTCAATCAATTGTAGATACTGAAGACAGAAAAATATTTGCCGAAAAGGTCAATGCTATTGGAGAAAAAGTAGCACCCAGTGCCGCAGTAACGTCTGTTGATGAGGCTATAATTGCTGCAAAACAGATCGGCTATCCTGTTATGGCAAGATCTGCTTTTTCTTTAGGTGGTTTAGGTTCYGGCTTTGCTAACAATGAAGAAGAATTACGAGCACTAKCTCATCAAGCATTATCACACTCTGATCAACTAATTATTGATAAATCTCTAAAAGGCTGGAAAGAAGTAGAATATGAAGTTGTAAGAGATGCCTTCGATAACTGYATAACTGTATGCAATATGGAAAATGTAGATCCTTTAGGTATACACACTGGAGAATCTATCGTWGTGGCACCTAGCCAGACACTATCTAACAGAGAATATTATATGCTTCGTAATACAGCAATAAAAGTAATTCGTCAYTTTGGTGTAGTTGGAGAGTGTAACATTCAATATGCATTAAATCCAAATTCAGAAGAATTTTATATCATAGAAGTTAATGCCAGATTATCAAGAAGTTCTGCCCTCGCCAGCAAAGCTACGGGATATCCTCTAGCATATGTGGCAGCCAAACTTGCTCTTGGAATCTCATTGCCAGTTATAAAAAATTCAGTGACGGGTGTAACTACAGCATGTTTTGAACCAAGTTTGGATTACTGCGTGGTGAAAATCCCCAGATGGGATTTGGCAAAGTTTAATAGAGTGAGCACTAAAATCGGAAGTTCTATGAAAAGTGTCGGGGAAGTTATGTCCATCGGTAGAAACTTTGAGGAAGCTTTCCAAAAAGCCTTGCGAATGGTCGATGAAAACGTAAATGGTTTCGATCCTAACATCAAAAAAGTAAATGAAAACGAGCTAAGAGAACCAACTGACAAACGGATGTTTGTATTAGCTGCTGCACTCAAGCAAGGCTATAGTGTTGATAAACTATACGAGTTGACAAATATCGACAAGTGGTTCATCGAGAAACTAAAAAACATAATTGATTACTACAAGACTTTAGAGGCAACAGATAGTACTTCTATTAGTTGTGATATTTTGAAAAAAGCAAAGAAAATTGGTTTCTCTGACAAACAAATAGCAGCTGCTATAAAAAGTACGGAAGTAGCTGTGAGAAAATTAAGAGAAGAATTCAAAATAACACCATTCGTGAAACAAATTGACACTGTAGCAGCTGAATGGCCTGCAACAACAAATTATCTTTATTTGACGTACAACGGCAACACACACGATTTAGAATTCCCTGGCGATTTCACTATGGTACTTGGATCTGGAGTTTACCGAATTGGCAGTTCGGTAGAGTTTGATTGGTGTGCAGTGGGCTGCTTAAGGGAACTAAGAAACCAAGGCAAGAAAACTATTATGGTTAATTAYAACCCTGAAACAGTAAGTACTGACTATGACATGAGTGATCGACTGTATTTTGAAGAAATCTCTTTTGAAGTCGTAATGGACATTTATAACATTGAACGTCCAAATGGAGTKATTTTGTCAGTGCCATCAGTAAAGCCTGGGTACTTGCGACCGTTGGTACCAGAACAGGCCCCCGAGCAGGCTGAACCGTGGACTGCGGTGATGGCAGACATCGAGCGGGTGGTCATGTCTGGGGTCACGCACTGGCACTCCCCCAGGTTCCACGCGTACTTCCCYACKGCTAACTCCTACCCTGCCATCGTAGCAGACATGCTGAGTGGTGCTATCGCCTGTATTGGCTTCACTTGGATTGCAAGCCCGGCATGCACAGAACTGGAGGTGGTGATGTTGGACTGGCTGGGCCAGATGCTAGGGCTTCCCGAGTCGTTCCTGGCCCGGTCMGGGGGTGAGGCGGGYGGCGTCATCCAGGGTACGGCCAGCGAGGCCACGCTCGTGGCGCTTCTGGGCGCGAAGGCGCGCACCATGCAGCGTGTCAAGGAACAACATCCMGAGTGGACAGACATCGATATCCTCGGGAAACTTGTCGGCTATTGCAATAAGCAAGCCCATTCATCGGTGGAGCGCGCTGGTCTRTTGGGCGGCGTGAAATTRCGATCTCTGAAACCRGACAGCAAGCGGCGTCTGCGTGGTGATGCCCTGCGGGAAGCCATGGATGAAGATATCAGCAAAGGGCTGATACCATTCTTYGTTGTGGCCACACTRGGCACCACTTCTTCGTGCACCTTTGACGCYTTGGACGAAATCGGCGACGTTTGCAACGAGCGGGAAGTGTGGCTCCACGTTGACGCTGCCTACGCCGGCTCTGCCTTCATCTGCCCAGAATATCGTTACCTCATGAAAGGCGTCGAAAAGGCGGACTCCTTCAACTTTAACCCTCACAAATGGATGTTGGTCAACTTTGATTGCTCCGCCATGTGGCTCAAACAACCAAGGTGGATCGTAGATGCCTTCAATGTCGATCCTCTTTACTTGAAACACGACCAACAAGGTGCCGCTCCAGACTACCGTCACTGGCAAATCCCRTTAGGCAGGCGTTTCCGAGCTTTGAAGCTTTGGTTTGTGTTRAGACTTTACGGAGTAGAAAACCTCCAAAAGCATATAAGAAAGCACATCGCTTTGGCGCACCTTTTCGAGAAACTTTGCACATCGGATGAGAGATTTGAATTATTCGAAGAAGTTACCATGGGACTAGTCTGCTTTAGGCTGAAGGGATCTAACGAAATCAATGAGGAGCTCTTAAGGCGCATCAACGGCCGTGGTAAAATTCATTTAGTTCCATCTAAGATTGACGATACATACTTYTTGAGGCTAGCAGTTTGCTCTCGTTTCACAGAAGACAGTCTGGGTCTATTTCGTGCTGCTGTACCCTCCGGAGCATCTACTGGTGTCCATGAGGCTCTGGAGCTCCGTGACAATATCAAGGGTGAATACCAYGGCAAGGGTGTTCTCACTGCCATCAAGAATATCAATGACATCATTGCACCTGAACTTCTTAAGGCAAACATTGAAGTAACTGAWCAAAAAGCTATTGATGCACTGATGCTCAAATTGGATGGCACTGAAAACAAGTCAAAGTTTGGTGCCAATGCTATACTTGGTGTCTCCCTGGCTGTTGCCAAGGCTGGAGCTGCCAAAAAAGGAGTGCCCTTATATAGACACTTAGCTGATTTGGCTGGCAACAACAATATTGTCCTGCCTGTGCCTGCCTTCAATGTAATCAATGGAGGGTCTCACGCTGGCAATAAGCTTGCTATGCAAGAGTTCATGATTCTTCCCACAGGTGCTTCCAGTTTTAGTGAAGCTATGCGTATGGGATCTGAAGTATACCACCAYCTGAAGAAGATCATCAAGGACAAGTTTGGTCTAGATTCCACTGCCGTTGGTGATGAGGGTGGTTTTGCCCCTAACATTTTAAACAACAAAGATGCCCTTTTCCTCATCCAGGATGCTATCCAGCAGGCTGGATACACTGGCAAGATTGAAATTGGTATGGATGTAGCTGCCTCTGAATTTTACAAGAACGAAAGCTATGATTTGGACTTCAAGAACCCCAAGTCGAACCCTGCTGACTACTTGCCTTCTGACAAGCTGGCTGCMCTGTACCTGGAGTTCATCAAAGATTTCCCAATGGTCTCCATTGAGGATCCCTTCGACCAAGATGACTGGGCTGCATGGAGCAGCCTCACTGCCAGCACACCCATACAAATTGTTGGAGATGACTTAACTGTCACCAACCCCAAGCGCATTACGACTGCCGTCGAGAAGAAAGCTTGCAACTGCCTGCTGCTGAAAGTGAACCAGATTGGYAGCGTCACCGAGTCCATCGACGCTCACTTGTTAGCCAAACAGAACGGTTGGGGCACCATGGTCTCACATAGGTCTGGCGAGACTGAAGACACATTCATCGCGGATCTGGTGGTGGGTTTGTCCACGGGACAGATCAAGACGGGCGCCCCGTGCCGTTCGGAGCGTCTTAACGGGAGATCCTTCATTGAATTCGTTCATCCTAGGGATCAAAGTACATTCGCATCGCAAATAACAAACGGCTTGGCTCTTCCGAAATTTGGAAACATGGTTTGCCGCATACGGAGACACAGGAACTTAATCATTAGCTTTGGGACCAGAGAGCGCTTAGCCGCTTTCATGCCGTTTCATCTTAAGTTTTTCTTTAAGAATTACCTTGTGGTCCAGGCGACACCGTATTTCTCAGCCTTTAGAACACCCAACGAGGTGGTCTATAAACCATCCTCGTTTGTAATACGTCACGATGCCAATGGAAAACTGGAGTACATCGATCCCGAAGCAGTTCCCTACCTTGGGTATTTACAACAAGACGTACAAAACACAGACGTAATACAACTTTACCATCCTGAAGACCTTCCATACCTCCGAGAGGTGTATGAGAGCATTGTAAAGAAAGGCAATGTTTCGCGTTCATTACCATATAGGATGTTGACACAGAATGGTGACTATTTGAAAATGGAGACGGAGTGGTCATCATATATCAATCCATGGTCCATGAAGCTCGAGTTTGTCATCGGGAAACATTATGTTATCGAAGGCCCGCGTAATCCTGATGTATTCCAGACGCCACAACCAGATAGAGAAAATATTAAACGAGTAATGAAAGAGGTACTCACGAAACCAGCTGAAGACGCCAAGCTGCATAATAATAAGAAAAGCCAAGAGATGGCCTCTTTCATAGAAAGTCTTATAGAAGAATCCAAGCTCGATGAAGAACTTCGATTGGAAATACATAATCCAGATCTTAGTTCCTACGAGCGGGACTCTGTGATGCTCGGTGGTATATCGCCACATCATGACTAC---GATAGCAAGTCGAGCACAGAGACACCGGTTAGCTCGTGCACGGTGAAGACGTGCTGGATGCGTCTGCCCAGTTTTCGATCTGTGGGCGACGCGCTCAAGGACCGGTTCGATGGCGCGTCGCGTGTAATGCCCTCTAAGACGGAGTTGGAGCCAGCGGCG---CGTAACGAGCCTGCGCCGCACCGCGTGCCGCGTCGTGATCGATACCGCTTCCAGCTACGGCCACACAACCCGGACCATAAGTCGCCCGGTGCCAAAGACCTCGTCTACCTCGAACCCTCACCGGGGTTCTGCGAGAAGAACCCGCGGCTCGGCATCCCCGGCACGCACGGCCGCACCTGCAACGACACCAGCATCGGTGTTGACGGATGCGACCTCATGTGCTGCGGCCGGGGCTATCGGACGGAAACCATGTTTGTTGTGGARCGCTGCAAY
    Pin      GGCTATCCGGAATCATTGACAGATCCATCATATCACGCGCAACTGTTGGTATTAACATACCCTCTTATTGGAAACTATGGTGTACCCGACGAAGAAGACCGCGATGAACACGGGATACCCAAATGGTTCGAATCAAACCGTATTTGGGCAGCAGGTTTAATAGTAGGGGAAATCAGTACAAAAGCTTGTCATTGGCGAGCAAAATGTTCGCTCGGATCTTGGCTGTCTTCCCGAGGAGTCCCAGGTGTTTGCGACATAGATACGAGGGCATTGACCATTCGTCTTAGAGAAGGAGTTACTCTCGGTCGCATAGTWCAGGGCGTGCCACCATTTGGGCCCCTTCCGCCTCTCTCAGACCCAAATTCAAGAAATTTAGTTGCTGAAGTGTCTACAGAGGAAACAAGAATCTATAATCCTAAGGGTGAAATTACTATTGTAGCTGTAGATTGTGGTTTAAAATATAATCAAATAAGATGCTTAATAAAAAGAAACGCAAAAGTTATTTTGGTGCCTTGGGATCACAAATTGGAACCAAACAACTACGATGGGCTATTCATCAGTAATGGTCCTGGTGATCCTATCGTTTGTAAGAAAGTTGTTGATAACTTAAAAGAAGTTATTAAGAGCGGAAATAATGTTAAACCTATATTTGGAATTTGTCTGGGACATCAGTTACTGTCAACAGCTGCCGGTTGCAAAACCTACAAAACAAAGTATGGCAACCGTGGACATAACTTACCATGCACACATAGTGGAACCGGAAGATGTTTCATGACATCACAAAATCATGGATTTGCTGTTGATACGGATTCAATACCTTCAGATTGGAAAATATTATTTACAAATGAAAACGATAAAACAAATGAAGGAATTATACATAAAACTGCTCCATTTTTCAGCGTTCAATTTCATCCAGAACACACTGCTGGTCCCACTGATTTAGAATGTTTGTTCGACATATTTGTTGATAGCGTAAAATACTTTAAAAATAAGAAACCAGTCGTCATAGATGAACTAATCACAAATAAATTACATATTGTGCCTTCTATACAGGAACGCCCTAAGAAGGTTTTGATTCTTGGTTCTGGAGGATTGTCTATAGGACAAGCTGGCGAGTTTGATTACTCGGGATCTCAAGGTGTAAAAGCATTGCAAGAAGAGAGAATACAAACCGTATTAATAAATCCCAATATTGCCACTGTTCAGACTTCTAAAGGTCTGGCAGATAAAGTTTACTTTTTACCTATTACTCCTGATTACGTAGAACAGGTAATAAAAGCGGAGAGACCAACAGGAGTTCTATTGACATTTGGAGGACAGACTGCTTTAAATTGTGGAGTTGAGTTAGAAAAGTCAGGAGTTTTTCAAAAATATAATGTAACTGTTTTGGGGACACCAATAAAGTCGATAGTGGAAACCGAAGACAGAAAAATTTTTGCAGAAAAAATTCAAGATATAGGAGAACAAGTAGCACCAAGTGCAGCAGTTACTTCAATAGAAGAAGCTCTTGCGGCTGCGAATCAAATAGGCTATCCAGTAATGGCACGTTCGGCATTTTCTTTAGGAGGATTAGGATCAGGTTTCGCAAACAATGAAGATGAATTAAAAACACTTGCACATCAAGCTCTCTCTTATTCTGATCAGCTCATAATTGACAAATCATTGAAAGGTTGGAAAGAAGTAGAATATGAAGTTGTTCGGGATGCTTATGATAATTGTATCACAGTGTGTAATATGGAAAATGTTGACCCTCTTGGTATCCATACAGGTGAATCTATTGTTGTTGCTCCAAGTCAAACACTATCTAACAGAGAATATTATATGTTACGCAATACAGCCCTTAAAGTTATAAGACATTTTGGTATTGTAGGGGAATGCAATATTCAATATGCTCTTAATCCTAATTCGGAAGAGTTTTACATTATTGAAGTAAATGCACGTCTATCACGCAGTTCAGCATTGGCTAGTAAAGCTACTGGATACCCGTTGGCTTACGTAGCTGCTAAACTATCATTAGGAATTCCATTACCTGTGATAAAAAATTCAGTAACAGGTGAAACCACAGCTTGTTTTGAACCAAGTTTAGACTATTGTGTAGTCAAAATTCCCAGATGGGATTTAGCCAAATTTAATAGAGTTAGCACAAAAATTGGAAGTTCAATGAAAAGTGTTGGGGAAGTAATGTCAATTGGTAGAAGTTTCGAAGAAGCTTTTCAAAAAGCTTTAAGGATGGTTGATGAGAATGTTAATGGATTTGATCCGAATATTAAAAAAGTTAATGAAGATGAACTCCGCGAACCAACAGACAAGCGTATGTTTGTATTAGCAGCTGCTTTATATGAGGGGTACAGTTTAGAAAAATTATATGCATTAACAAAAATCGATAAGTGGTTCCTTGCTAAATTTAAAAATATTATTGCATATTACACAACTCTTCAAGCTGTCGATAGCAACACAATTACGTCAGAAATATTGAAAAAGGCGAAAAAAATTGGATTTTCAGATAAACAAATAGCGGCAACCATAAAAAGTACAGAAGTTGCCGTGAGAAAATTACGAGAAGAATTTGGCATAACTCCTTATGTAAAACAAATTGACACTGTTGCGGCTGAATGGCCAGCATCCACAAATTATTTATATTTAACGTACAATGGAACTGCACACGATTTGCATTTTCCCGGTGATTACACTATGGTTTTAGGGTCAGGAGTTTATAGAATAGGAAGTTCTGTTGAATTCGATTGGTGTGCCGTAGGTTGTTTAAGAGAAGTGCGAAATCAAGGCAAAAAGACAATAATGGTAAATTATAATCCWGAAACAGTTAGTACTGATTACGACATGAGTGACCGGCTATACTTCGAAGAAATATCTTTTGAAATTGTCATGGACATCTACAACATTGAAAAGCCTAGTGGAATAATTTTGTCAGTTCCATCAGTGAAGCCGGGGTATTTGCGACCTTTGCTGCCAGACCAGGCGCCGGAGAAGCCGGAGCCCTGGACGGCTGTGATGGCTGACATCGAGAGGGTCGTGATGTCCGGGGTGACGCACTGGCACTCACCCCGCTTCCACGCTTACTTCCCCACCGCCAACTCTTACCCTTCGATCGTTGCTGATATGCTCAGCGGGGCCATTGCCTGTATCGGATTCACATGGATTGCCAGTCCAGCATGTACGGAGTTGGAGGTGGTTATGCTGGACTGGTTGGGTCAGATGTTGGGTCTGCCTGACGAGTTCCTGGCACGGTCGGGGGGCGAAGCGGGCGGGGTTATCCAGGGCACGGCCAGCGAGGCCACGCTCGTGGCGCTCCTGGGGGCCAAGGCCCAAGCCATGCAGCGCATCAAGGAGGACCACCCCGACTGGACTGACTCTGAAATAGTGTCCAAACTTGTGGGATATTGCAACAAACAAGCTCATTCTTCGGTGGAACGGGCTGGTCTCCTAGGTGGAGTGAAGCTGCGCTTGTTGAAGCCGGACGCCAAGAGACGCCTGCGGGGTGATATCCTTAGAACGGCCATGGAGGAAGATATTAGTAAAGGACTTATTCCATTTTACGTTGTAGCAACGCTGGGCACTACCTCATCATGTACGTTTGACGATGTCGATGAGATCGGCGACGTGTGCCAGGTACACAACGTGTGGCTGCACGTGGACGCAGCCTACGCGGGCTCTGCGTTCATCTGCCCGGAATTCCGATACCTGATGAAAGGCATCCACAAGGCAGACTCCTTCAACTTCAACCCACACAAATGGATGTTGGTGAATTTCGACTGCTCCGCTCTGTGGCTGAAGAAGCCGCGGTGGATCGTCGACGCTTTCAATGTCGATCCTTTGTATCTAAAACATGACCAACAGGGGTCGGCCCCTGATTACCGTCATTGGCAAATTCCTCTCGGACGTCGCTTCCGAGCTCTGAAGTTATGGTTTGTTTTGAGATTATACGGTGTTGAGAACCTTCAGAAGCACATCAGGAAACACGTTGCACTGGCCCATCTTTTTGAAAAGCTATGCATTTCTGATGAAAGGTTTGAACTATTTGAGGAAGTTACGATGGGATTAGTTTGCTTTAGACTAAAAGGCAGTAACGAATTGAACGAAGAATTGTTAAGGCGTATTAATGGTCGTGGTAAAATTCATCTCGTACCTTCCAAGATTGATGACGTTTATTTTTTGAGATTGGCGATTTGCTCTCGTTTCACTGAAGAAAGCTTGGGCCTGTTCCGTGCGGCTGTACCTTCTGGCGCCTCTACCGGCGTCCACGAGGCCTTAGAGCTTCGTGACAATGTGAAGGGAGAGTACCATGGCAAGGGTGTACTCACTGCCATCAAGAATATCAACAACATTATCGCTCCAGAGCTGCTCAAAGCTAACATTGAGGTCACACAGCAGAAGGAGATTGATCAATTGATGTTGAACCTGGACGGGACGGAGAACAAGTCTAAGCTAGGAGCCAATGCCGTGCTGGGCGTGTCGCTGGCCGTGGCCAAGGCGGGCGCGGCCAAGAAGGGCGTGCCGCTGTACCGCCACCTGGCGGACCTCGCCGGCAACCAGGACATCGTGCTGCCTGTGCCCGCCTTCAACGTCATCAATGGGGGCTCCCACGCCGGCAACAAGCTGGCCATGCAGGAGTTCATGATTCTGCCCACAGGTGCCTCCAGCTTCAGCGAGGCGATGCGTATGGGCACAGAGGTGTACCACCATCTGAAGAAGATCATCAAGGAGAAGTTCGGGTTGGACTCCACGGCGGTGGGCGACGAGGGCGGCTTCGCGCCAAACATCCTCAACAACAAGGACGCGCTCTTCCTCATCCAGGACGCTATCCAGCAGGCTGGATACACTGGCAAGATCGAAATTGGTATGGATGTTGCCGCATCAGAGTTCTTCAAGAATGGCAGCTACGATCTGGACTTCAAGAACCCTAAGTCCAACCCTGCAGACTACCTGCCYGCGGACAAGTTGGCTGACCTGTACCTGGAGTTTATCAAGGACTTCCCGATGGTCTCCATCGAGGAYCCCTTTGACCAAGACGACTGGGCCGCATGGGCCAACCTCACCGCTCGTACCCCCATTCAGATCGTTGGAGATGATCTCACCGTGACAAACCCGAAGCGCATCTCAACGGCGGTGGAGAAGAAGGCGTGCAACTGTCTGCTGCTGAAGGTGAAYCAGATCGGTAGCGTCACGGAGTCCATCGCCGCGCATCTGCTGGCCAAGCAGAACGGCTGGGGCACCATGGTTTCGCACAGGTCTGGCGAGACAGAAGACACCTTCATCGCGGACCTGGTGGTGGGCCTGTCCACGGGCCAGATCAAGACGGGGGCGCCGTGCCGCTCCGAGCGCCTGATTGGCAGATCCTTTATTGACTTCGTTCATCCTAGAGATCGGAATATTTTTGCATCACAAATAACTAACGGTTTGGCAGTTCCGAAAGTTGTTAATATGGTGTGCCGCATTCGGCGGTACCGGGGCCTCAACGCCGGTTTCGGAGTCAAAGAACGCTTAGTTACGTTCTTGCCGTTCCTCTTGAAGCTAACTTTTAAAGACTATCTAGTTATTCAGGCTACACCGTTTTTCTCTGCTTTCAAACTACCAAATGAGCCGGTTACCAAATCTGTGCCATTTGTGTTGAGGCATGCCGCGAATGGCCAAATCGAGTACATTGACCCCGAGTCGGTTCCCTACTTGGGCTACTTGCCCCAGGATTTGACTGGCAAGAACGCTCTGAACTTATACCATCCGGAGGAGTTGGGCTATTTAGGACATGTGTATGAAACGATCGTGAAGGAAGGAGGCATGCCCCGCTCGAAGCCATACAGAATGATGACACAAAATGGGGACTATTTACGGCTTGAAACTGAATGGTCGTCTTTTATAAACCCGTGGTCACGAAAATTGGAATTTGTCACCGGTAAACATTATATTATTGAGGGCCCTTCAAATCCTGATGTTCTCCAAACGTCGGAATCAGAAAGGGACAGCATCATTAGAATTCTTAATGAAGTGCTGACGAAGCCTGCCGAGGTCGCCAAGCAGCAGATGAGCAAGAGATGTCAGGACCTGGCATCATTCATGGAGAGTCTCATGGAAGAGCCGAAAGGCGACGACGAATTCCGTCTGGAAATTCAAGAGCCTGACAATAGCTATTATGAACGTGACTCAGTAATGTTTGGAGGTATTTCCCCTCACCACGAGTACAACGACAGTAAATCCAGTACTGAAACACCTCTTAGTTCGTGCACAGTGAAGACGTGTTGGATGAGGCTGCCAACTTTTCGCTCGGTGGGCGACGCATTGAAAGATCGCTTCGATGGGGCGTCACGAGTTATGATGCCAAATACAGATCTGGAGCCTGCA---CAGCGGAACGATGCGGCGCCGCACAGGGTGCCACGGAAGGACCGATATAAATTCAAATTGCGACCACACAATCCAGACCACAAATATCCAGGGGTAAAGGACCTCGTATATCTGGATTCATCGCCTGGTTTCTGTGAAAAGAACCCAAGGTTGGGCATTCCCGGGACGCACGGGAGGGCTTGCAACGACACCAGCATCGGTGTCGACGGCTGCGACCTCATGTGTTGCGGACGAGGATACAGGACGGAGACCATGTTCGTGGTGGAACGATGTAAC
    Ppop     GGGTATCCTGAGTCCTTACCTGACCCATCCTACCACGCCCAACTGTTGGTGCTGACWTACCCWCTTGTTGGTAATTACGGAGTTCCCGATGAAAATGAAMGAGATGAACATGGACTACCTCGATGGTTTGAATCYCACCGCATATGGGCAGCAGGTTTGATAGTCGGAGAGATAAGCACTCACGCTTGCCACTGGCGRGCCAAACGTTCATTGGGATCATGGCTGGCAAAACATGGGGTGCCAGGCGTCTGTGATGTGGACACTCGCGCTCTTACTTTCCGCCTTCGCGAAGGCGTGATGCTGGGACGGATCATCCAAGGTGTRCCTCCATTTGGGCCTTTRCCACCACTATCAGATCCGAATGTTAGAAACTTAGTGGCTGAAGTCTCGATCAAGGAGCCGAAAATATTCAATCCAAACGGCAAAGTTACAATCGTTGCTGTCGACTGTGGCTTGAAATACAACCAAATCAGATGCCTGGTCAAGAGAAATGCTAAGGTAGTGCTTGTCCCGTGGGATCACAAACTAAATCCAAAKGATTATGATGGTCTGTTTATTAGCAACGGTCCAGGTGACCCTGAGATATGCAAAAAGGTGGTCGACAATATTCGATCCGTTGTAAACAACAAAAATGTTGTAAAACCAGTGTTCGGTATATGCCTTGGACACCAGCTGTTGTCGACTGCAATAGGGTGTAAAACATACAAGACCAGTTACGGTAATCGTGGCCATAATTTACCGTGTACGCACAGTGGCACAGGAAGATGTTTTATGACGTCACAAAATCATGGCTTTGCCGTGGATGCAGATTCCTTGCCAGACGACTGGAAAGTTCTGTTTACAAATGAGAACGACAAAACAAATGAAGGAATCATTCATAAGTCMGACCCATTCTTTAGTGTGCAGTTTCATCCAGAACATACAGCAGGTCCTACCGATCTAGAATGCCTTTTCGATATATACATCGAGGCAGTTAAGTTATTTAAAGATCACAAGCGCTGTGTGATTAATGACATGATCACTGAAAAATTGAAATACGTCCCCACAATTAATGAAAGACCGAAAAAAGTATTGATTCTAGGGTCTGGTGGCCTTTCTATTGGGCAAGCAGGCGAATTTGATTATTCTGGCTCACAAGGAGTAAAAGCACTGCAAGAAGAAAAAATACAGACAGTCTTAATTAACCCAAACATTGCTACTGTACAAACATCGAAAGGATTAGCAGATAAAGTATATTTTCTACCGATCACACCTGAATATGTGGAGCAAGTGATAAAAGCAGAAAGACCTACTGGTGTATTGCTAACATTTGGCGGCCAAACGGCACTAAACTGTGGTGTTGAACTACAAAAATCTGGAATATTTGAAAAATATCATGTGAGTGTTCTTGGTACACCTATTCAATCCATTGTGGACACCGAAGATAGAAAAATATTTGCAGAAAAGATTAATGCAATTGGAGAAAAAGTTGCTCCCAGTGCAGCTGTAACTTCGGTGGACGAGGCCCTTACGGCTGCATTGCAAATTGGATATCCTGTTATGGCACGATCGGCGTTTTCCCTAGGTGGACTCGGCTCGGGTTTTGCAAACACTGAAGAGGAGCTTAGAGCGCTCGCACATCAGGCGTTGTCACACTCTGATCAACTTATAATCGACAAATCCTTAAAAGGGTGGAAGGAAGTTGAATATGAAGTAGTAAGAGATGCTTTTGATAATTGCATAACCGTATGCAATATGGAAAACGTTGACCCCTTGGGAATTCATACTGGCGAATCAATTGTTGTCGCTCCTAGCCAAACGTTGTCTAACAGAGAATACTACTTATTACGCAATACCGCAATTAAAGTCATTAGGCATTTTGGTATAGTGGGTGAATGCAACATCCAGTATGCTCTTAATCCTAATTCAGAGGAACTTTATATCATAGAGGTGAATGCTAGATTATCCAGAAGCTCAGCACTCGCCAGTAAAGCTACAGGGTATCCTTTGGCTTATGTTGCCGCGAAATTAGCATTGGGAATACCTTTGCCGACTATCAAAAATTCCGTTACCGGTGTCACAACTGCTTGTTTTGAACCGAGCCTGGACTATTGTGTTGTTAAAATACCAAGGTGGGACTTGGCAAAATTTAATAGAGTCAGCACTAAAATCGGAAGCTCAATGAAGAGTGTTGGTGAGGTTATGTCCATTGGTCGTACTTTTGAGGAAGCATTCCAAAAAGCTTTACGTATGGTTGATGAAAATGTAAATGGTTTCGATCCTAACATTCAAACAGTCAGTGAAAATGAGCTGAGAGAACCGACGGATAAGAGAATGTTTGTATTAGCAGCAGCTCTTAAGAAGGGGTACAGTGTGGATAAGTTATATGACTTAACTAAAATTGACAAATGGTTTTTACATAAATTTAACAATATTATAGATTATTATAAAACATTAGAAACGACCGATACGAATTCGGTTACTTTTGAAATTTTGAAGAAAGCAAAGAAAATGGGTTTTTCTGATAAACAAGTAGCCGTTGCCGTGAAAAGCACAGAATTAGCTATCAGAAAACTAAGAGAAGAGTACAATATAACACCGTTTGTGAAACAAATAGATACTGTGGCTGCTGAATGGCCAGCTTCCACGAACTATCTTTATCTCACCTACAATGGAAGTAGCCACGATTTGGAGTTTCCTGGAGAATTTGTAATGGTTTTGGGCTCAGGTGTTTATCGAATAGGAAGTTCCGTTGAATTTGATTGGTGTGCTGTAGGTTGTTTGAGGGAACTCAGAAACCAAGGAAAACAGACAATTATGGTTAATTACAATCCTGAAACAGTTAGTACTGATTATGACATGAGTGACAGGCTATATTTCGAAGAGATTTCTTTTGAAGTAGTTATGGATATTTACAATATCGAACGTCCAGCTGGAGTTATATTGTCCGTMCCATCGGTGAAGCCAGGCTACTTACGACCGCTGGTGCCGGAACAAGCGCCGGAGCAGCCGGAGCCGTGGACGGCGGTGATGGCGGACATCGAGCGTGTGGTCATGTCCGGCGTCACGCACTGGCATTCGCCAAGGTTCCACGCGTACTTCCCTACCGCCAACTCGTATCCGGCTATAGTCGCCGACATGCTCAGCGGCGCCATCGCCTGCATCGGATTTACTTGGATCGCGAGTCCTGCATGTACTGAGTTGGAAGTCGTGATGTTGGACTGGCTGGGTCAAATGTTGGGTCTTCCCGACGCGTTCTTGGCCAAATCTGGTGGTGAAGGGGGCGGCGTAATCCAGGGCACTGCCAGCGAAGCCACCCTTGTCGCTTTGCTGGGAGCTAAATCCCGAGCCATGCAGCGTGTCAAGGAAGAACACCCTGAATGGACCGAAACTGAGATCCTCTCGAAACTTGTCGGCTACTGTAACAAACAAGCTCATTCATCGGTGGAGCGCGCTGGACTACTCGGTGGCGTTAAGCTCCGGTCTCTTAAACCAGACAACAAGAGGCGACTTCGTGGTGATATCTTGAAGGAGGCTATGGAAGAAGATATTCGTAATGGACTCATTCCATTTTACGTCGTATCAACCTTGGGAACTACATCTTCTTGCACTTTTGATGCGTTAGACGAAATCGCCGATGTCTGCATACCTCACAACGTCTGGGTACATGTGGATGCGGCATACGCAGGCTCCGCTTTCATATGCCCCGAATACCGCTACCTAATGAAAGGTATCGAGAAAGCGGATTCCTTCAATTTCAATCCCCACAAGTGGATGTTGGTTAACTTCGACTGCTCCGCGATGTGGCTCAAGCAACCCAGGTGGATCGTAGACGCGTTCAACGTCGATCCTCTGTATTTAAAGCACGACCAGCAAGGGGCAGCGCCTGATTACCGCCACTGGCAGATTCCACTGGGACGTCGGTTCAGGTCTCTCAAGCTGTGGTTTGTGCTGAGGCTTTACGGAGTCGAAAATCTCCAGAATTACATTAGGAAACAGATTGGCCTGGCACACCACTTTGAGAAACTCTGTTTGTCTGACGAAAGGTTCGAGCTATTCGAAGAGGTCACCATGGGTCTCGTCTGCTTCAGGCTGAAGGGTGATAATAAAACCAACGAAGAGTTACTAAGACGTATAAATGGACGCGGTAAAATCCACTTGGTTCCGTCCAAAATCGACGATGTTTATTTCTTAAGGTTGGCTATTTGCTCTCGTTACACTGAAGAGAGTTTGGGACTTTTCCGTGCGGCTGTTCCATCTGGCGCATCCACTGGGGTCCATGAAGCCCTTGAGCTGAGGGACAACATCAAAAGTGAGTACCATGGCAAGGGAGTCCTCACTGCTATCAAGAACATCAATGAGATCATCGCCCCTGAACTGCTCAAACAAAACCTTGAAGTCACCCAACAAAAGGAGATTGACCAGTTCATGCTGGATCTGGATGGCACTGAAAACAAATCAAAGCTTGGTGCTAATGCCATCTTGGGTGTGTCTCTGGCTGTTGCCAAGGCTGGTGCATCCAAGAAGGGCGTGCCCCTCTACCAACACTTGGCTGACCTGGCTGGCAACAAGAACATTGTCCTGCCTGTGCCCGCCTTCAATGTCATCAATGGTGGCTCGCATGCTGGAAACAAGCTGGCTATGCAAGAGTTTATGATCCTGCCTACAGGTGCATCGTCATTCAGCGAAGCTATGCGCATGGGTTCGGAGGTGTACCATCACCTCAAGAAGATCATTAAGGAAAAGTTTGGCCTGGACTCCACCGCAGTCGGAGACGAAGGTGGCTTCGCGCCCAACATTCTGAACAACAAGGATGCCCTCTATCTCATCCAAGATGCCATACAGCAGGCTGGCTATTCTGGCAAGATTGAAATCGGCATGGACGTCGCTGCGTCGGAATTCTTCAAGGAGGGCTCATACGACCTGGACTTTAAGAATGCCAAATCCAACCCGGCCGACTACCTGTCTGCGTCTAAACTCGCCGATTTGTATCTGGACTTCATCAAGGACTTCCCCATGGTGTCCATTGAAGACCCCTTCGACCAAGACGACTGGGCCGCATGGGCAGACCTCACCGCCCGCACGCCCATACAGATCGTCGGTGACGATCTTACAGTTACAAACCCGAAACGCATTGCCACTGCTGTTGAGAAGAAGGCCTGCAACTGTCTGCTGTTGAAGGTAAACCAGATTGGCAGTGTCACCGAGTCCATCGACGCCCACTTGCTGGCCAAGAAGAACGGATGGGGCACCATGGTATCCCACAGGTCTGGTGAGACGGAGGACACGTTCATCGCCGACCTGGTGGTGGGTCTATCGACGGGCCAGATCAAGACGGGTGCGCCCTGTCGCTCCGAGCGTTTGGTTGGAAGATCTTTTATCGACTTCGTACATCCAAAGGACCGCAACACRTTCGCGTCGCAAATAACAAACGGCCTGGCTGTTCCGAAAATTTTAAATATGGTCTGCCGGATAAGACGATACAAGGGGCTTTCATTTGGTTTCGCTGTTAAGGAACGWGTGGTCACTTTCATGCCCTTCCTATTGAAGCTCATCTTCAAAAATCTCTTGGTTATACAGGCCACGCCATTCTTCTCCGCTTTTAGAATACCAAATGAGGTGATWATTAAGGCTGTCCCGTTCATATTGCGGCATGCAGCCAATGGAAATATAGAGTATCTGGATCCTGAGTCTGTCCCATACCTGGGGTATTTGCCTCAAGATATTACCGATAAAGATGCGTTGCAATTATACCACCCCGACGATCTCGGCTACTTGCGACAGGTTTATGGAATAATTGTAAAAGAGGGCAGTGTACTTCGATCAAAACCTTTCAGAATGTTGGCACAAAATGGTGACTACTTAACAGTAGAGACAGAATGGTCTTCTTTCATTAATCCTTGGTCKAARAAGCTGGAATTCGTTATTGGGAAACAYCAAATTATCGAGGGTCCTAGCAATCCAGACGTATTTCAAACTCCTAAACCAGAACGTGAAAGCATCGTTAGAATAATGAATGAGGTATTGACAAAGCCAGCTGAACTCGCGAAACAGCAAATGAGCAAAAAATGCCAAGACTTGGCTTCCTTTATGGAAAGTCTTATAAAAGAGCCAAAGGTTGACGACGACTTTCGAATTGAGATACAAGATCCAGATCACAGTTGTTTTGAGCGAGACTCRGTGATGCTAGGTGGGATATCACCGCACCACGATTATAACGACAGTAAGTCCAGCACGGAGACACCTCTCAGCTCTTGCACGGTGAAAACTTGTTGGATGAGGCTACCAAGCTTTCGCTCCGTGGGTGACAGCTTGAAGGACCGCTTCGATGGAGCATCACGAGTGATGGTCCCCAATGCGGACCTGGAAACGCCTGCACAGAGAAACGAAGCAGTGCCACACAGAGTGCCACGGAGAGATCGGTACAGGTTCCAATTGCGGCCCCATAATCCGGACCACAAGTCTCCGGGGGTCAAAGACCTCGTGTACCTGGAATCATCGCCAGGCTTCTGCGAGAAAAACCCGAGGCTGGGTATCCCCGGCACGCACGGGCGCGCCTGCAACGACACCAGTATCGGCGTCGATGGCTGTGACCTCATGTGTTGCGGTCGGGGCTATAGAACCGAAACGATGTTCGTGGTGGAACGGTGTAAC
    Ppy122   GGATATCCCGAGTCTTTGACAGACCCTTCCTACCACGCTCAACTGTTGGTGCTCACSTACCCTCTAGTGGGTAATTATGGCGTTCCTGATGAAGAAGACYGCGATGAACATGGACTACCCAGATGGTTCGAGTCGAGTCGTATTTGGGCAGCAGGCCTTATCGTTGGAGAAGTGAGCACACGAGCGTGCCACTGGCGCGCACGGCGCTCACTTGGTTCATGGCTSGCTTCCCGTGGAGTGCCAGGCCTCTGCGACATCGACACTCGAGCACTCACCTACTGCCTTCGCKCAGGCGTMATGTTGGGACGCATTGTYCAAGGAGTGCCACCGTTTGGACCCTTTCCTCCGCTCAAAGACCCAAACACAAGGAACTTGGTTGCTGAAGTATCAATYAAGAACAAAAAAACATTCAACCCTACAGGTGATGTAACGGTAATGGCTGTTGACTGCGGTCTCAAATACAACCAAATCAGATGTCTGATAAAGAGAAATGTCAAAGTTGTTTTAGTGCCATGGGATCATAAGCTGGACCCAAATGAGTATGATGGCTTATTCATTAGTAATGGTCCTGGTGATCCAGAAGTTTGTAAACAAGTTGTTAAAAATGTTCAAGAAGTTCTCAAGAACAAAGCAAATGTTAAACCGGTATTTGGTATTTGCCTTGGACATCAAATCCTATCTACAGCAATAGGTTGCAGGACCTACAAAACAAGTTACGGTAATCGTGGCCATAATTTACCATGYACACACTACGATACAGGAAGATGCTTTATGACGTCTCAAAACCATGGATTTGCTGTAGACGCGGATACACTACCAGAAAACTGGAAAATATTATTTACAAACGAGAATGATAAAACTAACGAGGGTATTATTCACAAGACTGACCCTTTCTTCAGTGTTCAATTTCACCCCGAGCATACTGCAGGACCTACAGATCTTGAATGTCTCTTTGACATATTCATAGAATCCGTGCGATCCTATAAAAAAAAGAATACTTACATAATAAATAACGAAATAACAAAAATACTCACATTCACGCCAACTATTCACGAAAGGCCTAAAAAGGTACTCATCCTTGGTTCAGGAGGCTTATCCATTGGACAAGCAGGAGAATTCGACTACTCAGGATCTCAAGGAGTAAAAGCAATGCAAGAAGAAAAAATACAAACTGTTTTGATTAATCCTAACATTGCGACTGTTCAAACATCAAAGGGWCTGGCGGATAAAGTTTACTTCTTGCCTATCACCCCGGAATATGTAGAGCAAGTAATAAAAGCCGAACGACCAACAGGAGTTCTTCTCACATTTGGAGGRCAAACTGCTTTAAATTGCGGAGTAGAATTGCAAAAATCTCAAGTMTTTGAAAAATATAAYGTTTCTGTGCTGGGGACCCCTATYCAATCTATAGTAGACACGGAAGATAGAAAAATATTTGCCGAGAAAATTCATGCGATTGGCGAAAAAGTCGCACCGAGTGCTGCAGTCACATCTGTGGACGAAGCACTCGCGGCTGCGTTACAAATCGGYTATCCAGTAATGGCACGYTCCGCTTTCTCGCTGGGTGGTCTTGGTTCTGGATTTGCAAATAACGAAGAGGAGCTGAAAGCTCTTGCTCATCAAGCATTATCGCATTCAGATCAGCTCATAATTGACAAATCTCTGAAAGGTTGGAAAGAAGTAGAATATGAAGTTGTACGTGATGCGTATGACAATTGTATCACTGTTTGTAACATGGAAAATGTTGATCCTTTRGGAATACATACTGGTGAATCAATTGTAGTAGCTCCAAGTCAAACATTGTCAAATAGGGAATACTACATGTTACGTAATACTGCAATCAAAGTTATTAGACACTTTGGTATTGTTGGAGAATGCAACATTCAATACGCGCTAAATCCACACTCTGAAGAATTTTATATAATAGAGGTAAATGCTCGATTATCTAGAAGTTCTGCACTTGCAAGTAAAGCTACAGGATATCCGCTGGCGTATGTWGCTGCTAAATTAGCACTAGGTATTCCTTTACCTATWATCAAAAATTCTGTAACTGGAGTAACAACAGCTTGCTTTGAACCAAGTTTAGATTACTGCGTCGTAAAAATACCCAGATGGGACTTAGCAAAGTTTAATAGAGTGAGTACTAAAATTGGAAGTTCCATGAAAAGTGTGGGTGAAGTAATGTCAATTGGTCGCAATTTCGAAGAAGCCTTTCAAAAAGCTCTTAGAATGGTTGATGAAAACGTAAATGGATTTGATCCTAATATCAAAAAGGTCAATGAAAATGAGTTACAGGAACCTACAGATAAGAGAATGTTTGTTCTTGCTGCAGCCTTAAAAGAAGGWTATTCTGTAGAAAAGTTGTACGAATTGACCAAAATYGACTGTTGGTTTTTAGAAAAGTTTAAAAACATTATAGACTTTTACAAAAACCTTCAAAAAGTYGAWAGTACATCAATATCAAGTGAAATATTGAARAARGCTAAGAAAATTGGATTTTCTGACAAACAAATAGCTGCAGCTATAAAAAGTACTGAGGTTGCCGTGAGAAAACTCAGAGAAGAATACAAAATAACTCCATTTGTGAAACAAATAGATACTGTTGCAGCTGAATGGCCCGCATCTACTAATTATCTCTACCTAACATATAATGGAAGTACTCATGATTTGGATTTTCCTGGTGACTACACCATGGTTTTAGGTTCTGGTGTATACAGGATAGGGAGTTCAGTCGAATTTGATTGGTGTGCTGTCGGCTGCTTAAGAGAGTTAAGGAATCAAGACAAAAAAACTATAATGGTCAATTATAATCCTGAAACTGTCAGTACCGATTACGATATGAGTGACAGATTGTACTTCGAAGAAATATCATTTGAGGTAGTTATGGACATTTACAATATTGAAAAACCAAATGGTGTAATATTGTCCGCACCATCCGTAAAGCCAGGCTACCTCCGSCCCTTGGTGCCGGAACAGGCGCCAGAGAAGCCGGAGCCATGGACTGCGCTCATGGACGACTTGGAGCGCGTCGTCATGTCTGGCGTGACGCACTGGCAGTCCCCGCGCTTCCACGCTTACTTCCCCACCGCCATGTCCTACCCCTCSATCGTGGCTGATATGCTCAGCGACGCTATCGCCTGCATAGGCTTCACTTGGATATCAAGCCCAGCCTGCACTGAATTAGAAGTTGTGATGCTCGACTGGTTGGGTCAGATGATCGGTCTGCCAGATTGTTTCCTTGCCARGTCTGGCGGGGAAGCCGGTGGGGTCATCCAAGGCACGGCTAGYGAGGCAACCCTCGTCGCCTTGCTSGGAGCGAAGTCSAGGACGATACATCGCTTGAAGGAACAGCACCCAGAGTGGACTGACTTTGAAATCACGTCAAAACTTGTGGGATACTGCAATAAACAAGCTCATTCATCYGTTGAGCGTGCTGGTCTCTTGGGTGGAGTACATTTCAGAACTCTKAAACATGATGATAAAAGAAGCCTTCGTGGTGATACACTTCGCGAAGCCATGGAGGAGGACATTAAGAAAGGGCTTATACCATTTTATGTAGTGGCAACCCTTGGCACAACATCATCGTGTGCATTTGATGCCCTCGAAGAGATCGCTGAAGTGTGCCTGTCTAAGGACATCTGGYTGCATGTAGATGCCGCATATGCTGGCTCCTCGTTTATCTGTCCTGAATACCGATACTTGATGAAAGGCGTAGAGAAGGCAGATTCATTYAACTTCAACCCCCACAAGTGGCTGTTGGTGAATTTCGACTGCTCGGCAATGTGGCTTAAGGAACCTCGGTGGATCGTCGACGCATTCAACGTGGATCCGGTTTATTTGAAACATGATATGCAGGGACTGGCACCAGATTACCGTCACTGGCAAATCCCTCTGGGACGACGATTCAGAGCCATAAAGTTGTGGTTCGTCCTACGGCTGTACGGAGTTGAAAATCTGCAGAAACATATCAGGAAACATATTGAATTGGCCCATTTATTTGAGAAGCTTTGTCTTTCAGACGAAAGATTTGAAATATACGAAGAAGTGACTATGGGTCTAGTATGCTTCAGGCTGAAAGGTGACAACGATATGAACGAGCAGTTACTGAGACGTATCAACGGAAGGGGCAAGATTCATCTTGTTCCGTCKAAAATTGAAGACGTTTATTTCTTAAGATTAGCAATTTGTTCTCCGTTCTCCGAAGATACGTTAGGTCTTTTCCGGGCGGCTGTACCATCTGGTGCCTCCACTGGTGTTCATGAGGCCCTGGAGTTGAGGGACAATGTGAAGGGCGAGTACCATGGCAAGGGTGTGCTYACTGCCATCAAGCACATCAATGACACCATTKCCCCTGAGCTGCTCAAAGCTAACATTGAGGTCACTGAACARAAACAGATTGATGAACTCATGATCAAACTAGATGGCACAGAAAACAAATCAAAGTTTGGTGCCAATGCTATCCTTGGGGTTTCCCTGGCTGTTGCCAAGGCTGGTGCWGCCAAGAAAGGAGTACCTCTCTACAAGCATTTGGCTGATTTGGCTGGAAACAGTGAKATTGTGTTGCCTGTACCTGCCTTCAACGTCATCAATGGAGGCTCCCATGCTGGCAACAAGCTTGCCATGCAGGAGTTCATGATCCTGCCTACAGGTGCAACCACATTCAGTGAAGCCATGCGTATGGGATCAGAAGTATATCATTACCTCAAGAAGATCATCAAGGAGAAGTTTGGCCTGGACTCTACAGCTGTTGGTGATGAGGGTGGTTTTGCTCCCAACATCCAGAACAACAAGGATGCTTTGTACCTAATCCAAGATGCCATTCAACAAGCAGGTTACACGGGCAAGATCGAAATTGGCATGGATGTTGCTGCATCAGAATTCTTTAAGAATGGAACRTATGATCTTGACTTCAAGAACCCCAAGTCCAACCCRGCCGACTACCTACCTTCTGACAAGTTGGCAGAGCTTTACCTCGACTTCTGCAAGGACTTCCCCATGGTGTCWATTGARGACCCGTTCGACCAGGACGACTGGGCGGCTTGGACTAGCCTCACTGGACGCACACCCATCCAGATTGTCGGCGACGATCTTACAGTGACCAACCCTAAACGCATCGCCACTGCTGTYGAGAAAAAGGCCTGCAACTGCCTATTGTTGAAAGTGAACCAGATCGGAAGTGTTACTGAATCTATTGATGCTCATCTTCTGGCCAAAAAGAATGGCTGGGGTACCATGGTATCCCACAGGTCTGGTGAGACTGAAGACACGTTTATCGCTGACCTCGTGGTGGGTCTCTCGACGGGCCAGATCAAGACGGGCGCGCCGTGCCGCTCCGAGCGCCTCATAGGCAGGTCTTTCATCGATTTTATACATCCGAGGGACCGAAACACGTTTGCATCGCAAATTACCAGTGGGCTTGCAGTCCCGAAGATTGTAAATATGGTGTGTCGCTTGAGGCGGTACAGAGGGCTGGCGTCCGGGTTCGGCGTCAAGGAGCGAGTTGTAACATTCATGCCGTTTTTACTCAAATTATCATTCAAGAGCTACTTAGTAATAAAGGCCACTCCGTTCTTTTCTGCATTCAAAGTTCCGAATGAAATCGTCAATCAAGCTATACCGTTTGTGATGCGTCACTCTGCTAATGGAATCCTTGAATATTTGGATTCGGAGTCAGTACCGTACCTGGGGTACCTGCCACAGGATGTGCTAGGCGAGAATGCTCTCAAATTGTACCACCCAGAGGATTTGAACTATTTAAGACAAGTCTACGAGACTATTGTGAAGGAAGGAGGCTTGCCCAGGTCAAAAGCATACAGGATGATAACACAAAACGGCGACTATGTTCGACTGGAAACCGAGTGGTCGTCGTTCATAAATCCTTGGTCGAGAAAACTGGAGTTCGTTATTGGAAAACATTTTATTCTGGAGGGCCCAAATAACCCTGACGTTTTCCAGACCCCGGGAGTAGATAGGGATAGCATTCTGAAGATAATGAATGAGGTCTTAACAAAGCCTGCCGAGGTAGCAAAACAACAAATGAGCAAACGTTGCCAAGACCTCGCGTCTTTTATGGAAACTCTCTTAGAAGAACCCAAACCTGACGAAGAACTTCGCCTTGAAATACAAGAAGCAGACCATAGTTACTATGAAAGGGACTCA---ATGCTGGGAGGGATATCCCCACATCATGAATATAATGACAGCAAATCTAGTACAGAGACACCTCTTAGTTCTTGCACGGTGAAGACTTGCTGGATGCGGCTGCCTAGTTTTCGCTCTGTGGGAGACGCSTTRAAGGACCGCTTCGACGGCGCGTCGCGGGTCATGACGCCGAATACAGACCTGGAAGCGCCTGCGCAGCGGAACGATGCGGCGCCACACAGAGCTCCCCGCCGTGACCGCTACAGATTCCAACTGAAGCCGCACAATCCCGACCACAAAACGCCGGGCAGCAAGGACCTAGTCTACCTAGAACCTTCGCCGGGGTTCTGCGAAAAGAACCCAAGGCTCGGCATTCCTGGTACGCACGGGCGCACTTGTAACGACACAAGCATCGGRGTCGACGGCTGTGACCTGATGTGCTGCGGGCGCGGCTACCGGACGGAGACCGTGCCCGTGGTGGAGCGGTGCAAC
    Ppy224   GGATACCCGGAGTCACTAACGGACCCCTCGTATCATGCGCAACTGTTGGTGCTTACTTACCCAATGATCGGCAACTATGGCGTGCCCGACGAAGAGGAACGCGATGAACATGGACTACCSAAATGGTTCGAATCCAGCCGCATTTGGGCAGCCGGTCTGATCGTAGGCGAAGTCAGCACACGCGCGTGTCACTGGCGAGCGCGCCGTTCTCTCGGCTCSTGGCTCGCCTCCCGAGGAGTGCCTGGTCTCTGCGATATCGACACGAGGGCGCTCACATACCGCTTGCGGTCCGGCGTCATGCTAGGCCGAATTGTGCAGGGAGTGCCGCCGTTTGGACCATTCCCGCCGCTGTCAGACCCGAACACAAGGAACTTGGTTGCTGAAGTGTCTACAAAGGATATCAAAACATTCAACCCCCAAGGGGATGTCACAATAATGGCTGTAGATTGTGGTCTAAAATAYAACCAAATTAGATGTTTGGTGAAAAGAAACGTTAAAGTAGTTCTAGTGCCATGGGATCATAAGTTAAACGCAAAGGATTATGACGGTTTATTCATCAGTAACGGTCCTGGTGACCCTGAAGTCTGTAAGCAAGTTGTCAAGAATCTTCAAGAAGTGATCGCTAATAAATCAAACGTTAAGCCAATATTTGGTATTTGTCTTGGWCACCAAATACTATCTACTGCAATAGGCTGCAAAACGTACAAAACAAGTTACGGCAACCGTGGACATAATTTGCCATGTACTCACTACGACACAGGAAGATGTTTCATGACTTCACAAAATCACGGATATGCCGTCGACGCAGGTTCGTTGCCAGAAAATTGGAAAATCTTATTTACTAATGAGAACGACAAAACCAACGAGGGCATAATCCACAAGTCAGASCCTTTCTTCAGTGTTCAATTTCATCCTGAACACACTGCAGGTCCTACTGACCTCGAACACCTCTTTGATATATTCATTGAAGCTGTAAGATCTTTCAAAACTAAAAAAAGTTACGTGATAAATGACGAAATYACAAAAAAGCTTACTTATACCCCAACAATTCACGAAAGGCCAAAGAAGGTACTAATTCTTGGCTCTGGAGGTTTGTCTATCGGACAGGCAGGTGAATTTGATTACTCAGGATCTCAAGGTGTTAAAGCMATGCAAGAAGAAAAGATTCAAACTGTTCTRATCAACCCAAATATTGCCACTGTACAAACTTCTAAAGGCCTTGCAGACAAAGTATATTTCCTGCCCATTACCCCACAATACGTGGAACAAGTGATAAAAGCTGAAAGACCAACTGGAGTGCTWCTGACTTTCGGTGGACAAACTGCTTTAAACTGTGGAGTGGAACTACAAAAGTCTGGTGTGTTTGAGAAATACAATGTGGCTGTATTAGGAACGCCGATCCAATCGATAGTAGATACAGAAGACAGAAAAATATTCGCGGAAAAAATCCATTCAATTGGTGAAAAGGTTGCTCCAAGTGCCGCGGTCACATCTGTAGAAGAAGCACTTGCAGCTGCCCTKCAAATTGGATATCCAGTGATGGCACGTTCTGCTTTTTCCCTTGGTGGTCTAGGCTCAGGTTTTGCAAACAACGAAGAGGAGCTCAAAGCCCTTGCTCATCAAGCCTTATCACATTCAGACCAACTTATAATTGATAAATCTCTTAAAGGCTGGAAAGAAGTAGAATATGAAGTAGTTAGAGAYGCATTTGATAACTGTATTACTGTTTGTAATATGGAAAATGTAGATCCTCTYGGAATACATACAGGAGAGTCGATAGTAGTTGCACCAAGTCAAACATTATCCAACAGAGAATACTACATGTTACGKAACACTGCGATCAAGGTTATTAAACATTTCGGGATYGTTGGAGAATGTAACATTCAGTACGCGTTAAATCCAAATTCTGAAGAGTTTTACATAATAGAAGTAAATGCTAGAYTATCYAGAAGTTCAGCACTTGCWAGCAAAGCTACGGGATAYCCRCTTGCATATGTAGCTGCTAAATTGGCTCTTGGGATTCCTTTGCCYGTAATCAAAAATTCTGTAACTGGAGTAACYACAGCCTGTTTTGAGCCCAGTTTGGATTATTGCGTGGTWAAAATACCTAGATGGGATCTAGCTAAATTTAACAAAGTGAGTACTAAAATTGGAAGTTCAATGAAAAGTGTAGGAGAAGTGATGTCCATTGGTAGGAATTTTGAAGAAGCTTTTCAAAAAGCATTGAGGATGGTCGACGAAAATGTTAATGGATTTGATCCTAACATTAAAAAAGTGAATGAAAATGAGCTGCAAGAACCTACAGATAAGAGAATGTTTGTTTTAGCTGCAGCTTTAAAGGAAGGATATACAGTTGAAAAGTTATATGATTTAACTAAAATTGACAGTTGGTTTTTGGTAAAATTTAAAAATATCATTGATTACTACAAGAATCTTCAAAAGGTTGATAGCAATACGATCACGAGTGATATTTTGAGGAAAGCTAAAAAGATTGGATTTTCCGATAAACAAATCGCCGCAGCTATAAAAAGCACTGAAGTTGCTGTAAGAAAACTTCGAGAGGAGTATAAAATTACGCCATTCGTCAAACAAATAGACACGGTAGCGGCCGAATGGCCTGCTTCCACCAATTACCTGTATTTAACTTATAATGGAAGTACACATGACTTAGATTTCCCAGGTGACTTTACTATGGTGTTAGGTTCAGGTGTTTACAGAATAGGCAGCTCGGTCGAATTTGACTGGTGTGCTGTCGGTTGTTTAAGAGAGTTAAGAAACCAAAAYAAAAAAACTATCATGATTAATTATAATCCAGAAACTGTAAGCACAGACTATGATATGAGTGACAGGCTGTACTTTGAAGAGATATCATTTGAAGTAGTTATGGACATTTATAAAATTGAGAAACCTAATGGCGTCATATTATCGGTGCCATCAGTAAAGCCAGGCTACTTGCGCCCGCTGGTGCCAGAACAGGCCCCAGAGAAGCCTGAGCCCTGGACAGCCGTCATGGATGACGTAGAGCGGGTCGTCATGTCCGGTGTCACCCACTGGCAGTCGCCGCGGTTCCACGCCTACTTTCCTACTGCTGTCTCCTACCCGTCCATTGTAGCGGACATGTTGAGCGACGCTATTGCTTGCATTGGATTCACTTGGATCGCTAGCCCGGCCTGCACTGAACTGGAGGTGGTGATGCTGGACTGGCTGGGCCAGATGCTGGGGCTCCCAGACTGCTTCCTGGCCAAGTCCGGCGGGGAAGCCGGTGGTGTCATYCAGGGTACGGCTAGCGAGGCAACCCTGGTCGCGCTGCTTGGTGCTAAGGCGCGGATGATGCATCGYGTCAAGGAGCAGCACCCAGAGTGGACTGAGTACGAAATACTCTCGAAGCTTGTGGGATACTGCAACAAACAAGCTCACTCTTCTGTGGAACGMGCTGGTCTYCTGGGTGGCGTGAAGCTGCGTTCTCTGAAACCTGACGGCAAAAGGAGCCTTCGTGGGGAGACAGTACGGGAGGCCATGGAGGAGGACATTCGTAATGGACTCATTCCATTCTTTGTAGTGGCGACACTTGGCACCACATCTTCCTGCGCATTTGATGCTCTCGACGAGATTGGCGACGTCTGCAACGCGATGGACATCTGGYTGCACGTGGACGCCGCCTACGCTGGATCCGCCTTCATCTGCCCCGAAAACCGATAYCTGATGAAAGGCGTAGAAAAGGCCGATTCCTTCAACTTCAACCCTCACAAATGGATGCTGATCAATTTCGACTGCTCCGCCATGTGGCTGAAACAACCTCGTTGGATCGTGGACGCGTTCAACGTYGACCCACTGTACCTTAAACACGATATGCAAGGAAAGGCCCCTGACTACCGCCATTGGCAAATCCCATTGGGCCGTCGATTCAGGTCCCTTAAGTTGTGGTTYGTACTGAGGCTTTATGGAGTTGAGAATCTCCAAAAACATATTAGAAAACACATCTCTTTGGCTCATTTCTTCGAAAAACTTTGCTTGGCAGACGAAAGATTTGAACTGTTCGAAGAGGTGACAATGGGTCTGGTGTGCTTCAGATTGAAGGGCAGCAACGAAATAAATGAGGAACTTTTAAGACGCATCAATGGCAGAGGAAAGATTCACCTCGTCCCTTCGAAGATTGACGACGTTTATTTCCTTAGATTAGCAATTTGCTCTCCATTCTCTGAAGAGTCGCTCGGTCTTTTCCGYGCCGCCGTCCCRTCTGGCGCCTCCACTGGTGTGCAYGAGGCTCTTGAGTTGAGAGACAATGTCAAGGGCGAGTACCATGGCAAGGGCGTGCTCACYGCCATCAAGCACATCAATGAGAGCCTCGCCCCAGAGCTCCTCAAAGCCAACATTGAAGTCACTGAACAAAAAGAGATTGATCAACTCATGATCAAATTGGACGGCACAGAAAACAAGTCAAAGTTTGGAGCTAACGCCATTCTTGGTGTTTCCCTGGCTGTTGCTAAAGCTGGTGCTGCCAAGAAGGGAGTGCCTCTATACAAGCACTTGGCCGACTTGGCTGGCAACAGCGACATTGTCCTGCCAGTGCCTGCCTTCAACGTTATCAATGGAGGTTCCCACGCTGGCAACAAACTGGCCATGCAGGAATTCATGATCTTGCCAACAGGTGCCACCACATTCAGCGAGGCTATGCGCATGGGATCAGAAGTATACCATTACCTGAAGAAGATCATCAAGGAGAAGTTCGGCCTGGACTCCACGGCTGTTGGTGATGAGGGTGGCTTCGCTCCCAACATCCTGAACAACAAGGATGCTTTGTACCTTATCCAAGATGCCATCCAACAGGCTGGATACACTGGMAAGATCGAAATTGGTATGGATGTTGCTGCMTCAGAATTCTACAAGAATGGAACATATGATCTGGACTTCAAGAACCCCCAGTCGAACCCAGCCGACTACCTGCCTTCTGACAAGTTGGCCGACCTYTACCTCGAGTTCTGCAAGGACTTCCCGATGGTCTCAATCGAGGACCCCTTCGACCAGGACGACTGGGCGGCGTGGACCAGCCTCACCGCGCGCACTCCCATCCAGATTGTCGGCGACGATCTAACAGTAACCAACCCCAAACGCATTGCCACAGCYGTGGAGAAGAAGGCCTGCAACTGCTTGCTGTTGAAAGTRAACCAGATTGGAAGCGTTACCGAATCTATTGACGCTCACCTACTAGCCAAGAAGAATGGATGGGGCACCATGGTCTCCCACAGGTCTGGTGAGACCGAGGACACGTTCATCGCCGACCTGGTAGTCGGTTTGTCCACGGGCCAGATCAAGACGGGCGCGCCGTGCCGCTCCGAGCGCCTCATGGGTAGATCTTTCATCGATTTCATTCATCCAAGGGACCGAAACACATTTGCGTCGCAAATCACAAGCGGCCTTGCGATCCCGAAAATTGTAAATATGGTGTGCCGCATCAGGCGGTACCGCGGCCTGGCGTCTGGGTTCGGAGTCAAGGAACGCGTGTTGACATTTATGCCGTTCTTGCTAAAGTTGTCATTCAAGAACTATTTGGTCATAAAAGCAACACCGTTCTTTTCGGCGTTCAAAGTACCAAACGAGATTGTTATAAAACCGGTACCATTCGTAATTCGTCACGCTGCCAACGGAAATTTAGAGTACATAGACCCTGAGTCTGTTCCGTACTTGGGATACCTGCCACAAGATGTGATAGGCGAAGATGCCCTTAAATTGTACCATCCCGATGACCTGACGTATCTGAGACAGGTCTATGAAACCATTGTAAAGGAAGGTGGCATGATCCGCTCTAAGTCTTACAGGATGATGACCCAAAATGGGGACTACCTCAGACTGGAAACGGAATGGTCTTCTTTCATAAACCCGTGGTCGAGGAAGCTCGAATTTGTCATTGGAAAGCATCACATCCTTGAGGGACCTACAAACCCGGATGTCTTTCAAACACCGGACGTAGAAAGGGAAACTATCATCAAAATTTTAAATGAGGTACTAACAAAGCCAGCAGAAGTGGCAAAGCAGCAAATGAGTAAACGCTGCCAAGACCTTGCATCTTTCATGGAAACCCTCTTGGAAGAGCCAAAAACAGACGAGGAACTTCGCTTGGAAATTCAAGATGCAGACCACAGCTATTATGAAAGAGACTCC---ATGCTCGGAGGANNNNNNNNNNNNNNNNNNNNNNNNNNNNNNNNNNNNNNNNNNNNNNNNNNNNNNNNNTCGTGCACGGTGAAGACGTGTTGGATGCGGCTACCGAGCTTCCGCTCCGTCGGCGACGCGCTGAAGGACCGCTTCGACGGCGCGTCGCGGGTCATGATGCCGAACGCCGAGCTGGAAGCGCCGGCGCAGCGGAACGACGCGGCGCCGCATCGCGTGCCGCGACGGGACCGATACCGCTTCCAGCTGCGGCCACACAACCCTGACCATAAATCGCCGGGCAGCAAGGACCTGGTGTACCTGGAGTCGTCGCCCGGGTTCTGCGAGAAGAACCCCCGGCTCGGCATCCCAGGCACCCACGGGCGCGCTTGYAACGACACCAGCATCGGCGTCGATGGCTGCGACCTCATGTGCTGCGGCCGCGGCTATCGGACTGAGACCATGTTCGTGGTGGAGCGGTGCAAC
    Psh29    GGTTATCCTGAATCACTGACAGACCCTTCTTACCACACTCAACTRTTAGTTCTCACATATCCTTTGGTAGGAAATTATGGTGTGCCGGATGAAGACGACCTGGACGAGTGCGGCCTTCCTAGATGGTTCGAATCGAACCGTATATGGGCCGCCGGGTTGATAGTGGGTGAAGTCAGTACGCGGTCATGTCACTGGCGAGCTAAGCGATCTCTCGGCGATTGGCTATCAAACCGAGGAGTACCCGGTCTCTATGATATTGACACCAGAGCTTTAACCTACCGCCTTCGTGAAGGTGTATTACTGGGAAGAATAATACAAGGTGTACCTCCATTTGGACCCCTACCGCCATTAATAGATCCTAACATCAGRAACTTAGTCGCTGAAGTATCAACAAAGGAAGTCAAAATATTTAATCCTAATGGCGAAGTAACAGTTATGGCTGTAGATTGCGGCTTGAAATACAACCAAATACGATGTCTAGTGAAGAGGAATGTTAAAGTTATATTAGTGCCATGGAATCACAAATTTAATCAAGATGATTATGATGGTTTATTCATCAGCAACGGGCCTGGTGATCCCGAAGTATGTGAAAAAATTGTGGATAATATCCGAATGGTTGTTAATAGCAAGAACAATATTAAACCTGTATTCGGAATTTGTCTTGGACATCAATTACTTTCTACAGCTATAGGTTGCAAAACATATAAAACCAGATATGGCAATCGTGGTCATAATTTGCCTTGCACACATTATGATACCAAAAGGTGTTTTATGACTTCTCAAAACCATGGATTTGCTGTAGACGCTAATACATTACCCAACGACTGGAAGATACTTTTTACAAATGAAAATGACAAAACAAACGAGGGAATAATCCACAAGTCAGACCCGTATTTCAGCGTGCAATTTCATCCCGAGCATACTGCAGGACCTACTGATCTCGAATGGCTATTCGATGTCTTTGTTGATGCCGTGAAATGTTATAAAAACAGACAAGAATATATAATTGACAAAGAAATCGCAAAAAAACTTTTTTATGAACCAATTATCCCTGATAGACCAAAAAAAATCCTAATATTGGGATCTGGCGGATTGTCTATTGGTCAAGCGGGAGAATTCGATTATTCYGGTTCTCAAGGAATTAAAGCWATGCAGGAAGAAAAAATTCAAACAGTTTTAATAAACCCCAATATTGCTACAGTTCAAACTTCAAAAGGATTAGCCGATAAAGTTTATTTCTTGCCCATCACTCCTGAATATGTTGAACAGGTTATTAAAGCAGAACGGCCTACTGGTGTTTTGCTTACTTTTGGCGGACAAACTGCATTAAATTGTGGAGTGGAATTGCAAAAATCTGGRGTATTCCAAAATTATAACGTCACAGTATTAGGTACTCCTATTCAGTCTATAGTAGATACAGAGGATAGAAAGAAATTTTCTGAAAAGATTAATACTATTGGCGAAAAAGTCGCACCAAGTGCTGCAGTAACATCAGTAGAAGAAGCTGTTTCAGCTGCCATACATATAGGTTACCCTGTAATGGCACGATCTGCTTTTTCATTAGGAGGTTTGGGTTCTGGTTTCGCAAATAACGAAGAGGAACTTAGGGGTCTGGCCCATCAAGCGTTGTCCTACTCTGATCAACTTATTATTGATAAATCCCTTAAAGGGTGGAAGGAAGTTGAATATGAGGTAGTTCGTGATGCTTATGATAATTGCATTACAGTATGTAACATGGAAAATGTTGATCCTCTTGGTATCCATACAGGCGAATCAATAGTAGTAGCTCCCAGTCAAACATTGTCTAATAGGGAATATTATATGTTACGAGATACTGCAATCAAAGTTATAAAACATTTCGGTATTGTAGGAGAGTGCAATATTCAATATGCATTAAATCCCTGTTCCGAAGAGTATTATATTATAGAAGTGAACGCTCGTTTATCTCGAAGTTCTGCACTTGCAAGTAAAGCTACAGGATACCCACTTGCTTATGTAGCAGCTAAATTAGCTCTTGGAATTCCATTACCTGCTATCAAAAATTCTGTAACCGGGGTAACAACAGCTTGCTTTGAACCAAGTTTGGATTACTGCGTGGTCAAAATACCAAGATGGGACTTAGCCAAATTTAATAGAGTTAGCACCAAAATTGGAAGTTCAATGAAAAGTGTCGGTGAAGTAATGTCAATTGGAAGAAATTTTGAAGAAGCTTTCCAGAARGCATTGAGAATGGTAGATGAAAATGTCAACGGATTTGACCCTAATATAAAAACTGTTAATGACAATGAGTTAAGGGAACCTACTGACAAGCGTATGTTTGTTTTAGCCGCAGCATTAAAAAAAGGGTACTCTGTTGACAAGTTAAATGAACTTACAAAAATTGATTGCTGGTTTTTAGAAAAATTTAAAAATATTATAGATTACTACAAAACTTTGCAACATGTTGATAGCACTTCCATTACACCGGAATTATTGAAACAGGTGAAAAAGATAGGATTTTCTGACAAACAAATTGCTGCTGCTATAAAAAGCACTGAAGTAGCTGTGAGAAAACTGAGAAAAGAATACAAAATAATTCCCTGCGTAAAGCAAATAGACACAGTTGCAGCAGAATGGCCAGCTTCCACTAACTACCTTTACTTAACATACAATGGCAATACACACGACTTAGATTTTCCTGGAGAGTTTATAATGGTTTTAGGATCTGGGGTATACAGAATAGGAAGTTCGGTGGAATTTGATTGGTGTGCAGTAAGATGTTTAAGAGAATTGAGAAATCAAGGTAAAAAAACTATTATGGTGAATTATAATCCGGAAACAGTCAGCACTGACTACGATATGAGCGATAGATTATACTTTGAAGAAATTTCATTTGAAGTGGTTATGGATATTTACGATATAGAAAAACCGAATGGAGTAATACTATCCGTTCCATCTGTGAAGCCAGGGTATCTGCGGCCCTTAGTGCCAGAGCAGGCGCCGCAGAAGGCCRAACCATGGACCGCAGTGATGGCGGATATCGAACGCGTCGTGATGTCAGGTGTTACCCACTGGCACTCACCTCGTTTCCATGCGTACTTCCCCACCGCCAATTCGTATCCAGCTATTGTGGCCGACATGTTGAGCGGTGCCATCGCCTGTATCGGATTTACTTGGATTGCTAGTCCCGCATGCACAGAATTAGAAGTTGTAATGCTGGACTGGTTAGGCCAAATGCTTGGTCTGCCGGATTGTTTTCTGGCGCGATCTGGTGGAGAAGCCGGTGGAGTAATACAAGGGACAGCCAGCGAAGCCACATTGGTTGCATTACTCGGCGCAAAGGCTCGGGCTATTCAACGTGTCAAAGAACTTCATCCTGAATGGACTGACATAGAAATTTTGTCTAAGCTTGTCGGATACTGCAATAAGCAAGCTCACTCGTCGGTAGAGCGCGCGGGTCTCTTAGGTGGAGTCAAGTTACGTTCCTTGCAGCACGATAATAAAAGAAGTCTCCGTGGAGATGTTTTGCGAGAGACCATTGAGCAAGATATTCGCGATGGACTCATTCCTTTCTATGTCGTGGCGACACTCGGTACAACATCGTCGTGTGCGTTTGACGCATTAGATGAAATAGGCGACGTGTGCAATTCGCATAACGTTTGGCTACATGTGGATGCCGCATACGCGGGTTCCGCATTCATTTGCCCCGAATACCGTTACTTGATGAAGGGCGTGGAAAAGGCAGACTCGTTTAATTTTAATCCACACAAATGGTTGCTTGTCAACTTCGACTGCTCCGCCATGTGGCTCAAGCAGCCGCGTTGGATCGTCGATGCTTTTAACGTTGATCCTCTCTACCTAAAATACGACATCCAGGGATCTGCACCANNNNNNNNNNNNNNNNNNNNNNNNNNNNNNNNNNNNNNNNNNNNNNNNNNNNNNNNNNNNNNNNNNNNNNNNNNNNNNNNNNNNNNNNNNNNNNNNNNNNNNNNNNNNNNNNNNNNNNNNNNNNNNNNNNNNNNNNNNNNNNNNNNNNNNNNNNNNNNNNNNNNNNNNNNNNNNNNNNNNNNNNNNNNNNNNNNNNNNNNNNNNNNNNNNNNNNNNNNNNNNNNNNNNNNNNNNNNNNNNNNNNNNNNNNNNNNNNNNNNNNNNNNNNNNNNNNNNNNNNNNNNNNNNNNNNNNNNNNNNNNNNNNNNNNNNNNNNNNNNNNNNNNNNNNNNNNNNNNNNNNCTTGGATTATTCCGTGCTGCTGTGCCCTCTGGAGCCTCGACTGGTGTTCATGAAGCTTTGGAGTTGAGAGATAATGTAAAAAATCAATACCATGGAAAGGGGGTTCTTACTGCAATCAAGAATATAAATGAAACAATTGCACCAGAGTTGCTCAGTGCAAACATTGAAGTCACAGAACAAAAAGAGATTGATCAGCTGATGATTAAGCTTGATGGTACTGAAAATAAATCAAAACTTGGTGCTAATGCAGTGCTAGGTGTTTCCTTAGCTGTAGCTAAGGCTGGCGCTGCTAAAAAGGGAGTACCGCTTTACAAGCACTTAGCTGATTTGGCTGGCAATAGTGACATTGTGTTACCTGTACCTGCCTTTAATGTTATTAATGGGGGCTCCCATGCTGGCAATAAGCTGGCCATGCAAGAATTTATGATTTTGCCTACAGGGGCTACTTCATTTAATGAAGCCATGAGAATGGGATCWGAAGTATATCACCACCTAAAGAAGATCATCAAAGAAAAGTTTGGTTTAGATTCCACAGCTGTAGGTGATGAAGGAGGCTTTGCGCCTAATATTCAGAACAATAAAGATGCTCTGTACCTTATTCAGGACGCAATCCAACAAGCTGGTTATACAGGCAAGATTGAAATTGGTATGGATGTGGCTGCATCTGAATTCTTCAAGAACGGCGTTTATGATTTGGACTTCAAGAATCCTAAATCAAATTCTGCTGACTATTTATCCTCTGACAAACTTGCGGAAGTTTACTTAGATTTTATCAAGGACTTCCCTATGGTCTCTATTGAGGATCCATTTGATCAGGAYGATTGGTCAGCCTGGGCTAACCTCACTGCTCGTACTCCTATCCAGATTGTTGGGGATGACCTTACGGTGACTAATCCTAAACGCATTGCCACAGCAGTAGAGAAGAAGGCTTGCAACTGCCTTTTGTTAAAGGTCAATCAGATTGGAAGTGTTACTGAATCCATTGATGCTCATTTGCTGGCTAAAAAGAATGGATGGGGTACTATGGTGTCTCACAGGTCTGGTGAAACTGAGGATACATTTATTGCTGACTTGGTGGTAGGGCTGTCCACTGGACAGATTAAGACAGGAGCCCCATGTCGTTCAGAGCGCCTTATCGGCAGGTCCTTCATAGATTTCATCCATCCTCGTGATCGCAACACTTTTGCTTCACAAATTACTAGCGGCCTGGCAGTCCCGAAAAAAGGAAATATGGTTTGCCGCATACGTCGTTATAGAGGCCTGGCGGCTGGATTCGGCATCAAGGAGAGAGTTGTTACATTCATGCCATTCCTGTTAAAGCTTACCTTCAAAAACTACCTTGTGATACAAGCGACACCATTCTTCTCTGCATTTAAAATTCCGAACGAGACGATGACGAAACCTATACCTTTTGTGATGAGACACGCTGCAAATGGGACTCTGGAGTATCTCGAGGCAGAATCTGTGCCGTACTTGGGCTACTTGCCTCAGGACGTGATTGGCAAGGATGCCCTAATGTTGTACCACCCAGACGACCTGAACTATTTGACACAGGTTTACGAGACCATAGTGAAAGAGGGCGGTCCATTGAAATCGAAACCTTTTAGAATGAGAGCCCAAAATGGCGATTTTATCCATGTGCAGTCTGAATTTTCGTCCTTCATTAATCCGTGGTCAAGAAAGCTGGAATTTGTTATTGGGAAGCACCTCATTATTGAGGGTCCTACTAATCCCGACGTGTTCGAAACTTTCGACGAAAAT---GATAACATTGTTAAAATAATGAACGAGGTATTGACGAAGCCTGCTGAAGTGGCCAAACAGCATATGACTAAAAGGTGCCAGGACCTTGCCTCTTTCATGGAAAGTCTTATGGAGGAGCCAAAGCAGGAAGATGAGTCACGAATGGATACACAAGATCCGGACAGTTGC---TACGAAAGGGATTCT---ATGCTGGGTGGTATATCCCCACACCATGAGTATAATGATAGCCAGTCGAGTACCGATACGCCGATTAGCTCGTGCACGGTGAAGACGTGCTGGATGCGGCTGCCGAGCTTCCGGTCGGTGGGCGACGCGCTGAAAGACCGCTTCGACGGCGCCTCCCGGGTGATGGTGCCCAACGCCGATCTGGAGACGCCCGCGCAGCGGAACGACGCGGTCCCGCACCGCGTGCCCCGAAGAGACCGCTACCGCTTCCAACTGCGGCCGCACAACCCGGACCACAAGTCGCCGGGCGTSAAAGACCTGGTCTACTTGGAGTCGTCGCCGGGGTTCTGCGAGAAGAACCCGCGCCTCGGCATCCCGGGYACGCACGGGCGCGCCTGCAACGACACGAGCATCGGCGTCGACGGCTGCGACCTGATGTGCTGTGGCCGCGGCTACCGGACTGAGACCATGTTTGTGGTGGAGCGGTGCAAC
    Ptha     GGATACCCGGAATCTCTAACAGATCCTTCATATCACGCTCAGATATTGGTTTTGACGTATCCGCTCATTGGAAACTACGGTATACCAGACGAAAACGAACGCGACGAACACGGCTTACCCAGGTGGTTTGAATCTTCACGCATCTGGGCTACGGGACTAGTTGTTGGACAAGTAAGCACACATGCATCACATTGGCGTGCCCACAAATCTCTGGGAAAATGGTTAGCAGCCAACGGTGTGCCTGGTCTATGTGAAATTGATACACGAGCCCTAACACGCAAACTTCGAGACGGAGTAACTTTGGGTAGAATTGTTCAAAGCATTCCACCGTTCGGAACACTGCCACCTCTTAAAGATCCAAACGAAAGGAATTTAGTTGCGGAAGTATCAGTGAAGGAAAAGCAAATATACAATCCAAATGGCGACGTTACAATACTAGCAGTAGACTGTGGTTTAAAATATAATCAAATAAGATGTTTAGTGAAGAGGAACGCTAAAGTCGTTTTGGTACCTTGGAATTATAAATTCGATCCGGAAGAATATGATGGTCTATTCATCAGTAATGGTCCTGGCGACCCAGAAGTATGCCGACAAGTAGTTAACAATTTAAAAGAAGTTGTTAAGGAACAGAATACAGTAAAACCAATTTTTGGTATATGTCTTGGTCATCAATTACTCGCAACAGCAATTGGTTGCAAAACTTATAAAACTCGATACGGTAATCGAGGGCACAATTTACCTTGTACACATTTCGGAACAGGAAGATGTTTTATGACATCTCAAAATCACGGATTTGCAGTGGATGCAAATACAYTGCCTAAAAATTGGAACATTTTATTCACTAATGAAAATGACAAAACAAATGAGGGTATAATACATTCGTCGCTTCCGTATTTCAGTGTACAATTTCATCCTGAACACACTGCAGGTCCTACGGATCTAGAATGCCTTTTTGATGTTTTTATCGATACGGTAAAATCGTATAAAAATAACCAAAAATGTATAGTGAACGATGTAATTTGTGATAAACTTAAATTTTCTCCAACATTACATGAAAGACCAAAAAAAGTATTGATTCTGGGATCAGGTGGCTTATCTATTGGACAAGCAGGTGAATTTGATTATTCAGGTTCCCAAGGAGTAAAGGCTATGCAAGAAGAAAAAATACAAACAGTTCTCATAAATCCAAATATAGCAACTGTTCAAACATCGAAAGGATTAGCTGACAAAGTTTATTTTTTACCAATAACTCCCGAATATGTAGAGCAAGTTATAAAAGCTGAACGTCCTACAGGAGTTCTTCTTACATTTGGAGGTCAAACAGCTTTGAATTGTGGAGTTGAATTAGAAAAGTCAAAAGTGTTTGAAAAATATAATGTTAGTGTWTTGGGTACCCCGATTCAGTCTATAGTAGAGACTGAAGAYAGAAAAATATTTGCAGAAAAAATWAATGCCATCGGGGAAAAGGTTGCACCAAGTGCCGCYGTTTCTTCAGTAGAAGAAGCATTAGCAGCTGCGAAACAAATTGGTTATCCAGTAATGGCTCGTTCTGCATTTTCTTTAGGCGGATTAGGCTCAGGTTTTGCCAATAATGAAGAAGAATTGAAATCTCTCGCTCACCAAGCATTGTCATATTCAGAACAACTAATTATTGACAAGTCTTTAAAAGGGTGGAAAGAGGTCGAATACGAAGTWGTAAGAGACGCTTATGACAATTGTATAACCGTTTGTAATATGGAAAACGTAGATCCATTAGGAATACATACAGGAGAGTCTATAGTAGTAGCACCAAGTCAAACTTTATCTAATAGGGAATATTATTTATTGCGTAACACAGCTATTAAAGTCATAAGGCATTTTGGAATTGTAGGAGAATGTAACATACAATATGCTTTAAATCCAAATTCTGAAGAATTTTACATTATTGAAGTGAATGCAAGATTATCAAGAAGTTCAGCTCTAGCAAGTAAAGCGACTGGCTACCCATTAGCATATGTTGCAGCAAAATTAGCCCTTGGAATTTCATTACCTACAATAAAGAATTCCGTTACCGGTGTCACTACAGCCTGTTTTGAACCTAGTCTAGATTATTGTGTGGTAAAAATACCAAGATGGGATTTAGCCAAGTTTAATCGTGTCAGTACCAAAATTGGAAGTTCTATGAAAAGTGTAGGTGAAGTAATGGCGATAGGTCGAAATTTTGAAGAAGCCTTTCAAAAAGCTTTAAGAATGGTTGACGAAAACGTCAATGGGTTTGATCCATACATAAAAAAAGCAAATGATAACGACCTTAGAGAACCAACAGATAAGCGAATGTTCGTTTTAGCAGCCTCACTGAAAGAGAATTATACTGTTGAAAAACTTTATGAACTAACAAAAATTGATAGATGGTTTCTCGAAAAACTAAAAAATATAATTGATTATTATAAAATATTAGAATCCATAGATTCAGGGTCCATAAATTCTGAAATTTTAAAAGGTGCTAAACAAATAGGATTTTCTGATAAACAAATAGCTGCTGCAATAAAAAGTACYGAATTAGCTGTTCGAAAATTAAGAGAAGAATATAAAATTACACCATGCGTTAAACAAATTGATACAGTTGCTGCAGAATGGCCCGCTACAACTAATTATCTCTATTTGACTTATAATGGTAGTACTCATGATTTGGAATTTTCAGAAGATTTTATTATGGTTTTGGGATCAGGTGTATATAGAATAGGCAGTTCWGTGGAATTCGATTGGTGTGCTGTAGGCTGTCTAAGAGAACTCAAAAATCAAGGTAAAAAAACCATTATGGTAAATTACAATCCTGAAACTGTAAGTACAGATTACGACATGAGCGACAGGTTGTATTTCGAAGAAATATCGTTTGAAGTTGTTATGGATATTTATAACATAGAAAAACCGGATGGTGTAATTCTTTGTGTACCTTCTGTAAAGCCAGGCTACCTTCGACCATTGATTCCCGACCAAGCACCAGTGAAGCCGGAGCCATGGACCGCTGTAATGGATGACATCGAAAGAGTCGTGATGTCTGGTGTGACCCACTGGCATTCACCAAGATTCCACGCCTACTTTCCTACAGCTAACTCATACCCTGCCATCGTGGCTGACATGCTCAGCGGCGCTATAGCCTGTATTGGATTTACTTGGATTGCCAGTCCTGCATGCACAGAATTAGAAGTAGTTATGTTGGATTGGCTCGGTCAAATGATCGGTCTTCCAGACGCGTTCTTGGCTCGCTCGGGCGGAGAAGCGGGTGGTGTAATACAGGGCACGGCCAGTGAAGCTACGTTGGTAGCTCTTCTTGGAGCAAAGGCTCGCGTTATGCAAAGAGTAAAAGAGCAGCACCCGGAGTGGACTGATTTTGAAATTCTATCCAAACTTGTTGGTTATTGTAACAAACAAGCCCATTCATCAGTCGAGCGTGCAGGTCTCCTCGGTGGGGTTAAGCTTCGTTCGCTGAAACCCGATAACAAGAGACGTCTACGAGGTGAGACTCTAAAAGAGGCTATTGAAGAAGATAAACGCAATGGCCTTATACCATTCTACGTCGTTGCCACACTTGGAACTACATCATCTTGCACATTCGATTGCCTGGACGAAATTGGTGACGTGTGCAATGAAAATGACATTTGGTTGCACGTCGACGCAGCCTACGCCGGMTCTGCTTTTATTTGTCCGGAATAYCGCTATCTGATGAAAGGCGTCGAGAAAGCAGATTCTTTCAACTTYAATCCTCATAAGTGGATGTTGGTTACCTTCGAYTGCTCTGCCATGTGGCTCAAACAACCTCGTTGGATCGTCGATGCCTTCAACGTTGATCCTCTCTACTTGAAACACGACCAACAGGGGTCTGCTCCTGACTATCGACATTGGCAAATACCTCTCGGTCGTCGTTTCCGCGCACTTAAGCTTTGGTTCGTGTTGAGATTGTACGGTATCGAAAACCTCCAGAAACACATTCGGAAACATATTGCTTTAGCAYATCTTTTCGAAAAACTTTGTCTTGAAGATGAAAGGTTCGAAATTTTYGAAGAAGTAACAATGGGTCTTGTTTGYTTCCGTCTAAAAGGTAACAATGATCAAAACGAAGAGTTGTTGCGACGCATYAATGGTCGTGGTAAGATTCATCTGGTACCCTCTAAAGTTGATGATGTATTTTTCCTAAGATTAGCAATTTGTTCACGTTTCTCGGAAGAAAGTCTCGGTCTCTTCAGAGCTGCCGTTCCATCTGGGGCATCCACTGGTGTACATGAAGCTCTTGAACTGAGAGATAATGTCAAGGGTGAATATCATGGCAAAGGTGTCCTTACAGCTATCAAGAACATTAACTCTATCATTGCTCCAGAACTACTTAAACAGACCTTTGAAGTAACTCAACAGAAGGAAATTGATCAATTCATGCTTAGTCTTGATGGAACAGAGAACAAGTCTAAGCTAGGCGCCAATGCCATTCTTGGTGTTTCTCTGGCTGTGGCCAAGGCTGGAGCCGCCAAGAAGGGAGTTCCCCTTTACAAGCACTTGGCTGACTTGGCTGGCAATAGCAATATTGTGCTGCCTGTGCCAGCCTTCAATGTTATCAATGGTGGTTCTCATGCAGGTAACAAGCTTGCCATGCAGGAGTTCATGATCTTGCCTACAGGTGCCTCTTCATTCACGGAGGCCATGCGTATGGGCTCTGAAGTATACCATCACCTTAAGAAAATTATTAAGGAGAAATTTGGATTAGACTCTACAGCTGTAGGTGATGAGGGTGGCTTCGCTCCTAACATTCAGAACAACAAGGATGCTCTATTCCTTATTCAAGATGCCATTAASCAGGCTGGTTACTCTGGCAAGATCGACATTGCTATGGATGTAGCGGCTTCTGAATTCTACAAAAACGGAACCTACGACCTTGACTTTAAGAATCCCGCCTCTAACCCAGCTGATTACTTGTCATCTGAAAAGCTGGCTGATGTTTACTTAGACTTCATCAAGGACTTYCCTATGGTSTCCATCGAGGATCCCTTTGATCAAGACGAYTGGTCTGCATGGTCTAACTTGACTTCCCGCACTCCCATCCAGATTGTTGGAGATGATCTAACAGTAACAAACCCAAAACGTATTTCTACTGCTATTGAGAAGAAGGCTTGCAACTGCCTCTTACTGNNNNNNNNNNNNNNNNNNNNNNNNNNNNNNNNNNNNNNNNNNNNNNNNNNNNNNNNNNNNNNNNNNNNNNNNNNNNNNNNNNNNNNNNNNNNNNNNNNNNNNNNNNNNNNNNNNNNNNNNNNNNNNNNNNNNNNNNNNNNNNNNNNNNNNNNNNNNNNNNNNNNNNNNNNNNNNNNNNNNNNNNNNGTCGGCAGATCCTTCATTGACTTTGTTCACCCGAGAGATCGCAACACTTTCGCATCTCAGATTACTAACGGTTTGGCTGTTCCAAAAAACGTAAACATGGTCTGTCGAATTAGGAGATACAGAGGGCTAACATCCGGTTTTAGAATTAAAGACAAAGTTGTTACATTCATGCCATTTTTACTGAAATTTTTCTTTAAAAATTACCTGGTTATACGAGCTACCCCGTTTTTCTCGGCTTTTAAAGTGTCAAGCGAAGTTATATTGAATCCAAAACCCTTTGTTATAAGACACTCGGCGAGTGGAAGTCTCGAATATATAGACCCAGAATCGGTGCCATACTTAGGTTATTTACCCCAGGATATTATAGAAAAGGATGCCTTGCAACTTTATCATCCAAGCGATTTGGCGTATTTACGCCAAGTATATGAGACGATCGTAAAGGAGGGTGCAGTGCAACGCTCTAAGCCTTACAGGATGTTGACCCAAAATGGCGATTATTTGAAACTGGAAACGGAATGGTCTTCGTTTATTAATCCCTGGTCGAAAAAACTTGAATTTGTTATTGGGAAACATTATATAGTAGAGGGCCCTAAAAATCCCGACGTGTTCAAGGTAACGGATGAA---AGACAAAGTATAACAAGAATCATGAACGAAGTATTAACAAAACCAGCGGAAGCGGCTAAACAGCAAATGGGTAAGCGTTGCCAGGACCTGGCGACGTTTATGGAGAGTTTGATGGACGAGCCGAAAATAAATGAGGAACTAAGACTGGACGTTCAAGATACCAACCATAGTTTATACGAGCGCGATTCAGTGATGTTTGGCGGTATGTCGCCTCACCATGATTTTAATGAGAGCAAATCAAGCGCAGAGACTCCTGTCAGTTCCTGCACTGTCAAGACATGCTGGATGAGGCTGCCGAGTTTTCGCTCCGTGGGTGATGCACTTAAAGATCGCTTTGATGGGGCTTCTCGGGTCATGATGCCTAGCACAGAGAGTGACATGCCCTTACAGCGTAACGATGCAGCACCGCACAGAGTTCCTCGACGAGATCGTTACAGATTACAGCTCCGTCCTCTCAATCCTGACCATAAAGCACCGGGAACTAAAGACCTAGTCTATCTGGAACCATCGCCAGGTTTCTGTGAAAAGAACACAAGGCTGGGGATTCCTGGCACCCACGGGCGTACTTGCAATGACACGAGTATCGGCGTCGACGGCTGCGACCTCATGTGTTGCGGCCGAGGTTACCGGACCGACACAATGTTCGTTGTTGAAAGATGCAAY
    Sdru     GGGTACCCCGAGTCGCTGACGGACCCCTCCTACCACGCGCAACTGCTGGTACTCACCTACCCACTAGTGGGCAACTACGGTGTCCCAGATGAGGAGGAACGCGACGATTATGGATTACCTAAATGGTTTGAGTCCAGCCGCATATGGGCGGCAGGGCTGATAGTTGGCGAAGTGAGCACGCACGCGAGCCACTGGCGGGCTAAACGCTCTCTTGGGGCTTGGCTAGCAAAGCACAAAGTGCCAGGACTCTGTGATATAGATACGAGAGCCCTCACCCAACGATTGAGGGAAGGAGTCACGTTGGGTCGAATAGTGCAAGGTGTACCGCCTTTCGGACCTTTGCCTCCATTAAATGACCCCAACAAAAGAAACCTGGTCGCAGAAGTGTCTGTCACGGAAAAACGAGTTTTCAATCCGAACGGGGATATCACTATATTGGCTGTCGACTGTGGATTAAAATACAACCAAATCAGATGTTTCGTAAACAGAAACGCCAAAGTAGTTCTAGTTCCTTGGAATCACAAACTGGATGTTCAAGAGTACGATGGCCTGTTTATCAGTAATGGCCCCGGTGACCCGGATATGTGCAAGGAAGTGGTTAAAAATTTACACAACGTTATCAATGATAAA---ATCACAAAGCCAATATTTGGTATATGTTTAGGTCACCAATTACTCTCAACTGCGGTTGGTTGTCATACATACAAAACAAGCTATGGRAATCGTGGACACAATTTGCCGTGCACTCACAGTGGAACAGGCAGATGTTTTATGACGTCACAGAATCATGGCTACGCCGTGGACCCTGCATCCTTACCGCAGGGCTGGAAAGTTCTATTCACTAATGAAAACGATAAAACAAACGAGGGCATCATCCACGAATCAAATCCGTTCTTCAGTGTTCAATTCCACCCCGAACATACGGCTGGTCCTACAGATTTAGAATGTCTATTCGATGTATTCATTGATGCCGTCAAAAACTTCAAGAACAAGAAACCGTGTTGTATCGACAACATGATWAACGAAAAGTTGAAATTCACAGCTTCGACTCACGAAAAGCCAAAAAAGGTATTAATTTTAGGTTCAGGCGGCTTGTCTATAGGACAGGCAGGTGAGTTCGACTACTCKGGTTCCCAAGGAGTGAAGGCATTACAGGAAGAAAAAATTCAAACYGTTTTGATAAATCCCAACATAGCAACCGTGCAAACTTCTAAAGGGTTAGCGGACAAAGTATATTTCTTGCCAATCACACCCGAGTACGTGGAACAAGTCATAAAAGCGGAACGGCCTACCGGTGTGCTGCTGACATTCGGCGGTCAAACTGCATTAAACTGTGGTGTAGAGCTACAAAGAGCWAAGATATTTGAAAAATATAATGTAAGCGTTTTGGGCACACCTATCCAGTCTATTGTCGATACCGAAGACAGAAAAATATTTGCTGAAAAAATACACGCTATTGGAGAGAAAGTAGCTCCAAGTGCAGCAGTCACGTCTGTAGAGGAAGCTCTCTCAGCTGCAAATCAAATTGGGTATCCAATWATGGCAAGATCTGCATTTTCTTTAGGAGGTCTCGGTTCAGGATTTGCAAACAACGAAGACGAACTAAGGACGCTTGTCCACCAAGCTCTATCACACTCGGACCARCTTATAATCGACAAATCTCTTAAAGGCTGGAAAGAAGTAGAATATGAAGTTGTACGAGACGCATACGATAATTGTATTACRGTCTGTAACATGGAAAACGTAGATCCTCTTGGAATTCACACAGGGGAATCCATCGTAGTGGCGCCAAGCCAGACATTATCTAACCGAGAATATTATATGTTACGAAATACAGCTATAAAAGTAATAAGGCATTTTGGAATAGTAGGTGAATGTAACATTCAATATGCCCTTAATCCAAATTCAGAGGAGTTTTACATCATAGAAGTTAACGCCAGGCTATCGAGGAGTTCGGCATTGGCGAGCAAAGCTACTGGATATCCACTTGCCTATGTAGCAGCCAAGTTAGCTTTGGGCATACCATTGCCTGTTATAAAGAATACTGTCACCGGTGTGACGACAGCTTGCTTTGAACCGAGTTTGGATTACTGTGTGGTCAAAATCCCTCGATGGGACCTCGCTAAGTTTAATAGAGTCAGCACCAAAATTGGCAGCTCGATGAAAAGTGTCGGCGAAGTTATGTCAATCGGCAGAAATNNNNNNNNNNNNNNNNNNNNNNNNNNNNNNNNNNNNNNNNNNNNNNNNNNNNNNNNNNNNNNNNNNNNNNNNNNNNNNNNNNNNNNNNNNNNNNNNNNNNNNNNNNNNNNNNNNNNNNNNNNNNNNNNNNNNNNNNNNNNNNNNNNNNNNNNNNNNNNNNNNNNNNNNNNNNNNNNNNNNNNNNNNNNNNNNNNNNNNNNNNNNNNNNNNNNNNNNNNNNNNNNNNNNNNNNNNNNNNNNNNNNNNNNNNNNNNNNNNNNNNNNNNNNNNNNNNNNNNNNNNNNNNNNNNNNNNNNNNNNNNNNNNNNNNNNNNNNNNNNNNNNNNNNNNNNNNNNNNNNNNNNNNNNNNNNNNNNNNNNNNNNNNNNNNNNNNNNNNNNNNNNNNNNNNNNNNNNNNNNNNNNNNNNNNNNNNNNNNNNNNNNNNNNNNNNNNNNNNNNNNNNNNNNNNNNNNNNNNNNNNNNNNNNNNNNNNNNNNNNNNNNNNNNNNNNNNNNNNNNNNNNNNNNNNNNNNNNNNNNNNNNNNNNNNNNNNNNNNNNNNNNNNNNNNNNNNNNNNNNNNNNNNNNNNNNNNNNNNNNNNNNNNNNNNNNNNNNNNNNNNNNNNNNNNNNNNNNNNNNNNNNNNNNNNNNNNNNNNNNNNNNNNNNNNNNNNNNNNNNNNNNNNNNNNNNNNNNNNNNNNNNNNNNNNNNNNNNNNNNNNNNNNNNNNNNNNNNNNNNNNNNNNNNNGTTCCCTCGGTGAAGCCGGGTTACATGAAGCCGCTGCTGCCGGAGCAGGCTCCGCAAGAAGCCGAGCCCTGGACTGCAGTGATGGCAGATATTGAGCGGGTTGTCATGTCCGGGGTCACCCACTGGCATTCTCCCCGGTTCCACGCTTACTTCCCCACCGCGAACTCGTACCCCGCTATCGTCGCAGACATGCTGAGCGGTGCTATCGCCTGCATTGGGTTCACGTGGATCGCCAGCCCAGCTTGTACGGAACTGGAGGTGGCGATGCTGGACTGGCTGGGCCAAATGCTGGGTCTGCCCGATGAGTTCCTGGCACGCTCTGGCGGAGAGGGTGGTGGCGTCATTCAGGGCACGGCCAGCGAGGCCACCCTGGTCGCGTTGCTCGGGGCCAAAGCGCGTATTATGATCAGCACTAAGGAGAAGCACCCTGAGTGGACCGAAACCGAGATACTATCGAAATTGGTCGCCTATTGCAACAAGCAAGCTCATTCGTCAGTGGAACGTGCTGGTCTTTTGGGTGGAATTAAGATGCGCTCTCTCAAGCCAGACAACAAGAGATGTCTGCGAGGTGACATTCTGAAGAAAGCTATCGAAGAGGACATCAGCAAGGGGCTCATCCCTTTCTACGTGGTAGCCACTTTAGGAACTACATCATCATGCACCTTCGACAATCTGGACGAGATAGGAGACGTAGTGGCGAGCTTCAACGTGTGGCTGCACATAGACGCGGCGTACGCAGGCTCCGCGTTCATCTGCCCCGAGTATCGCCACTTCATGAAGGGAGTGGAGAAGGCGGACTCGTTCAACTTTAATCCGCACAAGTGGATGTTGGTCAACTTCGACTGCTCCGCGATGTGGCTCAAGCAGCCGCGCTGGATCGTCGACGCCTTCAACGTGGACCCGCTGTACCTGAAGCACGACCAGCAGGGCTCCGCGCCGGACTACCGCCACTGGCAGATCCCCCTCGGCCGCCGGTTCAGGGCCCTCAAGCTGTGGTTCGTGCTKAGGCTGTATGGCGTCGAAAATCTCCAAAAGTACATCAGAAAGCACATCGCCCTGGCTCATCTCTTCGAGAAGCTGTGCTTGGAGGACGAAAAATTCGAGATCTTCGAAGAGGTGACCATGGGTCTGGTCTGCTTCAGGCTTAAAGGAGACAATGAAATCAACAAAGCACTTCTGCGACGCATCAACGGCCGTGGCAAAATCCATTTGGTTCCATCGGAAATCGACGACGTTTACTTCCTTAGATTAGCTATTTGCTCGCGTTTTACCGAGGACAGCCTTGGTCTTTTCCGGGCCGCTGTCCCATCTGGTGCGTCAACTGGTGTCCATGAAGCATTGGAGCTCAGAGACAATGTGAAAGGAGAATACCATGGCAAAGGAGTCCTCACTGCCATCAAGAACATCAATGATATCATTGCCCCTGAGCTGCTGAAACAAAACATTGAAGTTGTACAACAGAAAGAGATTGACCAGTTCATGTTGAAGTTGGACGGAACAGAGAACAAATCAAAACTGGGTGCCAATGCCATTCTGGGTGTTTCATTGGCTGTAGCCAAAGCTGGTGCCGCCAAGAAAGGTGTCCCTCTTTACAAACACCTGGCTGACCTGGCTGGCAATGCCAACATTGTTCTTCCTGTGCCTGCATTCAACGTCATCAATGGAGGATCCCATGCTGGCAATAAACTTGCCATGCAAGAATTCATGATTCTCCCCACAGGTGCGTCTTCCTTCAGCGAGGCCATGCGCATGGGCTCTGAAGTGTACCATCACCTGAAGAAAATCATCAAGGAAAAGTTTGGCCTAGACTCCACAGCCGTCGGTGACGAGGGTGGCTTTGCGCCCAACATCCTGAACAACAAAGACGCCCTGTACCTGATCCAGGATGCTATCCAGCAGGCTGGATACACTGGCAAAATCGAGATTGGCATGGATGTGGCCGCATCGGAGTTCTTCAAGAACAGCAAGTACGATCTCGACTTCAAGAACCCCAAGTCGAACCCTGCCGACCACCTGCCCTCGGACAAGTTGGCCGACCTGTACTTGGAATTCATCAAGGACTTCCCCATGGTGTCCATCGAGGATCCCTTCGACCAGGACGACTGGGCCGCGTGGAGCGACCTCACCTCGCGCACTCCCATCCAGATTGTCGGCGACGACCTGACTGTGACCAACCCCAAGCGCATCGCCACGGCGGTGGAGAAGAAGGCGTGCAACTGCCTGCTGCTGAAGGTCAACCAGATCGGCAGCGTCACCGAGTCCATCGACGCGCACCTGCTCGCCAAGAAGAACGGCTGGGGCACCATGGTCTCCCACAGGTCGGGCGAGACGGAGGACACGTTCATCGCCGACCTGGTGGTGGGCCTGTCGACGGGGCAGATCAAGACGGGCGCGCCGTGCCGCTCCGAGCGCCTCATCGGGAGGTCGTTCATAGACTTCGTACACCCGCGGGACCGCAACACGTTCGCGTCGCAGATCACGAGCGGCCTGGCCGTCCCGAAAATTGTAAACATGGTATGTCGRATCCGACGATACAGGGGGCTAACGGCCGGGTTCGGAGTGAAGGACCGCGTGGTCACGTTCATGCCGTTCCTCTTGAAATTCACCTTCAAAAATTATCTGGTAATCCAAGCCACACCTTTCTAYTCGGCGTTCAAAGTTCCCAACGAGGTGCTGACCAAAACAGTGCCGTTCGTYATGAGGCACGCTGCCAACGGCAACCTGGAGTACATTGACCCCGAGTCAGTGCCATACCTCGGGTACTTACCTCAGGACGTCACTGACAAAGATGCCTTACARTTGTACCATCCAGAAGATCTTTCCTACCTGCGACAAGTCTACGARACTATCGTGAAAGAAGGCGGWCTTCAGAGGTCGAAAAGTTACAGAATGATGGCGCAAAAYGGAGACTTCATAAAGCTGGAAACCGAGTGGTCATCCTTCATCAACCCTTGGTCGAAGAAACTGGAGTTTGTGATTGGGAAACACCACATTATTGAAGGKCCCAGTAACCCAGATGTGTTCCAGTCTCCGGATCCGGATAGAGAAAATATTGTTAGGATTATGAATGAAGTATTAACAAAACCCGCGGAAGTTGCTAAACAGCAGATGAGCAAGCGGTGCCAGGACTTGGCGYTGTTCATGGAAACCCTGATGGAGGAGCCAAAGACTGATGAGGAACTGCGTCTGGAAATCCAGGATCCAGATCACAGCTATTATGAGAGGGACTCAGTGATGCTTGGCGGCATTTCCCCGCATCACGACTACAACGACAGCAAGTCCAGCACTGAAACACCACTAAGCTCCTGCACGGTGAAGACRTGCTGGATGCGATTGCCGAGCTTTCGGTCGGTGGGCGACGCGCTGAAGGACCGGTTTGACGGTGCATCGCGAGTCATGGTGCCCAACACGGAGCTGGAGGTTCCCAGCCAGCGGAACGAGCCGGCGCCGCACCGCGTGCCTCGTCGCGACCGCTACCGCTTCCAGCTGCGGCCGCACAACCCCGAACAYAAGTCGCCCGGGGTCAAGGACCTGGTCTACTTGGAGTCGTCCCCCGGCTTCTGCGAGAAGAACCCGCGGCTCGGCATCCCCGGCACGCACGGGCGCGCCTGCAACGACACCAGCATCGGCGTCGACGGCTGCGACCTCATGTGCTGCGGCCGTGGCTACCGGACTGAGACCGTGTTCGTGGTGGAGCGGTGCAAC
    Sfr      GGATACCCGGAGTCGCTGACTGACCCATCTTATCACGCGCAACTGTTGGTACTCACATACCCATTGGTCGGCAACTATGGCGTTCCTGACGAAGATGAACGGGATGAACATGGGATACCTAAGTGGTTTGAATCCAACCGTATTTGGGCAGCTGGGTTGATTGTTGGTGAGGTAAGCACAAATGCGTGCCACTGGCGTGCTAAACGATCCTTGGGCGCCTGGTTGGCTGCGCGAGGAATCCCAGGTGTCTGTGACGTAGATACCAGAGCACTTACCTTCCGACTCAGAGCTGGCGTTACTTTAGGGCGGATTATTCAAGGCGTTCCACCGTTTGGACCATTACCTGCATTATCAGATCCAAATAACAGAAATTTGGTTGCCGAAGTCTCTGTAAAGGAACCAAAAATATATAATCCGGATGGACAAGTAACGATAATGGCAGTGGACTGTGGGTTAAAGTACAATCAAATTAGATGTTTGATCAAAAGAAATGCAAAGGTCATACTGGTACCTTGGGACCACAAGCTGGACCCCAGCCAGTACGACGGTTTGTTTATCAGCAATGGTCCAGGCGATCCTGTCAAATGTAAGAAGTTGGTGGACAATATGCGAACTATAATTGGAGATAAAAACAGTGTTAAGCCTTTGTTTGGTATCTGTCTTGGACACCAGTTATTGTCCACTGCAGCTGGCTGCAAGACTTATAAAACCAGTTATGGTAATCGAGGACACAACTTGCCCTGCACACATAATGGTACTGGCCGATGTTTCATGACATCACAGAATCATGGGTTCGCCGTCGATGCAGATTCTCTACCAGAAGGTTGGAAAATATTATTCACAAACGAAAATGACAAAACCAATGAAGGCGTTATTCATGAAACTTTACCGTACTTCAGTGTCCAGTTCCATCCAGAACACACAGCTGGACCCACCGACTTAGAATGTCTTTTTGATGTATTTATTGATGCAGTAAAAAGTTACAAAAATAAGCAGACATACAACGTCGATAACGCTATTACAGAAAAAATAAAATTTGTGCCAACTATTCACGAAAGGCCGAAAAAGGTGCTCATCCTTGGATCCGGTGGTTTATCGATCGGTCAAGCTGGAGAATTTGACTACTCAGGATCGCAGGCAGTTAAAGCCTTACAAGAAGAAAAGATACAAACGGTACTAATTAATCCTAACATTGCCACTGTGCAAACATCGAAGGGATTAGCCGACAAGGTATATTTTCTACCCATCACACCGGAGTACGTCGAACAAGTTATTAAAGCTGAACGACCTACTGGTGTGCTCCTCACATTTGGTGGTCAGACGGCTTTAAATTGTGGTGTAGAATTAGAGAAATCCAAAATTCTAGAAAAATACAATGTTAGTGTCCTGGGAACTCCCATCCAGTCAATAGTAGACACCGAAGATCGTAAGATATTTGCTGAAAAAATTCATGCTATTGGAGAAAAAGTTGCACCAAGTGCAGCTGTAACAACAATCGAAGAAGCCCTAATAGCTGCTAAACAAATTGGTTATCCAGTCATGGCTCGATCTGCATTCTCATTGGGTGGTTTAGGATCTGGCTTTGCTAACAATGAAGACGAACTCCGCACACTCGCGCATCACGGTCTGTCCCATTCTGATCAACTCATAATTGACAAATCTCTTAAGGGCTGGAAAGAAGTGGAGTATGAAGTGGTTAGAGATGCATTCAATAATTGTATCACAGTATGCAATATGGAAAATGTTGATCCCTTAGGTATACACACAGGAGAATCGATAGTAGTTGCTCCCAGTCAAACCTTATCCAACAGGGAGTATTACATGTTGAGAAACACTGCTATCAAGGTTATTCAGCACTTCGGAATAGTCGGAGAATGTAATATTCAGTATGCACTAAACCCAAATTCAGAAGAATTCTATATTATTGAAGTAAATGCAAGATTATCTAGAAGTTCAGCCCTAGCCAGTAAAGCAACTGGTTACCCACTAGCTTATGTAGCTGCAAAATTGGCTTTAGGTATCCCATTACCTGTTATTAAAAATTCCGTGACCGGAGTAACTACAGCTTGCTTCGAACCAAGTCTCGATTACTGTGTTGTTAAAATTCCTAGATGGGATTTGGCTAAATTTAATCGAGTAAGCACAAAAATAGGCAGTTCCATGAAAAGTGTTGGAGAAGTAATGTCAATAGGAAGGAGTTTTGAGGAAGCTTTCCAAAAAGCGTTAAGAATGGTGGATGAAAATGTTAATGGCTTTGATCCAAATATTAAAAAAGTAAATGAAGACGAATTGCGAGAACCAACGGATAAGAGAATGTTTGTACTTGCCGCTGCTTTAAGAAATGGTTATACAGTGGATAAATTATACGAATTAACAAAAATTGATCCTTGGTTTCTTCACAAGTTTAAAAATATAATAGATTATTATAAAATTTTGGAGGCCGATCATCATGGTTCAATACCTTTTGATGTCTTGAAAAAAGCAAAGAAGATCGGATTTTCGGATAAACAAATCGCTGCAGCAATAAAAAGCACTGAGGTTGCAGTTAGAAAGTTACGAGAAGAATATAAAATCACTCCATTTGTGAAACAAATTGATACCGTTGCAGCCGAGTGGCCAGCATCAACAAATTATTTATATTTGACTTATAACGGTAACACCCACGACCTAGACTTTCCAGGTGGATTTACTATGGTCCTGGGATCAGGTGTATATCGTATAGGAAGTTCTGTTGAATTCGATTGGTGTGCTGTCGGCTGTCTCAGAGAACTTAGAAATCAAGGTAAAAAGACAATCATGATAAATTATAATCCCGAAACTGTCAGTACCGACTACGATATGAGTGATAGGTTGTATTTTGAAGAAATATCCTTTGAAGTTGTTATGGATATCTATAATATTGAACATCCAAATGGAGTCATATTATCAGTACCATCAGTGAAGCCTGGCTACTTGAGGCCCCTGGTGCCAGAGCACGCTCCCGAGAAGGCAGAGCCCTGGACAGCAGTGATGGCGGACATCGAGCGCGTCGTCATGTCCGGGGTCACCCACTGGCACTCGCCGCGCTTCCACGCCTACTTCCCCACCGCCAACTCCTACCCTGCCATCGTGGCTGACATGCTCAGCGGTGCCATCGCCTGCATTGGTTTTACTTGGATCGCGAGTCCAGCTTGTACGGAGTTGGAGGTGGTGATGCTTGACTGGCTGGGCCAGATGCTGGGTCTGCCCGACTCGTTCCTGGCTAAGTCTGGTGGTGAGGCAGGTGGTGTCATTCAAGGCACCGCCAGTGAGGCCACGCTGGTGGCGTTACTTGGAGCCAAGAACCGCACCATCTTACGTGTGAAGGAAAAGCACCCCGAATGGAGCGAGACGGAGATTCTTTCGAAACTCGTCGGTTATTGCAACAAGCAAGCCCATTCTTCCGTGGAACGTGCTGGACTTTTGGGAGGAGTAAAGCTTCGTTCACTTCAGCCTGATGGAAAGAGGAGACTTCGCGGCGATACTCTCCGAGAGGCTATTGAGGAAGATACTCGCAACGGACTTATTCCATTCTATGTCGTTGCTACCCTGGGTACAACATCATCCTGCGCATTTGATGCATTGGACGAAATTGGAGACGTGTGTAATGAACATGGTGTTTGGCTGCACGTAGACGCTGCCTACGCCGGCTCTGCATTCATCTGCCCTGAGTACCGTTACCTCATGAAGGGTGTAGAGAAGGCAGACTCCTTCAATTTTAACCCACACAAATGGTTACTGGTTAACTTTGATTGTTCCGCCTTGTGGCTGAAAGAACCCCGTTGGATCATCGATGCCTTCAATGTGGACCCACTATACCTGAAACACGATATGCAAGGATCTGCTCCAGACTACCGTCACTGGCAAATACCTTTGGGCCGTCGTTTCAGAGCCCTCAAGCTGTGGTTCGTCTTGCGTCTATACGGCGTAGAGAACCTTCAAAAGCACATTAGAAAGCATATTGCTTTGGCTCATCTATTTGAGAAGTTGTGCAGCGCTGATGAAAGATTCGAAATTTACGAAGAAGTGACCATGGGATTGGTTTGCTTTAGACTGAAAGAAAGTAACGAGAAGAACGAAGAATTACTGAGGCGTATTAACGGAAGAGGCAAAATTCATTTAGTTCCTTCTAAAATTGATGACACCTATTTCCTAAGGTTAGCTATTTGCTCGCGCTTCAGCGAGGAGAGTTTAGGCCTATTCCGTGCGGCTGTACCATCTGGTGCATCCACTGGTGTCCATGAGGCTTTGGAGCTCAGAGACAATGTGAAGGGAGAGTACCATGGCAAGGGTGTCCTCACTGCCATCAAGAACATCAATGACATCATTGCTCCTGAACTTCTCAAACAAACCTTTGAAGTCACACAGCAGAAGGAGATTGACGACTTCATGCTGAAGCTGGATGGCACTGAAAACAAGTCAAAGTTGGGTGCCAATGCCATCCTCGGTGTATCCTTGGCAGTTGCCAAGGCTGGAGCTGCAAAGAAAGGAGTACCCCTATACAAACACTTGGCTGACTTGGCTGGAAATGCTGACATTGTACTCCCAGTACCAGCTTTCAACGTCATCAACGGAGGCTCCCATGCCGGCAACAAGCTCGCCATGCAGGAGTTCATGATCCTGCCCACAGGTGCTACCTCATTCAGTGAGGCTATGCGCATGGGTTCAGAAGTGTACCACTACCTGAAGAAGATCATCAAGGAGAAGTTCGGTCTTGACTCTACTGCTGTGGGTGATGAGGGTGGATTTGCCCCCAACATCCAGAACAACAAAGATGCTCTTTTCCTTATCCAGGATGCCATCCAGCAGGCTGGATACACTGGCAAGATTGAAATTGGAATGGATGTAGCTGCCTCTGAATTCTTCAAGAATGGCACCTATGACCTTGACTTCAAGAACCCTAAGTCCAACCCTGCTGACTATCTGTCGTCTGAGAAGTTAGCTGAGGTATACCTTGACTTCATCAAAGACTTCCCTATGGTGTCTATCGAGGATCCCTTCGACCAAGACGACTGGGCGGCATGGACCAGCCTCACTTCCCGCACACCCATCCAAATTGTCGGAGATGATCTTACTGTAACAAACCCTAAGCGTATTGCTACCGCCGTCGAGAAGAAAGCTTGCAACTGCTTGCTCTTGAAGGTGAACCAAATTGGCAGTGTCACTGAGTCCATTGATGCTCACTTGCTGGCCAAGAAAAATGGATGGGGCACCATGGTTTCCCACAGGTCTGGAGAGACTGAAGACACTTTCATTGCTGATCTCGTAGTCGGTCTGTCTACCGGTCAGATCAAGACTGGTGCGCCCTGCCGCTCTGAACGTCTTATCGGAAGGTCGTTCATCGACTTCGTTCATCCAAGGGATCGCAACACCTTTGCATCACAAATCACGAATGGTTTGGCCGTCCCTAAAATTGTTAATATGGTTTGTCGGATACGGCGGTACAGAGGCCTCACCACGGGGTTCGGTGTTAAAGAGAGAGTCGTGGGCTTCATGCCGTTCCTGCTCAAACTCACCTTCAAAAACTACTTGGTTATACAGGCGACACCATTTTTCTCTGCGTTTAAAACGCCGAACGAGGTGGTGGTGAAAGCGGTGCCCTTTGTCATAAGACATGCGGCCAATGGCCACATTGAATATGTGGACCCTGAGTCGGTGCCCTACCTGGGGTACCTGCCGCAAGATCTCGCTGACAAGGACGCGCTGATGCTGTACCATCCTGATGACTTGATGTATCTACGACAAGTTTATGATACCATCGTCAAAGAAGGAGGTCTCCCTAGATCTAAGGCTTATCGGATGATTACACAAAACGGTGACTACATTCGGTTGGAAACGGAGTGGTCGTCATTTATCAATCCTTGGTCTAAGAAACTGGAATTCGTCATTGGAAAACATCATATCTTAGAGGGCCCGACCAACCCAGACGTGTTTCAATCTCCTGAGCCGGAAAGAGAAACGATTATTCGAACAATGAATGAGGCTCTGACTAAACCCGCGGAAATAGCGAAGCAACAGATGAGCAAGCGTTGTCAAGATCTGGCTTCGTTCATGGAGAGCCTAATGGAGGAACCCAAGACTGATGAGGAATTGCGCTTGGAGATACACGATCCTGATCACAGCTACTATGAAAGGGACTCGGTGATGCTTGGTGGGATTTCCCCACACCATGACTATTATGATAGCAAGTCTAGCACTGAGACTCCGTTGAGTTCGTGCACCGTCAAGACTTGCTGGATGAGGCTGCCCAGCTTTCGCTCTGTGGGCGATTCGCTGAAGGACCGCTTCGACGGCGCATCGCGGGTCATGATGCCTAACACTGACCTGGAGTCACCATCGCAGCGGAATGATGCGGCGCCGCACAGGGTGCCACGGAGAGACAGATATCGCTTCCAACTGCGGCCTCACAATCCAGACCACAAGTCGCCAGGAGCTAAAGACTTGGTTTACTTAGAATCATCGCCTGGTTTCTGTGAAAAGAACCCAAGACTAGGCATCCCCGGTACACACGGGCGTGCCTGCAACGACACGAGCATCGGAGTGGACGGCTGCGACCTCATGTGCTGCGGCCGAGGGTACCGGACGCAGACCATGTACGTGGTGGAGCGGTGTAAC
    Smim     NNNNNNNNNNNNNNNNNNNNNNNNNNNNNNNNNNNNNNNNNNNNNNNNNNNNNNNNNNNNNNNNNNNNNNNNNNNNNNNNNNNNNNNNNNNNNNNNNNNNNNNNNNNNNNNNNNNNNNNNNNNNNNNNNNNNNNNNNNNNNNNNNNNNNNNNNNNNNNNNNNNNNNNNNNNNNNNNNNNNNNNNNNNNNNNNNNNNNNNNNNNNNNNNNNNNNNNNNNNNNNNNNNNNNNNNNNNNNNNNNNNNNNNNNNNNNNNNNNNNNNNNNNNNNNNNNNNNNNNNNNNNNNNNNNNNNNNNNNNNNNNNNNNNNNNNNNNNNNNNNNNNNNNNNNNNNNNNNNNNNNNNNNNNNNNNNNNNNNNNNNNNNNNNNNNNNNNNNNNNNNNNNNNNNNNNNNNNNNNNNNNNNNNNNNNNNNNNNNNNNNNNNNNNNNNNNNNNNNNNNNNNNNNNNNNNNNNNNNNNNNNNNNNNNNNNNNNNNNNNNNNNNNNNNNNNNNNNNNNNNNNNNNNNNNNNNNNNNNNNNNNNNNNNNNNNNNNNNNNNNNNNNNNNNNNNNNNNNNNNNNNNNNNNNNNNNNNNNNNNNNNNNNNNNNNNNNNNNNNNNNNNNNNNNNNNNNNNNNNNNNNNNNNNNNNNNNNNNNNNNNNNNNNNNNNNNNNNNNNNNNNNNNNNNNNNNNNNNNNNNNNNNNNNNNNNNNNNNNNNNNNNNNNNNNNNNNNNNNNNNNNNNNNNNNNNNNNNNNNNNNNNNNNNNNNNNNNNNNNNNNNNNNNNNNNNNNNNNNNNNNNNNNNNNNNNNNNNNNNNNNNNNNNNNNNNNNNNNNNNNNNNNNNNNNNNNNNNNNNNNNNNNNNNNNNNNNNNNNNNNNNNNNNNNNNNNNNNNNNNNNNNNNNNNNNNNNNNNNNNNNNNNNNNNNNNNNNNNNNNNNNNNNNNNNNNNNNNNNNNNNNNNNNNNNNNNNNNNNNNNNNNNNNNNNNNNNNNNNNNNNNNNNNNNNNNNNNNNNNNNNNNNNNNNNNNNNNNNNNNNNNNNNNNNNNNNNNNNNNNNNNNNNNNNNNNNNNNNNNNNNNNNNNNNNNNNNNNNNNNNNNNNNNNNNNNNNNNNNNNNNNNNNNNNNNNNNNNNNNNNNNNNNNNNNNNNNNNNNNNNNNNNNNNNNNNNNNNNNNNNNNNNNNNNNNNNNNNNNNNNNNNNNNNNNNNNNNNNNNNNNNNNNNNNNNNNNNNNNNNNNNNNNNNNNNNNNNNNNNNNNNNNNNNNNNNNNNNNNNNNNNNNNNNNNNNNNNNNNNNNNNNNNNNNNNNNNNNNNNNNNNNNNNNNNNNNNNNNNNNNNNNNNNNNNNNNNNNNNNNNNNNNNNNNNNNNNNNNNNNNNNNNNNNNNNNNNNNNNNNNNNNNNNNNNNNNNNNNNNNNNNNNNNNNNNNNNNNNNNNNNNNNNNNNNNNNNNNNNNNNNNNNNNNNNNNNNNNNNNNNNNNNNNNNNNNNNNNNNNNNNNNNNNNNNNNNNNNNNNNNNNNNNNNNNNNNNNNNNNNNNNNNNNNNNNNNNNNNNNNNNNNNNNNNNNNNNNNNNNNNNNNNNNNNNNNNNNNNNNNNNNNNNNNNNNNNNNNNNNNNNNNNNNNNNNNNNNNNNNNNNNNNNNNNNNNNNNNNNNNNNNNNNNNNNNNNNNNNNNNNNNNNNNNNNNNNNNNNNNNNNNNNNNNNNNNNNNNNNNNNNNNNNNNNNNNNNNNNNNNNNNNNNNNNNNNNNNNNNNNNNNNNNNNNNNNNNNNNNNNNNNNNNNNNNNNNNNNNNNNNNNNNNNNNNNNNNNNNNNNNNNNNNNNNNNNNNNNNNNNNNNNNNNNNNNNNNNNNNNNNNNNNNNNNNNNNNNNNNNNNNNNNNNNNNNNNNNNNNNNNNNNNNNNNNNNNNNNNNNNNNNNNNNNNNNNNNNNNNNNNNNNNNNNNNNNNNNNNNNNNNNNNNNNNNNNNNNNNNNNNNNNNNNNNNNNNNNNNNNNNNNNNNNNNNNNNNNNNNNNNNNNNNNNNNNNNNNNNNNNNNNNNNNNNNNNNNNNNNNNNNNNNNNNNNNNNNNNNNNNNNNNNNNNNNNNNNNNNNAAGTTTAGATTATTGTGTAGTAAAAATTCCAAGATGGGATTTAGCTAAGTTTGACAAAGTAAGCACAAAAATTGGAAGTTCAATGAAAAGTGTTGGTGAGGTCATGTCCATCGGAAGAAATTTTGAAGAAGCTTTTCAAAAAGCTTTACGTATGGTTGATGAAAACGTTAATGGTTTCGATCCATATATAAAGTCAGTTAATGAAAATGAATTAAGAGAACCAACTGACAAACGAATGTTTGTATTGGCCGCAGCATTCCAAAATGGATATACAATAGAAAAACTATACGACTTAACAAAAATAGACAGATGGTTTTTAAGAAAATTTAAGAATATAATTGACTACTACAAGGAATTAGAATGTGTTAATTGTGGCTCAATTACATATAATACTTTAATAAGGGCTAAGAAAATCGGATTTTCAGATAAGCAAATAGCAACCGCTATAAAAAGCACTGAGCTAGCTGTCAGAAAATTACGAGAAGAACTTAACATTATGCCTTTTGTAAAACAAATTGATACGGTGGCTGCAGAATGGCCCGCTTCTACAAATTATTTATACTTAACTTATAACGGCAGCACAAACGATATAGAATTCCCAGGAGATTATGTAATGGTACTAGGTTCTGGAGTCTATAGAATCGGAAGTTCCGTTGAGTTTGATTGGTGTGCTGTAGGATGCTTAAGAGAACTAAGAGATCAAGGCAAAAAAACTATAATGGTCAATTACAATCCAGAAACTGTTAGTACTGACTACGATATGAGTGACAGATTATATTTTGAAGAAATATCTTTTGAAGTTGTTATGGACATATATAATATCGAAAAACCTGGTGGAGTTGTATTGTCAGTACCATCAGTGAAGCCTGGATACCTCCGTCCACTGGTACCGGAGCAGGCACCGGACAAGGCGGAACCCTGGACCGCCGTGATGGCCGATATAGAGCGGGTGGTTATGTCTGGAGTGACCCACTGGCACTCACCGAGGTTCCACGCCTATTTCCCTACCGCCAACTCGTACCCTGCTATCGTGGCTGATATGCTTAGTGGTGCCATTGCCTGCATCGGATTCACATGGATCGCTAGCCCTGCGTGCACAGAATTGGAAGTGGTGATGCTCGACTGGTTGGGCCAAATGTTGGGCCTCCCTGAAGTGTTCCTGGCGAGGTCTGGYGGYGAGGCCGGTGGCGTCATCCAAGGCACGGCCAGTGAAGCCACGTTGGTCGCTCTCCTTGGTGCCAAGTCTCGCACCATCCAGCGCGTGAAAGAGCAGCATCCTGAGTGGACTGATAATGATATTTTGCCCAAACTTGTTGGATACTGCAACAAACAAGCCCACTCATCAGTGGAGCGTGCTGGACTKCTCGGGGGTGTTAAGCTGCGCACTCTGAAACCCGATGGCAAGAGACGACTTCGTGGAGACATTCTTCGCGACGCTATCGAAGAGGATATCAAGAATGGACTCATACCATTCTACACCGTTGCTACTTTGGGCACAACTTCGTCCTGCACTTTCGATGCTTTAGACGAGCTCGGTGACGTCTGCGCTGAGCATAAAGTATGGCTRCATGTCGATGCTGCATACGCCGGATCATCATTTATCTGCCCCGAATACCGTTACCTCATGAAGGGAATAGAGAAGGCTGATTCCNNNNNNNNNNNNNNNNNNNNNNNNTTGCTTGTAAACTTCGACTGCTCAGCAATGTGGCTTAAAGAGCCACGCTGGATAGTAGATGCATTCAATGTGGATCCTCTGTACCTTAAACATGACCAACAAGGTTCAGCTCCCGATTACCGTCACTGGCAAATTCCTCTCGGTCGTCGTTTTAGAGCGCTAAAACTGTGGTTCGTTCTGCGACTTTACGGTGTTGAAAATTTGCAAAAACATATTAGAAAACACATTGCTCTGGCTCATTTGTTCGAAAAGCTTTGTTCAGAGGACGAGAGATTCGAAATAGTCGAAGAAGTGACTATGGGACTAGTCTGCTTCAGGCTAAAATTCAACAATGAAATAAACGAAGAGCTCCTCAGACGTATCAACGGCCGTGGTAAAATACACTTGGTTCCATCGAAAATTGATGATGTATACTTTTTGAGGGTAGCGATCTGCTCGCGTTTTTCTGAGGAGAGTNNNNNNNNNNNNNNNNNNNNNNNNNNNNNNNNNNNNNNNNNNNNNNNNNNNNNNNNNNNNNNNNNNNNNNNNNNNNNNNNNNNNNNNNNNNNNNNNNNNNNNNNNNNNNNNNNNNNNNNNNNNNNNNNNNNNNNNNNNNNNNNNNNNNNNNNNNNNNNNNNNNNNNNNNNNNNNNNNNNNNNNNNNNNNNNNNNNNNNNNNNNNNNNNNNNNNNNNNNNNNNNNNNNNNNNNNNNNNNNNNNNNNNNNNNNNNNNNNNNNNNNNNNNNNNNNNNNNNNNNNNNNNNNNNNNNNNNNNNNNNNNNNNNNNNNNNNNNNNNNNNNNNNNNNNNNNNNNNNNNNNNNNNNNNNNNNNNNNNNNNNNNNNNNNNNNNNNNNNNNNNNNNNNNNNNNNNNNNNNNNNNNNNNNNNNNNNNNNNNNNNNNNNNNNNNNNNNNNNNNNNNNNNNNNNNNNNNNNNNNNNNNNNNNNNNNNNNNNNNNNNNNNNNNNNNNNNNNNNNNNNNNNNNNNNNNNNNNNNNNNNNNNNNNNNNNNNNNNNNNNNNNNNNNNNNNNNNNNNNNNNNNNNNNNNNNNNNNNNNNNNNNNNNNNNNNNNNNNNNNNNNNNNNNNNNNNNNNNNNNNNNNNNNNNNNNNNNNNNNNNNNNNNNNNNNNNNNNNNNNNNNNNNNNNNNNNNNNNNNNNNNNNNNNNNNNNNNNNNNNNNNNNNNNNNNNNNNNNNNNNNNNNNNNNNNNNNNNNNNNNNNNNNNNNNNNNNNNNNNNNNNNNNNNNNNNNNNNNNNNNNNNNNNNNNNNNNNNNNNNNNNNNNNNNNNNNNNNNNNNNNNNNNNNNNNNNNNNNNNNNNNNNNNNNNNNNNNNNNNNNNNNNNNNNNNNNNNNNNNNNNNNNNNNNNNNNNNNNNNNNNNNNNNNNNNNNNNNNNNNNNNNNNNNNNNNNNNNNNNNNNNNNNNNNNNNNNNNNNNNNNNNNNNNNNNNNNNNNNNNNNNNNNNNNNNNNNNNNNNNNNNNNNNNNNNNNNNNNNNNNNNNNNNNNNNNNNNNNNNNNNNNNNNNNNNNNNNNNNNNNNNNNNNNNNNNNNNNNNNNNNNNNNNNNNNNNNNNNNNNNNNNNNNNNNNNNNNNNNNNNNNNNNNNNNNNNNCTAGGCAGGTCGTTCATAGACTTCGTTCATCCTAGGGATCGGGAGACGTTCGCTTCGCAAATCTCAAATGGATTGGCAGTTCCGAAAAATGTAAACATGGTGTGTCGAATCAGACGCTACAGAGGATTAGTGGTTGGATTCGGTGTTAAGGAAAATCTGGTGACATACATGCCGTTCCTCCTCAAGCTTTCGTTCAAGAACTACTTGGTGATACAGGCGACACCTTTCCTTTCGGCGTTTAAATTACCTAATGAAGTCGTTACAAAAACCCCACCATTTGAGATGAGGCACGCTGCCAATGGCCTCTTGGAGTACGTTGACCCCGCTTCGGTGCCCTATCTCGGATACCTACCACAAGACGTTGCGGAAAAAGACGCTCTACAGATGTACCACCCCGATGATCTAGGATACTTACGGCAGGTGTACGAAACTATCGTCAAGGAGGGATGCCTTTCAATGTCTAAGCCATATAGGATGATGACATTTAGCGGAGATTTCATCAAGCTGGAAACGGAGTGGTCGTCTTTCGTCAACCCTTGGTCTAAAAAATTGGAATTCATCATAGGAAAGCATCATATTTTAGAGGGTCCTTTGAATCCAGATGTGTTCCGATTTCCTGAGTCTGACAGGGAGAGTATACTGAGGATAATGAATGACGTACCAACAAAACCAGCGGAGATGGCTAGGCAGCAAATGAAAAAACGGTGCCAAGAGTTGGCTTCGTTCGTGGACACCTTCATGAAAGGGCCGAAGGTGGATGAGAAGCTAAGTTTGAAGATTCAGGAGCCAGATCACAACTACTATGAGCGGGACTCAGAGATGCTAGGCGGCATANNNNNNNNNNNNNNNNNNNNNNNNNNNNNNNNNNNNNNNNNNNNNNNNNNNNNNTCCTGCACGGTGAAGACGTGCTGGATGCGGCTGCCGAGCTTCAGGTCCGTGGGCGACGCGCTGAAGGACCGCTTCGACGGCGCGTCCCGCGTCATG---CACAACACGGACCTCGAGGTGCCGGCCCAGCGGAACGACGCAGTGCCGCACAGRGTACCGCGGAAGGATCGCTACAGGCTACAACTGCGACCGCACAATCCTGAACACAAGTCACCAGGTTTAAAAGACCTGGTCTATCTAGAGTCTTCGCCGGGCTTCTGCGAAAAGAACGGCAAGCTGGGCATCCCCGGCACGCACGGACGCACCTGCAACGACACCAGTATCGGCGTCGACGGCTGCGACCTCATGTGCTGCGGACGAGGCTTCAGGACGGATACTATATTCGTGGTGGAACGGTGTAAC
    TB032177 GGCTACCCAGAGTCACTGACTGATCCATCATATCACGCACAGCTGTTGGTCCTCACCTACCCTCTGGTTGGTAACTATGGAGTGCCAGACGAGGACGAACGTGACGAATTTGGAATACCTAGATGGTTTGAATCCGATCGTATATGGGCAGCAGGGTTAATAGTAGGTGAAGTTAGYACACGTGCCTGCCATTGGCGCGCCAAGCGTTCCCTAGGTGCTTGGCTCGCAGCACATGGCATCCCCGGCCTTTGTGACATAGACACCCGCGCCCTTACCTACCGCCTTCGAGAAGGCGTTACTTTGGGACGTATTGTACAAGGCGTAGCATCATTCGGACCTTTTCCACCACTGAATGATCCCAATACCAGGAATTTAGTTGCTGAAGTGTCTGTCAAGGAATCAAAAACTTTTAATCCTAATGGCGATGTTACAATACTGGCAGTTGATTGTGGTTTAAAGTACAATCAGATTAGGTGTTTGGTAAAAAGAAACGCCAAGGTAGTTCTAGTGCCTTGGGACTATACGCTAGACCCTAACCAATATGACGGTTTATTTATCAGTAATGGACCAGGAGACCCTGAAATGTGCAAAAAAGTGGTGGAAAATTTGCGATCAGTTGTCAATAATACATCTAATGTCAAACCAATATTTGGTATTTGTCTTGGACATCAATTACTTTCAACTGCAGCTGGTTGCCAGACTTACAAGACTAGTTATGGCAACCGTGGTCACAACTTGCCCTGCACTCACAGTGGYACGGGAAGGTGTTTCATGACATCACAAAATCACGGCTTTGCTGTTGATGCCAATACACTGCCTGAAGATTGGAAAATCTTGTTTACTAATGAAAATGACAAAACAAACGAAGGCATCATTCACAAGACTTCACCATTCTTCAGTGTACAATTTCATCCAGAACACACTGCGGGCCCTACAGATTTAGAATGCCTTTTCGATATATTCATAGACGCAGTCAAGTCTTATAAAAAYAACAAACAATATGTGATTGATGAAATGATAACAGATAAACTGAGATTTGTCCCGACTATTCAAGAAAGACCCAAGAAGGTGTTGATTCTTGGTTCAGGGGGCTTATCTATCGGTCAAGCAGGTGAATTTGATTATTCTGGATCACAAGGAGTGAAAGCAATGCAAGAAGAAAAAATTCAAACCGTCCTAATAAATCCTAACATTGCTACTGTTCAAACATCTAAAGGTTTAGCAGACAAAGTTTATTTTCTACCTATTACTCCAGAGTATGTTGAGCAAGTAATTAAGGCTGAGCGACCCACAGGAGTTTTACTAACATTTGGAGGACAGACCGCATTGAACTGTGGAGTGGAATTACAAAAATCTAAGATATTTGATAAATATAACGTTAATGTATTGGGAACTCCGATTCAATCAATTGTCGACACTGAAGAYAGAAAAATATTTGCTGAGAAAATTAATGCTATAGGTGAAAAAGTCGCTCCCAGTGCAGCAGTGACTTCAGTTGATGAAGCTCTTGCAGCAGCTGTACAAATTGGATATCCCGTAATGGCACGTTCTGCTTTTTCTTTGGGAGGATTAGGTTCAGGATTTGCTAATAACGAAGAAGAACTTAAAGCACTAGCTCATCAAGCATTGTCCCACTCTGATCAACTAATTATCGACAAATCTCTAAAAGGTTGGAAAGAAGTTGAATACGAGGTTGTAAGAGATGCCTACGATAATTGTATCACTGTGTGTAATATGGAAAATGTGGATCCTCTTGGTATACATACAGGAGAATCCATAGTTGTTGCACCAAGTCAAACATTATCTAACAGAGAATACTATATGCTGCGCAATACTGCTATTAAAGTTATAAGGCATTTTGGAATTGTGGGTGAATGTAATATTCAGTATGCTCTCAATCCAAATTCAGAAGAGTTCTATATCATTGAAGTGAATGCTCGATTATCCAGAAGCTCAGCACTAGCAAGTAAGGCTACAGGCTATCCTCTAGCTTATGTGGCGGCAAAATTGTCACTTGGAATACCATTACCTACTATCAAAAACTCTGTCACTGGAGTTACCACAGCATGCTTTGAACCAAGTCTCGATTATTGTGTTGTTAAAATTCCTAGATGGGATTTAGCCAAATTTAATAGAGTTAGCACAAAAATTGGAAGTTCGATGAAGAGTGTAGGAGAAGTTATGTCTATTGGAAGAAGTTTCGAGGAGGCATTTCAAAAAGCATTACGTATGGTTGATGAAAATGTCACTGGTTTTGACCCAAATATCAAAAAAGTTAATGAAAACGAATTGAAAGAACCTACAGACAAACGAATGTTTGTATTAGCTGCAGCGCTTAGAAAAGGTTATAGTGTTGAAAAACTATATGAATTAACTCAGATTGATCGATGGTTTTTGGAAAAATTTAAGAATATAATAGATTATTACAAAACTCTCGAAACCGTTGATCATGGTTCTATTACTTTTGACATATTAAAAAAGGCAAAGAAAATAGGATTCTCCGATAAACAAATTGCCGCTGCTATAAAAAGCACAGAACTGGCCGTTAGAAAATTAAGAGAAGAATATAAAATAACACCATTTGTAAAACAAATTGACACTGTGGCTGCTGAGTGGCCAGCATCTACCAATTATCTCTATCTAACATATAATGGTAGCATACACGATCTACAATTTCCAGGAGACTTTGTAATGGTTTTGGGATCGGGTGTATACAGGATAGGAAGTTCTGTAGAATTTGATTGGTGTGCTGTGGGTTGCTTAAGAGAACTCAGGAATCAAGGTAGAAAAACTATAATGGTCAACTACAATCCTGAAACTGTTAGTACTGATTACGACATGAGCGATAGATTGTACTTTGAAGAAATCTCGTTTGAAGTAGTAATGGATATTTATAATATCGAACACCCTAGTGGTGTAATATTATCCGTACCATCAGTAAAGCCGGGCTATCTTCGGCCTCTGGTGCCAGAACAGGCTCCGCAACAGCCTGAGCCCTGGACGGCGGTTATGGCGGACATCGAGCGTGTCGTTATGTCTGGCGTGACTCACTGGCACTCGCCGAGGTTTCATGCTTACTTCCCCACTGCGAACTCCTATCCAGCTATCGTTGCTGATATGCTGAGCGGTGCTATAGCTTGCATCGGTTTTACTTGGATAGCAAGCCCAGCGTGTACGGAGCTAGAAGTGGTCATGCTAGACTGGCTGGGTCAGATGCTTGGTCTTCCAGAAGTGTTTCTGGCGCGGTCTGGGGGCGAGGCTGGCGGAGTGATCCAGGGTACTGCCAGTGAAGCCACACTGGTCGCTCTACTCGGTGCCAAAGCTCGCATGATGCAGCGGGTTAAGGAACAACACCCTGATTGGACTGATAATGACATCCTCGCAAAACTCGTGGGCTACTGCAACAAACAAGCACATTCCTCGGTGGAGCGAGCTGGACTTCTGGGTGGCGTAAAACTCAGATCTCTGCAACCAGATGGCAAAAGGCGTCTCCGTGGTGATATCTTACGTGAAGCTATTGAAGGAGACATTCGCAAGGGACTTATACCATTCTATGCTGTAGCCACATTGGGTACAACATCATCTTGTACTTTTGATGCTTTGAATGAAATAGGAGACGTCTGTGCCTCTCATGGAGTCTGGTTGCATGTGGACGCGGCATACGCGGGGTCCGCTTTCGTCTGCCCCGAGTATCGCTACCTTATGAAAGGTGTTGAAAAGGCTGACTCTTTCAACTTCAATCCCCATAAGTGGCTTCTTGTCAACTTTGACTGTTCCGCCATGTGGCTCAAACAACCGCGATGGATTGTCGACGCTTTTAACGTCGATCCCCTTTACTTGAAACATGACCAACAGGGCTCGGCTCCAGATTACCGTCACTGGCAAATTCCATTGGGACGCCGATTCAGGGCGCTCAAGTTGTGGTTCGTTTTGAGACTCTACGGCGTTGAAAATCTTCAGAAGCATATAAGAAAACAGATTGCGTTAGCCCATCTTTTTGAAAAACTTTGCACATCCGATGAAAGGTTTGAATTGTTTGAAGAGGTGACAATGGGGCTAGTCTGCTTTAGGCTGAAGGGTGAAAATAATATCAACGAAGAGCTATTGAGACGTATTAACGGACGTGGAAAGATTCATTTGGTTCCATCTAAAATTGATGACATATACTTTTTAAGATTAGCAATTTGTTCACGATTTACTGAAGATAGTNNNNNNNNNNNNNNNNNNNNNNNNNNNNNNNNNNNNNNNNNNNNNNNNNNNNNNNNNNNNNNNNNNNNNNNNNNNNNNNNNNNNNNNNNNNNNNNNNNNNNNNNNNNNNNNNNNNNNNNNNNNNNNNNNNNNNNNNNNNNNNNNNNNNNNNNNNNNNNNNNNNNNNNNNNNNNNNNNNNNNNNNNNNNNNNNNNNNNNNNNNNNNNNNNNNNNNNNNNNNNNNNNNNNNNNNNNNNNNNNNNNNNNNNNNNNNNNNNNNNNNNNNNNNNNNNNNNNNNNNNNNNNNNNNNNNNNNNNNNNNNNNNNNNNNNNNNNNNNNNNNNNNNNNNNNNNNNNNNNNNNNNNNNNNNNNNNNNNNNNNNNNNNNNNNNNNNNNNNNNNNNNNNNNNNNNNNNNNNNNNNNNNNNNNNNNNNNNNNNNNNNNNNNNNNNNNNNNNNNNNNNNNNNNNNNNNNNNNNNNNNNNNNNNNNNNNNNNNNNNNNNNNNNNNNNNNNNNNNNNNNNNNNNNNNNNNNNNNNNNNNNNNNNNNNNNNNNNNNNNNNNNNNNNNNNNNNNNNNNNNNNNNNNNNNNNNNNNNNNNNNNNNNNNNNNNNNNNNNNNNNNNNNNNNNNNNNNNNNNNNNNNNNNNNNNNNNNNNNNNNNNNNNNNNNNNNNNNNNNNNNNNNNNNNNNNNNNNNNNNNNNNNNNNNNNNNNNNNNNNNNNNNNNNNNNNNNNNNNNNNNNNNNNNNNNNNNNNNNNNNNNNNNNNNNNNNNNNNNNNNNNNNNNNNNNNNNNNNNNNNNNNNNNNNNNNNNNNNNNNNNNNNNNNNNNNNNNNNNNNNNNNNNNNNNNNNNNNNNNNNNNNNNNNNNNNNNNNNNNNNNNNNNNNNNNNNNNNNNNNNNNNNNNNNNNNNNNNNNNNNNNNNNNNNNNNNNNNNNNNNNNNNNNNNNNNNNNNNNNNNNNNNNNNNNNNNNNNNNNNNNNNNNNNNNNNNNNNNNNNNNNNNNNNNNNNNNNNNNNNNNNNNNNNNNNNNNNNNNNNNNNNNNNNNNNNNNNNNNNNNNNNNNNNNNNNNNNNNNNNNNNNNNNNNNNNNNNNNNNNNNNNNNNNNNNNNNNNNNNNNNNNNNNNNNNNNNNNNNNNNNNNNNNNNNNNNNATTGGCAGATCTTTCATAGACTTTGTTCATCCTAGGGATCGCAACACTTTTGCGTCTCAAATCACGAGCGGTGTCGCCGTCCCGAAAATTGTAAATATGGTTTGTCGTATAAGAAGATACAGAAGCCTCACGTCAGGTTTCGGAGTGAAAGATCGTGCGCTTACATTTATGCCATTCCTTCTCAAATTCACCTTCAAAAACTATTTAGTCATACAGGCAACACCATTTTACTCTGCATTTAAAACACCAAACGAAATTGTATTGAAACCTGCATCATTTGTCATACGGCATGCTGCGAATGGAAACTTGGATTACATTGATCCGGAGTCGGTACCATTCCTCGGATTTTTGCCTCAGGATGTTACTGATAAAGACGCCCTGCAACTTTACCACTCGGATGACCTTCCTTACCTTCAGCAAGTGTATGAGAMGATTGTCAAAGAGGGAGGCTTATCACGATCTAGGCAATACAAAATGATGACCCAAAACGGTGATTTTATAAAAGTGGAGACGGAATGGTCGTCGTTTATAAACCCTTGGTCGAGGAAGCTTGAATTTGTCATTGGAAAACATCATATTATCGAGGGCCCATCGAATCCTGACGTGTTTCAATCTCCGGAACCTGAGAGAGAAAATATAGTTAGGATTATGAATGAAGTGTTGACGAAACCAGCTGAGGCTGCGAAACAACAAATGACGAAACGCTGCCAAGATTTGGCTTCGTTTATGGAGACACTTTTGGAAGAACCAAAGGCAGATGATGAGCTCAGGCTTGAGATTCAAGAAGCAGATCACAGCTATTATGAGCGAGATTCAGTAATGCTTGGGGGCATANNNNNNNNNNNNNNNNNNNNNNNNNNNNNNNNNNNNNNNNNNNNNNNNNNNNNNTCCTGCACGGTGAAGACTTGTTGGATGAGGCTGCCGAGCTTTCGTTCCGTCGGCGACGCACTGAAGGATCGCTTCGACGGTGCGTCACGGGTCATGATGTCCAATGCGGACCTGGAGCCGCCCGCGCAGCGGAACGACGCGGCGCAGCACAGAGTACCGCGGAGAGATCGCTACAGATTCCAACTGCGGCCGCACAATCCGGACCACAAGTCCCCGGGTGTCAAGGATCTCGTCTACCTAGAATCGTCTCCGGGCTTCTGCGAGAAGAATCCGAGACTGGGCATCCCCGGCACGCACGGGCGCGCCTGCAATGATAGCAGCATCGGTGTCGACGGCTGCGACCTGATGTGCTGCGGCCGCGGCTTCAGGACGGAAACTATGTTCGTGGTTGAACGATGCAAC
    Tni      NNNNNNNNNNNNNNNNNNNNNNNNNNNNNNNNNNNNNNNNNNNNNNNNNNNNNNNNNNNNNNNNNNNNNNNNNNNNNNNNNNNNNNNNNNNNNNNNNNNNNNNNNNNNNNNNNNNNNNNNNNNNNNNNNNNNNNNNNNNNNNNNNNNNNNNNNNNNNNNNNNNNNNNNNNNNNNNNNNNNNNNNNNNNNNNNNNNNNNNNNNNNNNNNNNNNNNNNNNNNNNNNNNNNNNNNNNNNNNNNNNNNNNNNNNNNNNNNNNNNNNNNNNNNNNNNNNNNNNNNNNNNNNNNNNNNNNNNNNNNNNNNNNNNNNNNNNNNNNNNNNNNNNNNNNNNNNNNNNNNNNNNNNNNNNNNNNNNNNNNNNNNNNNNNNNNNNNNNNNNNNNNNNNNNNNNNNNNNNNNNNNNNNNNNNNNNNNNNNNNNNNNNNNNNNNNNNNNNNNNNNNNNNNNNNNNNNNNNNNNNNNNNNNNNNNNNNNNNNNNNNNNNNNNNNNNNNNNNNNNNNNNNNNNNNNNNNNNNNNNNNNNNNNNNNNNNNNNNNNNNNNNNNNNNNNNNNNNNNNNNNNNNNNNNNNNNNNNNNNNNNNNNNNNNNNNNNNNNNNNNNNNNNNNNNNNNNNNNNNNNNNNNNNNNNNNNNNNNNNNNNNNNNNNNNNNNNNNNNNNNNNNNNNNNNNNNNNNNNNNNNNNNNNNNNNNNNNNNNNNNNNNNNNNNNNNNNNNNNNNNNNNNNNNNNNNNNTTTGCCTTGCACACACAGTGGCACTGGACGCTGTTTTATGACATCTCAGAATCACGGATTCGCTGTGGATGCCAATTCGTTACCGGAACATTGGAAAGTTCTATTTACTAATGAGAACGATAAGACCAATGAGGGTATTATTCATGACACATTACCTTTCTTCAGTGTTCAGTTCCATCCAGAGCACACAGCTGGACCCACCGATTTAGAATGTCTCTTCGATGTATTCGTGGATGCTGTGAAAAGTTACAAAAGCAATGCTTCGTTTAACATCGACGAGGTTATCACAGAAAAACTCAAGTTTGTTCCTACCATTCAGGAAAGACCTAAAAAGGTGCTCATTCTTGGCTCTGGGGGCTTATCAATCGGCCAAGCTGGGGAATTCGACTATTCAGGATCACAAGCTGTTAAGGCTTTACAAGAGGAGAAAATACAAACGGTTCTGATTAATCCAAATATTGCAACTGTACAAACGTCAAAAGGATTAGCCGACAAAGTGTATTTCCTTCCTATTACTCCAGAATATGTGGAACAAGTTATTAAAGCTGAACGACCCACGGGAGTTCTCTTAACATTTGGAGGCCAGACAGCATTGAACTGTGGAGTAGAACTGGAAAAACAGAAGATATTTGAAAAATACAATGTTAGTGTTCTGGGAACACCTATTCAGTCAATAGTGAACACGGAAGATCGAAAGATATTTGCTGAAAAAGTAAATGCTATCGGAGAGAAAGTAGCTCCTAGCGCCGCTGTGACTACAATCGATGAGGCACTTATTGCTGCACGTCAAATCGGGTACCCAGTTATGGCTAGATCAGCATTCTCCTTAGGAGGACTGGGATCTGGATTCGCTAATAATGAAGATGAACTTCGAACTCTGGCCCACCACGGACTATCACATTCAGATCAACTTATTATCGATAAGTCTCTTAAAGGTTGGAAAGAAGTTGAATATGAAGTTGTCAGGGACGCATTTAACAATTGTATTACAGTTTGCAATATGGAAAACGTTGATCCTCTTGGCATACATACCGGTGAATCAATAGTAGTGGCGCCAAGTCAAACATTATCAAACAGAGAATATTACATGTTACGAAATACTGCGATTAAAGTTATCCAACACTTTGGAATTGTGGGTGAATGKAACATTCAATATGCCTTAAATCCTAACTCAGAGGAATTCTATATTATTGAAGTAAATGCTAGATTGTCTCGAAGTTCAGCTTTAGCCAGTAAGGCAACTGGTTACCCCTTGGCGTATGTGGCTGCTAAGCTTTCACTGGGTATACCATTACCCGTGATTAAGAACTCTGTTACTGGAGTTACGACTGCATGTTTCGAGCCAAGTCTCGATTATTGTGTAGTCAAAATTCCAAGGTGGGATTTAGCTAAGTTTACAAGAGTAAGTACCAAAATTGGCAGTTCTATGAAAAGTGTAGGAGAAGTTATGTCCATAGGCAGAAACNNNNNNNNNNNNNNNNNNNNNNNATTGAGGATGGTAGACGAAAACGTAAACGGTTTCGATCCTAATATTAAAAAGGTAAATGAAGATGAATTAAGAGAACCCACTGATAAACGAATGTTTGTCTTAGCGGCTGCTCTAAGAGAAAATTACACTGTAGATAAATTGTATGAACTCACTAAAATCGACCATTGGTTCCTCGAGAAATTTAAGAACATTATTGATTATTACAAAATATTAGAAGCAGATCATCACGGCTCAATACCTTTTGATGTCCTAAAGAAAGCGAAGAAAATCGGTTTTTCCGATAAACAAATTGCCGCTGCAATAAAAAGCACTGAAGTTGCCGTCAGAAAACTAAGAGAAGAATATAAAATAACGCCTTTTGTTAAACAAATCGATACAGTTGCCGCTGAATGGCCGGCTACTACTAATTATCTATACCTGACTTACAATGGAAGTACACACGATCTTGAATTCCCAGGTGGTTTTATAATGGTTTTAGGTTCAGGTGTGTACCGCATAGGTAGTTCTGTTGAGTTCGATTGGTGTGCTGTTGGATGTCTTAGAGAGCTTAGAAATCAAGGCAAAAAGACAATTATGGTAAATTATAACCCTGAAACTGTGAGTACCGACTACGACATGAGTGATCGGTTGTACTTTGAAGAAATTTCCTTTGAAGTTGTAATGGATATTTACAACATTGAACATCCAGATGGAGTTATCCTATCCGTTCCATCTGTGAAGCCGGGCTACCTTAGACCGCTGGTTCCGGAGCAAGCCCCGGAGAAGGCAGAGCCCTGGACGGCGGTGATGGCGGACATCGAACGCGTCGTCATGTCCGGGGTCACCCACTGGCACTCACCTCGCTTCCACGCGTACTTCCCCACCGCCAACTCGTACCCTTCGATTGTGGCTGATATGCTGAGCGGTGCTATTGCCTGCATCGGTTTTACATGGATCGCTAGCCCGGCCTGTACCGAATTGGAAGTAGTAATGTTAGACTGGCTGGGCCARATGCTAGGCCTTCCCGATTCGTTCCTGGCTCGCTCTGGGGGCGAGGCCGGCGGCGTCATCCAAGGCACTGCCAGTGAAGCAACGTTAGTGGCGTTGCTGGGAGCCAAGTCCCGCACTATGACGCGCGTTAAAGAAGAACATCCAGAATGGACAGAAACTGAAATTCTTTCTAAACTTGTCGGTTACTGCAACAAGCAAGCTCATTCTTCGGTGGAACGTGCCGGCCTTTTGGGTGGAGTAAAGCTTCGCTCCTTACAGCCGGACGGCAAAAGGCGTCTTCGTGGTGAAACACTACAAGAGGCTATGGAAGAGGATATTCGTAACGGATTGATTCCATTCTACGTCGTTGCCACTTTGGGTACGACATCATCGTGCGCATTTGATGCCTTAGATGAAATTGGTGATGTCTGCAATAACAAGGACGTGTGGCTGCACGTGGACGCGGCCTACGCTGGATCCTCATTTATCTGTCCTGAGTACCGGTACCTCATGAAGGGTGTCGAGAAAGCTAGCTCTTTTAACTTCAATCCACACAAATGGTTATTAGTCAACTTCGACTGTTCCGCTTTGTGGCTCAAGGAACCACGTTGGATTATCGATGCTTTCAACGTTGATCCTCTGTATTTGAAACATGACATGCAAGGATCAGCTCCTGACTACCGCCACTGGCAAATACCATTAGGTCGTCGTTTTAGAGCCCTAAAATTGTGGTTCGTCCTGCGCCTGTACGGTGTAGAAAACCTCCAGAAATTCATCAGAAAACAGATTGCATTGGCTCATCTGTTTGAGAGATTGTGCAGTGCTGACGAGAGGTTCGAGATTTATGAAGAAGTTACTATGGGACTTGTTTGCTTTAGATTGAAGGGCGATAACGATAAGAACGAAGAATTACTGAGGCGTATTAACGGCCGTGGAAAAATCCATTTGGTCCCATCCAAAATTGATGACACGTACTTCCTAAGATTAGCAATTTGCTCTCGTTTCAGCGAAGAGAGTCTGGGCCTCTTCCGCGCGGCTGTGCCTTCTGGAGCCTCCACCGGTGTCCATGAAGCCCTTGAACTGAGAGACAATGTCAAAGGAGAATACCATGGCAAGGGTGTCCTCACTGCAATCAAAAACATCAACCAAACCATTGCCCCGGAACTCCTCAAGCAAACCTTTGAAGTGACCCAACAGAAGGAGATTGACCAGTTCATGTTGGGATTAGATGGCACTGAAAACAAGTCGAAGTTGGGTGCCAATGCCATCCTTGGTGTGTCCTTGGCTGTTGCTAAAGCCGGTGCTGCCAAGAAGGGTGTTCCCCTTTACAAGCACTTGGCTGACTTGGCTGGAAATGCTGACATTGTCCTGCCTGTGCCGGCCTTCAATGTGATCAATGGTGGTTCTCACGCTGGCAACAAGCTGGCCATGCAGGAGTTCATGATCCTGCCCACAGGTGCTGCATCATTCAGCGAGGCTATGCGCATGGGCACTGAGGTCTACCATCACTTGAAGAAGATCATCAAGGAGAAGTTTGGCCTTGACTCCACAGCTGTTGGTGATGAAGGTGGCTTTGCTCCTAACATCCAGAACAACAAAGATGCCCTGTTCCTAATTCAGGATGCTATCCAGCAGGCTGGATACACTGGCAAGATTGAAATTGGAATGGATGTTGCTGCGTCAGAGTTCTTCAAGAACGGCACTTATGATCTGGACTTCAAGAACCCCAAGTCCAACCCTGCAGACTACCTGTCCTCTGAGAAGTTGGCTGAAGTCTACCTGGAATTCATCAAGGACTTCCCCATGGTGTCCATTGAGGATCCCTTCGACCAGGACGACTGGGCGGCGTGGGCCAGCCTCACCTCCCGCACCCCCATCCAGATTGTCGGTGACGATCTTACAGTAACAAACCCCAAGCGTATCGCCACAGCTGTAGAAAAGAAAGCTTGCAACTGCTTGTTGTTGAAAGTGAACCAAATCGGCAGTGTCACTGAATCTATTGACGCCCACTTACTGGCTAAGAAGAATGGATGGGGCACCATGGTTTCACACAGGTCGGGAGAGACTGAAGACACCTTTATCGCCGATCTCGTGGTAGGTCTGTCTACCGGTCAGATCAAGACCGGTGCTCCGTGCCGTTCCGAACGTCTCATTGGCAGGTCTTTTATAGACTTCGTTCACCCAAGGGACCGCAGCACCTTCGCGTCCCAAATTACCAACGGATTGGCAGTTCCAAAAAATGTTAATATGGTGTGCCGCATACGCCGCTACAGGGGCCTCACGAGCGGGTTTAGTGTAAAGGACAAGACCGTCAGCTTCATGCCCTTCCTGCTAAAGTTGACCTTCAAGAATTATTTGGTCATACAAGCTACACCATTCTTCTCGGCCTTTAAAACACCGAATGAAGTGGTAATCAAGGCGGTTCCGTTCGTAATGCGTCACGCGGCTAATGGTCATATTGAATACGTGGATCCCGAGTCAGTACCATACCTGGGATATCTTCCACAAGACCTGGCTGACAAGGAAGCTCTACAGCTCTACCATCCGGACGACTTGCATTACCTACATCAAGTATACGATACCATAGTCAAGGAAGGCGGACTGCCCAGATCTAAACCATACAGGATGTTGACGCAAAACGGAGACTACCTCAGATTGGAGACGGAATGGTCGTCATTTATTAATCCCTGGTCTAAGAAACTAGAGTTTGTGATTGGAAAACATCATATTATTGAGGGGCCGAATAACCCTGATGTGTTTCAAGTCCCAGAGCCGGAACGCGACTCTATCATACGGACCTTGAATGAGGTTTTGACCAAGCCGGCTGAAGTTGCAAAGCAACAGATGAGCAAGCGTTGCCAAGATCTTGCTTCGTTCATGGAAAGTCTTATGGAGGAGCCTAAGACTGATGATGAGCTCCGATTGGAGATACAGGATCCTGACCATAGTTACTATGAGAGAGACTCGGTGATGCTCGGCGGTATATCGCCGCATCACGATTACTATGATAGCAAGTCCAGCACAGAAACGCCGTTGAGTTCGTGCACAGTCAAGACTTGCTGGATGAGGCTGCCGAGCTTCCGCTCTGTGGGCGACGCGTTGAAGGATCGCTTCGATGGCGCGTCGCGGGTCATGACGCCTAACACGGACCTGGAGGCACCGGCGCAGCGAAACGATGCGGCGCCACACAGGGTGCCACGAAGAGACCGATACCGATTTCAACTGCGCCCTCACAACCCAGATCACAAATCCCCGGGGGCGAAGGATTTAGTGTACCTTGAGCCTTCACCGGGCTTCTGTGAAAAGAACCCCAGGTTGGGCATTCCCGGTACACACGGGCGCGCCTGCAACGACACGAGCATCGGTGTCGACGGCTGTGACCTCATGTGTTGCGGCCGAGGGTACCGCACGGAGACCATGTTCGTGGTGGAGAGATGTAAC
    Tnot     GGCTACCCGGAGTCCTTGACTGACCCCTCCTATCACGCCCAGTTACTAGTACTGACATATCCTCTCATCGGCAACTACGGCGTGCCAGATGATGATGAACAGGATGAGCACGGTTTGCTTCGGTGGTTCGAATCGCATCGCATTTGGGCGGCTGGTTTAGTTGTAGGGGAAATGAGCACCCAAGCATGCCACTGGCGTGCCAAACGTTCTTTGGGATCGTGGTTGAAAAAACACGGAGTGCCGGGAATTTGCGGTGTCGACACACGTGCTCTAACACAAAGACTTCGTGAGGGTGTGATGTTGGGCAGGATTGTACAGGGTGTACCACCTTTTGAGCCATTACCGCCGGTAGCAGATCCTAATATGAGAAATTTAGTTGCTGAAGTTTCGATCAAGGAACCTAAAATATACAATCCCAGTGGTGATGTCACAATAGTCGCCGTTGATTGTGGCTTAAAATATAACCAGATACGATGCCTGGTCAACAGAAATGCTAAAGTGATTCTAGTACCTTGGGATCACAAACTCGATCCTAACCAATATGATGGTTTGTTTATAAGTAACGGTCCAGGCGACCCTGAAATGTGCAAGAAGGTAGTTGAGAATATACGGACAGTGATTTTTAACGAAACTATTGTTAAACCGGTATTTGGTATATGTTTGGGACATCAGCTGTTATCAACCGCAGTGGGATGCAAAACATATAAGACTAGTTACGGAAACCGCGGCCACAATCTACCATGTACTCATAGTGGAACAGGAAGGTGTTTTATGACTTCCCAAAACCACGGTTATGCTGTCGATGCTAATTCTTTACCCAACGACTGGCAAGTTCTATTTACTAATGAAAATGATAAAACAAATGAGGGCATTATTCATAAATCCGCGCCTTTCTTCAGTGTCCAATTTCACCCTGAGCATACAGCAGGTCCTACAGATCTAGAATGTCTTTTCGATATATACATTGAAGCAGTAAAATCATTTAAAAATAACACTATTTCTATTATAAATGAAATGATAACGGAAAAATTAAAATATACACCTACTATTCAAGAAAGACCGAAAAAAGTTTTAATTTTAGGATCTGGTGGTTTATCGATTGGGCAAGCTGGAGAATTTGATTACTCCGGATCGCAAGGAGTTAAAGCTATGCAAGAAGAAAAAATACAGACGGTGTTAATAAACCCAAATATTGCTACTGTACAAACGTCTAAGGGGTTAGCAGATAAGGTTTATTTTCTTCCTATAACACCCGAATACGTTGAGCAAGTTATCAAAGCTGAAAGACCTACTGGAATTTTAGTTACCTTTGGAGGCCAAACAGCTTTAAATTGTGGAGTAGAGCTTCAGAAATCYGGAATTCTCGATAAATATCATGTTAATGTCCTYGGTACACCAATTCAATCTATTGTTGACACAGAAGATAGAAAAATATTTGCAGAGAAAATTAACGCAATTRGTGAAAAAGTTGCTCCTAGTGCAGCTGTAACATCTGTGGAGGAAGCACTTGCTGCAGCTTTACAAATTGGTTACCCTGTAATGGCACGTTCAGCATTCTCTTTAGGTGGACTTGGTTCTGGTTTTGCGAACAATGAAGAAGAACTCCGAACACTTTCTCATCAAGCTTTGTCCCATTCTGATCAACTTGTAATAGATAAATCTCTCAAAGGTTGGAAGGAAGTAGAATACGAAGTTGTAAGAGATGCCTTTGACAATTGCATAACTGTGTGTAACATGGAAAACGTAGACCCTCTTGGAATACACACTGGAGAATCGATTGTCATAGCACCTAGTCAAACATTGTCGAACAGAGAATATTATTTACTTCGTAATACCGCAATCAAAGTAATAAGACATTTTGGTATTGTCGGTGAATGTAACATACAATATGCATTAAATCCCAATTCTGAAGAGTTTTATATTATAGAAGTAAATGCTAGACTGTCCAGAAGTTCTGCATTAGCCAGTAAGGCCACTGGTTATCCTTTGGCGTATGTTGCAGCCAAATTAGCACTAGGCATGCCTTTGCCTGCAATTAAGAATTCAGTTACTGGAGTTACCACAGCTTGTTTTGAACCAAGCCTGGACTATTGTGTTGTTAAAATTCCAAGATGGGATCTAGCCAAATTTAACAGAGTTAGTACAAAAATTGGGAGTTCCATGAAAAGTGTAGGTGAAGTTATGTCCATTGGCCGTTCTTTCGAAGAAGCATTCCAAAAAGCTTTACGAATGGTAGATGAGAATGTCAATGGTTTCGATCCTAATATAAAAACGGTCAATGAAAATGAACTCAAAGAACCTACGGATAAAAGAATGTTTGTTCTAGCTGCGGCTCTTAAACAAGGTTATACCGTTGATAAGCTGTACGAATTAACTAAGATAGATAAGTGGTTTTTGCATAAATTTAAAAACATAATAAATTACTATAAAACATTAGAATGCACTAATGCGAACTCGGTGACTTATGATATTTTGCGAAATGCAAAAAAGATGGGATTTTCTGATAAACAAATAGCCGTTGCCGTAGAAAGTACTGAAGTTGCTATTAGAAAACTTAGAGAAGATTACAAGATCACACCGTTTGTAAAACAAATTGATACTGTAGCAGCTGAATGGCCAGCATCCACAAACTATTTATACTTGACATATAATGGATGTACTCATGACTTAGAATTCCCTGGGGATTTCATAATGGTCTTAGGATCCGGAGTATATCGTATTGGAAGCTCTGTAGAGTTCGATTGGTGTGCAGTAGGCTGTTTAAGGGAACTCAGAAATCAAGGAAAACAAACAATTATGATAAACTATAACCCTGAAACAGTCAGCACAGATTATGACATGAGTGACAGGCTCTATTTTGAGGAAATTTCCTTTGAAGTAGTAATGGACATTTACAATATAGAACATCCAACAGGAATTATTTTATCTNNNNNNNNNNNNNNNNNNNNNNNNNNNNNNNNNNNNNNNNNNNNNNNNNNNNNNNNNNNNNNNNNNNNNNNNNNNNNNNNNNNNNNNNNNNNNNNNNNNNNNNNNNNNNNNNNNNNNNNNNNNNNNNNNNNNNNNNNNNNNNNNNNNNNNNNNNNNNNNNNNNNNNNNNNNNNNNNNNNNNNNNNNNNNNNNNNNNNNNNNNNNNNNNNNNNNNNNNNNNNNNNNNNNNNAGCAAGTCCAGCGTGTACGGAGTTGGAAGTTGTAATGTTGGACTGGTTGGGCCAAATGTTGGGCCTTCCGGATTCTTTTCTCGCTAAATCTGGCGGCGAGGCAGGCGGAGTTATCCAGGGTACTGCTAGCGAAGCCACTCTGGTAGCTCTACTGGGCGCCAAATCTCGTGCTATGAGTCATATCAAAGAAGAACATCCCGAGTGGAGTGAAACAGAGATACTATCTAAGCTCGTCGGATATTGTAACAAACAAGCACATTCTTCAGTGGAGCGAGCTGGTCTTCTAGGTGGTGTTAAGCTTAGGTCACTAAAACCTGATAACAAGAGGCGCTTACGTGGAGACATACTGAGGGACGCTATGGAAGAGGATATTCGTAACGGACTAATTCCATTTTATGTCGTGGCCACATTAGGTACGACGTCATCATGCACCTTTGATGCTTTGGATGAAATTGCTGACGTATGCAAGCCCCATAACGTTTGGGTACATGTTGATGCAGCGTACGCCGGCTCCGCTTTTATCTGCCCCGAATATCGTTACTTAATGGAGGGCATTGAGAAGGCAGACTCGTTTAATTTCAATCCTCATAAGTGGATGTTGGTGAATTTCGACTGCTCGGCGATGTGGTTGAAACAACCCAAATGGATAGTGGATGCCTTCAACGTTGACCCTTTGTACCTCAAGCATGACCAGCAAGGTTCGGCACCMGATTACAGGCATTGGCAAATTCCTTTGGGTCGCCGATTTAGATCTCTCAAGCTGTGGTTCGTATTGCGACTTTTTGGAGTGGAAAATATACAAAAGCACATTAGGAAACAAATTGGCCTAGCTCATTACTTCGAAAAGCAGTGTCTGTCAGACGAAAGGTTTGAGCTGTTCGAAGAAGTCACTATGGGTCTAGTTTGCTTTAGGCTTAAGGGCGACAATGATATTAACGAAGAATTGTTGMGACGTATTAACGGGCGTGGAAAAATTCATTTGGTCCCCTCCAAAATAGACGACGTTTATTTTTTGAGACTRGCTATTTGCTCACGGTACACCGAGGAGAGGTTAGGATTGTTTCGGGCAGCTGTCCCATCTGGTGCATCAACTGGTGTTCATGAAGCYCTTGAGCTAAGAGACAACATCAAGAGTGAATACCATGGCAAAGGAGTTCTAACTGCTATAAAGAAYATCAATGACATCATTGCCCCTCAGCTTATCCAGCAAAACCTAGAGGTCACAAATCAGAAAGAGATCGACCAGTTCATGCTGAATTTGGATGGAACAGAAAATAAGTCTAAGCTTGGTGCCAATGCTATTCTGGGAGTGTCACTAGCAGTAGCCAAAGCTGGTGCTGCCAAGAAGGGAGTACCTCTGTACAAACACCTGGCTGATTTGGCTGGCAATAATGATATTGTGCTCCCAGTACCTGCCTTCAACGTCATCAATGGTGGTTCACATGCTGGAAATAAACTGGCTATGCAAGAGTTCATGATTTTGCCTACAGGTGCCTCGACATTTAGTGAAGCCATGCGTATGGGTTCAGAGGTGTACCACCACCTCAAGAAGATTATCAAAGAGAAGTTTGGCTTGGATTCAACAGCYGTAGGTGATGAGGGTGGCTTTGCACCTAACATCCTCAACAACAAGGATGCTCTTTACCTTATTCAAGATGCGATCCAGCAAGCTGGTTACAGTGGCAAGATCGAAATCGGCATGGATGTGGCTGCTTCAGAATTCTTCAAGGACAGTAAATATGACTTGGACTTCAAGAACCCAAACTCCAACCCGGCCGATTACCTGTCATCGGACAAGCTCGCCGAAGTGTACCTGGACTTCATCAAGGACTTCCCCATGGTGTCCATCGAGGACCCCTTCGACCAGGATGACTGGGYCGCCTGGGCCGGTCTTACTTCGCGCACGCCCATCCAGATCGTCGGCGACGACTTAACGGTGACCAACCCAAAACGTATTACGACTGCCGTCGAGAAGAAGGCGTGCAAYTGCCTGCTGCTGAARGTAAATCAAATTGGCAGCGTTACMGAGTCCATTGACGCCCATTTGCTSGCCAAGAAGAACGGTTGGGGAACCATGGTCTCTCACAGGTCCGGTGAAACCGAGGACACATTYATCGCGGACCTGGTAGTGGGTCTGTCGACGGGKCAGATCAAGACTGGCGCGCCGTGCCGCTCCGAGCGCCTCNNNNNNNNNNNNNNNNNNNNNNNNNNNNNNNNNNNNNNNNNNNNNNNNNNNNNNNNNNNNNNNNNNNNNNNNNNNNNNNNNNNNNNNNNNNNNNNNNNNNNNNNNNNNNNNNNNNNNNNNNNNNNNNNNNNNNNNNNNNNNNNNNNNNNNNNNNNNNNNNNNNNNNNNNNNNNNNNNNNNNNNNNNNNNNNNNNNNNNNNNNNNNNNNNNNNNNNNNNNNNNNNNNNNNNNNNNNNNNNNNNNNNNNNNNNNNNNNNNNNNNNNNNNNNNNNNNNNNNNNNNNNNNNNNNNNNNNNNNNNNNNNNNNNNNNNNNNNNNNNNNNNNNNNNNNNNNNNNNNNNNNNNNNNNNNNNNNNNNNNNNNNNNNNNNNNNNNNNNNNNNNNNNNNNNNNNNNNNNNNNNNNNNNNNNNNNNNNNNNNNNNNNNNNNNNNNNNNNNNNNNNNNNNNNNNNNNNNNNNNNNNNNNNNNNNNNNNNNNNNNNNNNNNNNNNNNNNNNNNNNNNNNNNNNNNNNNNNNNNNNNNNNNNNNNNNNNNNNNNNNNNNNNNNNNNNNNNNNNNNNNNNNNNNNNNNNNNNNNNNNNNNNNNNNNNNNNNNNNNNNNNNNNNNNNNNNNNNNNNNNNNNNNNNNNNNNNNNNNNNNNNNNNNNNNNNNNNNNNNNNNNNNNNNNNNNNNNNNNNNNNNNNNNNNNNNNNNNNNNNNNNNNNNNNNNNNNNNNNNNNNNNNNNNNNNNNNNNNNNNNNNNNNNNNNNNNNNNNNNNNNNNNNNNNNNNNNNNNNNNNNNNNNNNNNNNNNNNNNNNNNNNNNNNNNNNNNNNNNNNNNNNNNNNNNNNNNNNNNNNNNNNNNNNNNNNNNNNNNNNNNNNNNNNNNNNNNNNNNNNNNNNNNNNTCTTGTACGGTAAAGACTTGTTGGATGAGGTTGCCCAGYTTTCGCTCTGTGGGTGATGCATTGAAAGATCGTTTCGATGGAGCGTCACGAGTGAAAGTGCCGAATACTGATCTAGAGACGCCCGCGCAACGGAACGATGCAGCGCCACACAGGGTACCGCGTAGAGACCGGTACAGGTTTCAGCTGAAGCCTCACAATCCTGACCACAAGGCTCCGGGAGTGAAGGACCTCGTGTACCTGGAACCATCGCCAGGGTTCTGCGAAAAGAACCCGAGACTGGGCATCCCCGGTACGCATGGGCGTGCCTGCAACGACACAAGTATCGGTGTSGACGGATGCGATCTCATGTGTTGCGGTCGGGGTTACAGAACTGAAAAAATGTTTGTTGTGGAACGGTGTAAT
    Tsav     GGATATACAGAGTCATTAACAGACCCATCGTACCACGCGCAGTTATTGGTTCTCACTTATCCACTAATAGGCAACTATGGCGTGCCTGATGAAGACGATCGAGACGAACATGGGTTACCAAGATGGTTTGAATCACATCGTATCTGGGCAGCAGGATTAATAGTCGGAGAAGTAAGCACACATGCGAGTCACTGGCGCGCTCGAAAATCTTTGGGTTCATGGTTGGCTAAACATGGCATACCAGGCATCTGTGATGTAGACACTCGAGCATTGACATTTCGCCTTCGTAACGGTGTTATGTTAGGCAGAATCGTACAAAATGTTGAGCCTCTTGGACCACTACCGCCTTTGTCAGACCCGAACGTTAGAAACCTAGTAGCAGAGGTGTCAGTCAAAGAAACTAAGATATTCAACCCCAAAGGTGAAATCACCGTAATGGCTGTGGATTGCGGATTAAAATACAATCAAATTAGATGCCTAATTAAAAGAAACGTAAAGGTTATTTTAGTTCCATGGGATCACAAATTAGATCCAAACCAGTATGATGGTTTATTCATCAGCAATGGTCCAGGAGATCCGGTGATGTGTAAAAAAGTTGTTGACAATATTAGAGTCGTTATGGAGAACAAAACAAATATAAAACCAGTGTTTGGTATATGTCTCGGACATCAATTAGTAGCCACAGCAGTTGGATGTAAAACATATAAAACTAGTTACGGAAATCGAGGGCATAACCTGCCTTGTACACACAGTGGTACAGGAAGATGCTTCATGACATCGCAAAATCATGGATTTGCTGTAGATACCGATACTTTACCTRATAAATGGAAGGTTTTATTTACTAATGAAAATGACAAAACAAATGAAGGTATTAGTCATGAGACTCTGCCTTTCTTCAGCGTTCAATTTCATCCTGAACACACAGCTGGACCAACTGACTTAGAATGCTTGTTTGATATATTTGTGAATGCAATAAAAAGCTTCAAACATAAGACAGAATATTGTATAGATAAGATGATTACAGAAAAACTAAAATTTGTTCCAACTGTTTGTGAAAAACCAAAAAAAGTTTTAATTCTTGGTTCAGGTGGYCTATCCATTGGCCAAGCAGGTGAATTTGATTATTCTGGATCTCAAGGAGTTAAGGCGTTACAAGAGGAAAAAATTCAAACAGTTTTAATTAATCCAAATATTGCTACAGTCCAAACATCTAAAGGTTTGGCAGATAAAGTATATTTTCTACCCATTACTCCAGAATATGTGGAACAGGTTATTAAAGCCGAGAGACCAACKGGTATTCTACTTACATTTGGGGGTCAAACTGCCTTAAATTGTGGTGTTGAGCTTCAAAAGTCTAAAATATTTGATAAGTATAATGTAAAAGTTCTAGGAACTCCAATCCAATCGATAGTTAATACTGAAGACAGGAAAATATTTGCTGAAAATATCAACGCCATTGGTGAAAAAGTTGCTCCAAGTGCAGCAGTTACATCAATTGAAGAGGCACTTACAGCAGCATTACAGATTGGTTATCCAGTAATGGCACGTTCAGCATTTTCTTTGGGAGGACTAGGTTCAGGATTCGCAAATAATGAAGAAGAACTCAGAACTCTAGCACACCATGCTTTGTCCCACTCAGATCAGCTTATTATTGACAAGTCCTTGAAAGGGTGGAAGGAAGTAGAATACGAAGTTGTTAGAGATGCACACGATAATTGCATTACTGTTTGTAATATGGAAAATGTGGACCCTCTAGGAATACATACAGGAGAATCTATTGTTGTTGCACCAAGTCAAACATTATCTAATAAGGAATATTACATGTTACGAAATACTGCCATTAAAGTAATCAGACATTTCGGTATAGTAGGTGAGTGTAATATACAATATGCTTTGAATCCAACATCTGAAGAATTTTATATAATAGAAGTTAATGCCAGATTATCAAGAAGTTCGGCATTAGCTAGTAAAGCAACTGGATACCCCCTTGCTTACGTAGCAGCTAAACTCGCCCTTGGAATCTCCTTACCAGTTATAAAAAACTCAGTAACTGGTGTAACTACTGCATGTTTTGAGCCAAGCTTAGATTATTGTGTTGTAAAAATACCAAGATGGGATTTGGCGAAGTTTAACAGAGTCAGTACTAAAATCGGAAGTTCCATGAAAAGTGTTGGAGAAGTGATGTCTATCGGAAGAAACTTTGAAGAAGCATTTCAAAAAGCATTACGAATGGTCGATGAGAATGTAAATGGCTTTGATCCTAATATAAAAACAGTAAATGAAGACGAACTTCGAGAACCGACAGATAAGCGAATGTTTTTCTTAGCTGCTGCGCTCAAGAAAGGATATTCGGTAGATCGATTGTACGAGCTTACTAAGATAGATAAGTGGTTCCTAGAGAAATTCAAAAATATTATAGATTACTACAAAGAATTAGAAGCAGTTAGTAGTGGATCTATCACAAGTGAAATTTTAAGAAAAGCTAAGAAAATTGGATTTTCTGATAAACAAATTGCAGCTGCTATAAAGAGTACAGAGTTAGCAGTTAGAAAATTGAGAGAAGAGCATAAGATTACACCTTTTGTGAAACAAATAGATACTGTTGCAGCCGAATGGCCTGCATCTACCAACTATTTGTACTTAACATACAACGGTAGCACACATGATCTAGATTTTCCTGGAGAATTCGTTATGGTTTTGGGGTCTGGCGTATATAGAATAGGTAGCTCAGTTGAATTTGATTGGTGTGCTGTAGGTTGCTTAAGGGAATTGAGGAATCAGGGTAAAAAAACAATTATGATTAACTACAATCCTGAAACTGTCAGCACTGATTATGACATGAGCGATAGATTATATTTTGAAGAAATCTCTTTTGAAGTAGTAATGGATATTTATAACATTGAACATCCTAGTGGTGTAATATTATCCGTGCCATCAGTTAAACCAGGGTACCTTCGTCCGCTGGTTCCGGAGCAGGCACCAGCGCAGCCGGAGCCATGGACGGCGGTGATGGCGGACATCGAACGTGTCGTCATGTCTGGGGTCACGCACTGGCACTCGCCGCGCTTCCACGCCTACTTCCCGACTGCCAACTCCTACCCAGCCATCGTAGCCGATATGCTCAGTGGAGCCATCGCATGCATTGGATTCACCTGGATCGCCAGCCCAGCATGCACAGAGCTCGAAGTGGTGATGTTAGATTGGTTGGGCCAAATGTTAGGTTTGCCTAAAGAGTTCTTGGCGCGATCTGGCGGAGAAGGCGGCGGAGTCATCCAGGGCACCGCCAGTGAGGCCACGCTTGTCGCTCTCCTTGGGGCCAAATCTCGCACCATGCAACGCGTGAAAGAACAACACCCAGAATGGTCGGACACGGATATACTGGCGAAGCTAGTTGGATATTGTAACAAGCAAGCCCATTCATCTGTAGAGCGTGCTGGACTACTGGGAGGAGTGAAGCTTCGATCTTTGAAACCGGATGATAAACGACGTCTGCGTGGAGATATTTTGCGTGAGGCCATGGAAGAAGACATACGGAATGGACTCATTCCCTTTTACGTCGTGGCTACTCTAGGTACCACATCGTCATGTACTTTCGACGCTTTGGATGAGATAGGAGACGTGTGCTYCACACACGAAGTATGGCTACATGTAGACGCAGCGTACGCTGGATCCGCGTTTATATGTCCTGAATACCGTTACCTCATGAAAGGCATAGAAAAGGCAGACTCANNNNNNNNNNNNNNNNNNNNNNNNATGCTTGTTAATTTTGATTGTTCTGCGATGTGGCTGAAGCAACCACGTTGGATAGTGGACGCTTTTAATGTTGACCCACTTTATCTGAAACATGACCAACAAGGGTCCGCTCCGGATTATCGTCATTGGCAAATTCCACTCGGACGTCGTTTTAGAGCGCTTAAGTTGTGGTTTGTCTTAAGGCTTTATGGAGTTGAAAATCTTCAGAAGCACATCAGGAAACATATTGCATTGGCCCATCTGTTTGAACGGCTTTGCACTTCTGATGAAAGATTTGAGTTGTTCGAGGAGGTCACAATGGGACTCGTTTGCTTCAGATTGAAAAACAGTAACGAAATAAATGAGGAGTTATTAAGACGCATCAACGGTCGTGGAAAGATTCATTTAGTGCCATCTAAAATCGACGATGTATATTTTCTCAGATTAGCGATTTGCTCACGTTTCAGCGAAGAAAGTTTGGGACTCTTCCGTGCTGCTGTGCCCTCTGGTGCCTCTACCGGTGTCCATGAAGCTCTTGAGCTCCGCGATAATGTTAAGAGTGAATATCATGGCAAAGGAGTTTCTACTGCCATCAAAAACATTAATGATATCATTGCCCCTGAACTGCTGAAACAGAGCTTTGAAGTTACTCAACAAAAAGAGATTGACCAATTCATGATCGACTTAGATGGCACTGAAAATAAGTCCAAGCTTGGTGCCAATGCAATTCTTGGTGTTTCATTGGCTGTTGCTAAGGCTGGTGCTGCCAAGAAGRGCGTACCACTTTACAAGCATATTGCAGACTTAGCTGGCAACAGCAACATTGTACTGCCAGTGCCTGCCTTCAACGTCATCAACGGTGGCTCCCATGCAGGAAACAAACTGGCTATGCAAGAGTTCATGATCTTGCCAACTGGTGCTTCAAGTTTCAACGAGGCTATGCGTATGGGCTCCGAGGTATACCACCATCTGAAGAAAATCATCAAGGAGAAGTTTGGTCTAGACTCGACAGCTGTTGGAGATGAGGGTGGCTTTGCTCCCAATATTCTCAACAATAAAGACGCTCTTTTCCTGATTCAAGATGCTATCCAGCAGGCTGGATACACTGGCAAAATCGAAATCGGTATGGACGTTGCAGCGTCGGAGTTCTTCAAGAACGGGTCCTACGATTTGGACTTCAAGAACCCCAAGTCGAACCCGGCGGACTACCTGTCGTCCGACAAGTTGGCCGACTTGTACCTGGAGTTCATCAAGGACTTCCCGATGGTGTCGATTGAGGACCCTTTCGACCAGGACGACTGGGCCGCCTGGACCAACCTCACTGCCCGCACACCCATACAAATCGTTGGCGACGATCTTACAGTGACAAATCCCAAACGCATCAACACCGCTGTGGAGAAGAAGGCTTGCAACTGCTTACTGCTGAAAGTGAACCAAATTGGCTCCGTCACCGAATCTATTGAAGCTCACTTGCTGGCCAAGAAGAATGGGTGGGGTACCATGGTTTCACACAGGTCTGGTGAGACTGAAGACACGTTCATCGCCGACTTGGTAGTGGGTTTGTCGACGGGGCAGATCAAGACCGGCGCGCCGTGTCGCTCGGAACGTCTCATCGGGAGATCTTTTATCGACTTCGTTCATCCAAAGGATCGCAACACGTTCGCTTCGCAAATCACAAGCGGGCTGGCAGTGCCGAAAATAGTAAATATAGTTTGTCGCATCAGACGCTACAGAGGATTTACATCAGGATACAGTGTGAAGGATCGTGTTGTGGCCTTCATGCCTTTCTTGTTAAAATTCTCCTTCAAAAACTACCTGGTCATTCAGGCCACTCCGTTCTGCTCTGCCTTTAAAGTTTCAAATGAGCACTTACTAAATGCGCTTCCGTTTTTGATACGACACTCTCCAAATGGGAATATAGAGTATATCGACCCAGAATCGGTTCCTTATCTTGGCTATTTGCCTCAAGACATGGTGGAAAAGGATATTCTACAACTCTACCACCCCGAAGACCTCAATTATTTGACACAAGTTTATGAAATAATCATTAAAGAGGGTGGTATGCCTCGCTCGAATGCTTACAGGATGATGACTCAGAACGGTGATTACATTAAGTTAGAGACGGAATGGTCCTCTTTCATCAACCCTTGGTCAAAGAAACTCGAGTTTGTCATTGGAAAACATTTTATTATTTCGGGACCAGCCAATCCAGACGTGTTTGCGTCTCCTGATCCTGAGAGGGAAAATATCGTTAAAATTATGAACGAGGTGTTGACTAAACCAGCAGTGACTGCTAAGCAGCAAATGAGTAAACGCTGTCAAGATGTTGCCATCTTCATGGAGATTCTGATGGAGGAACCTAAAACTGATGACGATAACCGTTTGGAGATTCAAGCCCCGGACCTCAACTACTTTGAACGCGAGTCTGTAATGCTTGGTGGTATATCTCCTCATCACGAATACAATGACAGCAAATCGAGTACCGAAACACCATTAAGCTCGTGCACCGTGAAGACTTGCTGGATGAGGCTGCCGAGCTTCAGATCTGTAGGAGATTCGCTGAAGGATCGTTTCGATGGCGCGTCACGGGTGATGGTGCCAAACTCAGAGTTGGAGGTGCCCGCGCAACGGAATGACGCAGTACCCCATAGGGTGCCRCGCAAAGACCGGTACAAGTTCGTACTGCGACCGCACAACCCCGACCACAAGTCGCCAGGAGTGAAAGACCTAGTATACTTAGAACCGTCACCAGGATTCTGCGAAAAGAATCCACGGTTAGGTATACCTGGCACGCACGGGCGAGCGTGTAACGATACTAGTATTGGGGTGGACGGCTGCGACCTTATGTGCTGCGGCCGTGGCTACCGCACGGAGACCATGATCGTRGTGGAACGATGCAAY
    Abig2    GGGTATCCAGAATCCTTGACTGACCCTTCATACCACGCACAGCTAYTGGTTCTTACATACCCCTTAGTCGGCAATTATGGTGTCCCYGATGAAGAAGACCGCGATGAACATGGTCTGCCCAGGTGGTTTGAGTCAAGTCGCATCTGGGCAGCAGGGTTGATAGTAGGTGAGGTCAGCACACTCGCATGTCACTGGCGGGCCTCCAAGTCCCTCTGTGCATGGCTGAGTGCCCATAACGTGCCCGGCCTTTGTGGAGTAGACACAAGAGCCCTTACCTGCCGCCTTCGTGCTGGAGTTACCTTGGGACGTATTGTTCAAGGTGTTGCACCGTCTGGCCCACTGCCTCCTCTATCAGATCCAAACATAAGGAACTTAGTGGCTGAAGTATCAACTAAGGAACCAAGAACATTTAATAGTCCTGGAGACGTAACAATAATGGCAATAGATTGTGGTTTAAAATACAATCAAATCAGATGTTTAGTGAAACGAAATGCAAAAGTTGTTTTGGTGCCATGGGATCATAAATTAGATCCAGATGAATACGATGGCTTGTTTATTAGTAACGGTCCAGGTGATCCAGAAGTATGCAAGAAAGTTGTTRAAAATATACGTGAAGTTATTGGAAACACTAAGAAAACTAAGCCAGTTTTTGGTATTTGTCTCGGTCATCAATTACTATCTACTGCAATCGGATGTAAAACTTATAAAATGAGCTATGGTAATCGTGGACACAACTTACCTTGTACGCACAGTAACACAGGAAGATGTTTTATGACATCACAGAATCATGGGTTTGCGGTTGATGCGAAATCTTTACCTGACSACTGGAAGATTTTGTTTACTAATGAGAATGATAAAACAAACGAGGGTATTATCCATAAATCACTGCCCTTTTTTAGTGTCCAATTTCACCCAGAACATACTGCTGGACCCACTGACCTTGAGTTTCTTTTTGATATATTTATAGATTCTGTAAAATCCTACAAAAYTYACCAGAAATATACAATTGACGACATGATTACAGAAAAGATTAGGTTTGAAYCAACTCTCTATGAAAGGCCCAAAAAAGTTTTAATCCTTGGATCAGGAGGTTTGTCAATTGGTCAGGCTGGAGAGTTTGATTATTCAGGTTCTCAAGGAGTAAAAGCGATGCAAGAAGAAAAAATACAAACGGTGTTAATAAACCCGAACATAGCTACCGTTCAAACTTCAAAGGGTTTGGCCGATAAAGTATATTTCTTGCCAATCACTCCTGAATATGTGGAACAAGTGATAAAAGCTGAACGTCCGACAGGAGTATTACTAACTTTCGGAGGACAGACTGCATTAAATTGTGGGGTTAGTTTGCAAAAATCAAAAGTTTTTGAAAAATACAATGTCAATGTTCTAGGCACACCCATTCAGTCCATTATCGACACTGAGGATAGAAAAATATTTGCAGAGAAAATTAACGCGATTGGTGAAAAGGTTGCTCCAAGTGCAGCAGTATCGTCTGTTGATGAAACTATCATAGCTGCACAACAAATAGGTTATCCCGTAATGGCACGTTCTGCTTTTTCTCTAGGTGGTTTAGGTTCAGGGTTTGCTAACAACGAAGAGGAACTTAGGACACTGGCTTATCAGGCATTTTCACACTCAGATCAACTGATCATCGATAAATCTTTAAAAGGGTGGAAGGAAGTAGAATATGAAGTAGTAAGAGATGCATATGATAACTGCATYACTGTTTGTAATATGGAAAATGTAGATCCATTAGGTATACATACTGGAGAATCTATTGTGGTTGCCCCTAGTCAAACTCTTTCTAACAGAGAATATTATATGCTACGTAATACTGCAATTAAAGTAATAAGACATTTTGGAATAGTTGGAGAATGTAATATACAATATGCTCTTAATCCTTATACTGAAGAATTTTATATTATAGAAGTAAATGCTAGATTATCTAGAAGTTCTGCATTAGCCAGCAAAGCTACTGGATATCCTTTAGCATATGTTGCAGCTAAGCTAGCATTAGGCATTCCACTACCTAGAATAAAAAATTCTGTAACCGGTGTAACTACAGCTTGTTTTGAACCTAGTTTGGACTATTGCGTAGTTAAAATACCAAGATGGGATTTAGCAAAATTTAACAGAGTAAGCACTAAAATTGGAAGCTCTATGAAAAGCGTAGGAGAAGTTATGTCTATAGGTAGAAATTTTGAGGAAGCTTTCCAAAAAGCGCTACGAATGGTTGATGAAAATGTTAACGGATTTGATCCAAACATTGAAAAAGTTAGCGAGAATGAACTTAGAGAACCAACCGATAAACGAATGTTCGTTGTAGCTGCAGCAATTAAAGAAGGATATACAATACAAAAATTATATGAATTAACTAAAATAGACCAATGGTTTTTGGAAAAATTAAAAAATATTATTGATTACTACAAGGTCCTTCAAGGTGTTAGTCACGGATCCATTACCTTCGACATACTAATAAAGGCAAAACAAATGGGGTTTTCGGATAAACAAATTGCTGCTGCCATCAAAAGTACAGAGTTAGCTGTTAGAAAATTGAGAGAAGAATTTAAAATTACTCCTTTTGTAAAGCAAATTGATACTGTTGCCGCTGAATGGCCAGCAACAACAAATTATCTCTACTTGACGTACAATGGTTGCACACATGACTTAGATTTTCCAGGAGAATTTGTTATGGTCTTAGGTTCGGGAGTGTACAGAATAGGAAGTTCTGTCGAATTTGATTGGTGCGCTGTAGGTTGCTTAAGAGAACTAAGAAATCAGAACAAAAAGACAATTATGATTAATTACAATCCTGAAACGGTAAGTACTGATTACGACATGAGCGACAGATTGTATTTTGAAGAAATTTCATTTGAAGTAGTTATGGATATTTATAATATTGAACATCCAAGTGGTGTAGTTTTATCTGTTCCATCAGTGAAGCCAGGATACCTGCGACCACTGGTGCCGGAACATGCACCTCAGCAGCCCGAGCCGTGGACCGCTGTGATGGCGGACATCGAGCGAGTCGTCATGTCTGGGGTGACGCATTGGCAGTCACCACGCTTCCATGCGTACTTCCCTACTGGCAACTCCTACCCCGCTATCGTTGCAGACATGCTCTGTGGGGCCATAGCCTGCATCGGATTCACTTGGATCGCAAGTCCAGCATGCACCGAACTAGAAGTGGTGATGATGGATTGGCTGGGTGAGATGCTGGGTTTGCCTGAAATGTTTCTGGCGAAATCGGACGGTGAGGGTGGAGGAGTCATCCAAGGTACAGCCAGCGAGGCCACGCTCGTTGCGCTTCTTGGGGCTAAAGCCCGTACCATACAGCGGGTCAAGGAAACGCATCCCGAATGGAGCGACGTTGAGATCCTGTCGAAACTCGTTGGATATTGCAATAGTCAGGCTCATTCATCAGTGGAGCGAGCTGGGCTTTTAGGAGGTGTCAAGCTTCGAAAACTTAAGCCAGACAATAAAAGAAGTCTTCGAGGTGATACATTACTTGAGGCCATAGACGAGGATTTAGCTAAAGGACTTATTCCGTTTTATGTAGTAGCAACCTTAGGCACAACATCGTCGTGTGCTTTCGATAACTTAGATGAAATCGGAACAGTCTGCAATTCTCGCGAAGTGTGGCTCCACGTTGACGCTGCTTACGCTGGATCCGCGTTCATTTGTCCCGAATACCGCTATCTGATGAAAGGAATCGAGAAAGTTGATTCTTTCAACTTCAACCCTCACAAATGGATGTTAGTCAACTTCGACTGCTCAGCCATGTGGCTGAAACAACCTCGATGGATCATTGACGCTTTTAACGTAGATCCTCTTTATCTAAAACATGACCAACAGGGAGAAGCACCAGATTATCGTCATTGGCAAATTCCTTTAGGAAGACGTTTTAGGGCACTTAAATTGTGGTTTGTTTTAAGGCTTTATGGAGTTGAAAACCTCCAGAAAGCTATAAGGAAGCACATAGAGTTGGCCCATTTATTCGAAAGACTCTGTACATCAGATGATAGGTTTGAACTGTTTGAAGAAGTGATTATGGGGCTAGTCTGCTTCCGACTCAAAGGTAACAATGACCTTAACGAGAGTCTACTGCGACGTATCAATGGCCGTGGCAAGATCCATCTGGTGCCATCGAAAATAGATGATGTTTATTTCCTGAGATTTGCAGTTTGCTCACGTTTTTCAGAAGAAAGTCAAGGGCTCTTCCGTGCAGCTGTGCCATCTGGTGCCTCTACTGGTGTCCATGAAGCCCTCGAGCTAAGAGACAATGTGAAGGGTGAATATCATGGCAAGGGTGTACGCACAGCTGTGAACAACATTAATAACATAATTGCACCACAGTTATTGAAGCAGAACATTGAAGTTACCCAACAGAAAGAGATAGACCAGTTCATGATTGATTTGGATGGAACAGAAAACAAGTCCAAGTTGGGAGCTAATGCTATCCTTGGGGTATCCCTGGCAGTTGCCAAGGCTGGTGCCTCTAAGAAAGGTGTACCGCTGTATCAACACCTGGCTGATTTGGCTGGCAACAAAAACATTGTTCTTCCAGTACCTGCCTTCAATGTAATCAACGGCGGCTCTCATGCTGGCAACAAACTTGCTATGCAGGAGTTTATGATTTTACCTACTGGTGCATCTACATTCAGTGAAGCGATGCGCATGGGCTCGGAGGTCTACCATCATCTGAAGAAAATCATCAAAGAGAAATTCGGTTTAGATTCGACTGCAGTCGGTGATGAAGGAGGATTTGCACCCAACATTCAGAACAACAAAGATGCTCTCTATCTTATCCAAGACGCTATTCAGCAGGCTGGATACACTGGGAAGATTGAAATTGGTATGGATGTGGCTGCTTCAGAGTTCTACAAGGACGCTTCTTATGACCTTGATTTCAAGAACCCAAAATCTAATCCAGCCGATTTCTTATCTTCTGAGAAACTTGCGGAAGTTTACTTGGACTTCATCAAAGACTTCCCAATGGTATCCATTGAAGATCCCTTTGACCAAGATGACTGGGCAGCCTGGGCTAACCTTACCTCCCGCACACCCATCCAAATTGTTGGAGACGATCTTACAGTCACAAACCCCAAGAGAATTGCCACAGCTGTGGAAAAGAAGGCTTGCAACTGTTTGTTACTAAAGGTCAACCAGATTGGAAGCGTAACAGAGTCCATTGAGGCCCATTTATTAGCCAAGAAGAATGGCTGGGGCACCATGGTCTCACACAGGTCTGGTGAGACAGAAGACACTTTCATTGCTGATTTGGTAGTCGGTTTGTCTACTGGCCAGATCAAGACTGGCGCGCCGTGCCGCTCCGAGCGTCTCATTGGAAGGTCTTTTATAGACTTTGTCCATCCCAAGGATCGCAACATGTTCGCATCCCAAATAACAAGCGGCTTAGCGGTTCCTAAAATTATTGCCATGTTCTGCCGAATAAGACGCTACCGTGGCTTGGCATCAGGGTTCGGAGTGAAAGATCGCGTGGTGACTTTCACACCTTTCCTGTTAAGACTATCGTTTAAAAATTACCTGGTTATTCAGGCGACGCCCTTCTTTTCTGCTTTTAAGAGTCCTAATGAGGTTATCACTAAGTCTGTACCTTTCGTGACAAGACACGTGGCCAATGGGAATCTGGAGTATATTGACCCCGAATCTGTACCATACTTGGGGTATTTACCACAAGACATTATAGATAAGGATGCATTGCAGCTGTACCATCCYGAAGATCTTCCGTATTTGCAGGGTGTCTATGAGGTTATTGTGAAAGAGGGAGGAATGTCGCGTACTAAACCATACAGAATGCTAACACAAAATGGGGAATACCTTAAATTGGAGACTGAATGGTCATCGTTCATCAATCCTTGGTCAAGAAAACTTGAATTCGTCATAGGAAAGCATTATATTATTGAGGGTCCAGCCAATCCAGACGTATTCCAAACCCCAGAACCCAGCAGAGAAGACATTATTAGAAYAATGAATGAAGTCCTGACTAAGCCGGCAGAAGTGGCCAAACAACAGATGACCAAGCGATGCCAAGACCTAGCGACCTTCATGGAGAGTCTGATGGAAGAGCCGAAGTTAGATGAAGAATTGCGGCTAGAGATACATGAGCCCGATCATAGCTACTATGAGCGTGATTCTGTGATGTTGGGAGGTATATCTCCGCATCATGACTACAATGACTGCAAGTCTAGTACGGAAACACCTCTTAGTTCCTGTACCGTGAAGACTTGTTGGATGCGGCTACCGAGCTTCCGGTCTGTTGGGGACGCGCTGAAGGACCGCTTCGACGGTGCGTCGCGGGTCATGTTACATAACACAGACCTAGAAGCGCCTGCGCAACGAAACGACGCCGCTCCGCACAGAATACCTCGCCGGGACAGGTATAAGTTTCAACTGCGGCCGCACAATCCAGACCACAAGGCTCCCGGTCTCAAAGACCTGGTTTACTTAGAGCCTTCGCCGGGGTTCTGTGCGAAGAATGCAAAACTTGGCATCCCGGGAACGCACGGCCGGGCCTGCAACGACACCAGCATCGGCGTCGACGGGTGCGATCTCATGTGCTGTGGTCGCGGATACAGAACTGAGACCATGATCGTAGTGGAACGGTGTAAC
    Alsp     NNNNNNNNNNNNNNNNNNNNNNNNNNNNNNNNNNNNNNNNNNNNNNNNNNNNNNNNNNNNNNNNNNNNNNNNNNNNNNNNNNNNNNNNNNNNNNNNNNNNNNNNNNNNNNNNNNNNNNNNNNNNNNNNNNNNNNNNNNNNNNNNNNNNNNNNNNNNNNNNNNNNNNNNNNNNNNNNNNNNNNNNNNNNNNNNNNNNNNNNNNNNNNNNNNNNNNNNNNNNNNNNNNNNNNNNNNNNNNNNNNNNNNNNNNNNNNNNNNNNNNNNNNNNNNNNNNNNNNNNNNNNNNNNNNNNNNNNNNNNNNNNNNNNNNNNNNNNNNNNNNNNNNNNNNNNNNNNNNNNNNNNNNNNNNNNNNNNNNNNNNNNNNNNNNNNNNNNNNNNNNNNNNNNNNNNNNNNNNNNNNNNNNNNNNNNNNNNNNNNNNNNNNNNNNNNNNNNNNNNNNNNNNNNNNNNNNNNNNNNNNNNNNNNNNNNNNNNNNNNNNNNNNNNNNNNNNNNNNNNNNNNNNNNNNNNNNNNNNNNNNNNNNNNNNNNNNNNNNNNNNNNNNNNNNNNNNNNNNNNNNNNNNNNNNNNNNNNNNNNNNNNNNNNNNNNNNNNNNNNNNNNNNNNNNNNNNNNNNNNNNNNNNNNNNNNNNNNNNNNNNNNNNNNNNNNNNNNNNNNNNNNNNNNNNNNNNNNNNNNNNNNNNNNNNNNNNNNNNNNNNNNNNNNNNNNNNNNNNNNNNNNNNNNNNNNNNCCTACCCTGCACACACAGTGGGACAAACAGATGCTTCATGACGTCACAGAATCACGGGTTTGCAGTAGACGCTAACACTCTTCCTAAAGGCTGGAAGGTTTTATTCACAAATGAAAATGACAAAACCAACGAGGGAATAATCCATGAAAGCTCCCCATTCTTTAGCGTTCAATTTCACCCAGAGCATACAGCCGGTCCGACAGACTTAGAATGCCTCTTTGACATATTTCTTGAATCAGTAAAAGCTTACAAACATAAACAGCATTATGTAATTGATCAAAAGATAACTGAAAAGTTGCAATTTGTCCCAACTATTCACGAAAATCCTAAGAAAGTACTGATACTTGGGTCTGGCGGCTTGTCAATAGGACAGGCTGGAGAGTTTGACTACTCTGGATCCCAAGGAGTAAAAGCTTTGCAGGAAGAAAAAATACAAACAGTATTAATCAACCCCAATATCGCCACTGTTCAAACTTCTAAAGGTTTGGCGGATAAAGTATATTTTTTACCTATAACTCCAGAGTACGTAGAACAAGTTATAAAAGCAGAAAGACCAACAGGAATTCTAGTAACTTTTGGGGGACAAACCGCTCTTAATTGTGGTGTTGAGTTACAAAAATCGAACGTTTTGGAAAAGTACAACGTTAACGTACTTGGCACGCCTATTCAATCTATTGTAGACACAGAAGACAGGAAAATATTTGCAGAAAAGATAAGTTCTATTGGAGAGAAAGTAGCTCCTAGTGCCGCAGTACATTCAGTAGAGGAAGCTGTTGCAGCAGCAGTCCAAATTGGCTACCCCGTTATGGCTCGTTCCGCCTTTTCTTTAGGAGGTCTTGGGTCAGGGTTTGCAAATAATGAAGAAGAGTTAAGAGCATTGGCACATCATGCGCTATCCCATTCCGATCAATTAATTATTGATAAATCTCTCAAAGGGTGGAAAGAAGTSGAGTATGAAGTCGTAAGAGATGCATAYGATAATTGTATAACTGTTTGTAATATGGAAAACGTTGATCCGTTAGGTATCCATACAGGAGAATCAATTGTTGTAGCTCCGAGTCAAACATTATCCAATAGAGAGTACTACATGCTGCGAAATACAGCTATTAAAGTGATTAGGCATTTTGGCATAGTGGGTGAATGTAATATTCAATACGCCTTAAACCCACATTCAGAGGAGTTTTACATCATTGAAGTTAATGCGAGACTGTCGAGAAGCTCAGCGTTAGCAAGTAAAGCAACAGGATACCCCTTAGCATATGTAGCCGCTAAGCTAGCTCTTGGTATACCCCTGCCTCAAATTAAGAATTCAGTTACAGGGGTTACCACTGCATGCTTTGAACCCAGTTTGGATTACTGCGTTGTGAAAATACCGCGATGGGATCTGGCTAAATTCAATAGAGTTAGCACTAAAATTGGAAGTTCTATGAAAAGTGTYGGAGAAGTCATGTCTATAGGTAGAAACTTTGAAGAGGCTTTTCAAAAAGCATTAAGGATGGTTGATGAGAATGTCAATGGATTYGAYCCTTACATAAAAAAAGTAAGTGAAGATGAGCTTAGAGARCCAACCGATAAAAGAATGTTTGTACTGGCGGCTGCTTTGAGAAGTGGCTACTCTGTGGATAAACTGTACGAATTGACCAAAATTGATCATTGGTTCTTAGAAAAGTTCAAAAATATTATTGATTATTAYAAAACTCTCGAAGCA------------ACGATTTCTTATGAAATTCTGAAGAARGCGAAAAAGATTGGATTCTCAGATAAACAAATTGCTGCTGCCRTAAAAAGYACAGAACTAGCTGTACGTAAACTTAGAGAAGAGTKTAAAATCACYCCATCTGTTAAGCAAATTGACACTGTGGCAGCAGAATGGCCTGCATCAACAAATTATCTGTATCTAACCTACAATGGCATTACGCACGATGTTGACTTTCCTGGGAACTACACAATGGTCTTAGGTTCTGGGGTGTATAGGATCGGAAGTTCAGTTGAGTTCGACTGGTGCGCTTGCAGTTGCTTGAGAGAATTAATAAATCAGGGGAAAAAGACAATTATGATAAATTACAATCCTGAAACTGTTAGTACTGATTACGACATGAGTGACAGACTATATTTTGAAGAAATATCCTTTGAAGTTGTAATGGACATATACAATATTGAAAGACCCGAAGGGGTTGTCTTGTCANNNNNNNNNNNNNNNNNNNNNNNNNNNNNNNNNNNNNNNNNNNNNNNNNNNNNNNNNNNNNNNNNNNNNNNNNNNNNNNNNNNNNNNNNNNNNNNNNNNNNNNNNNNNNNNNNNNNNNNNNNNNNNNNNNNNNNNNNNNNNNNNNNNNNNNNNNNNNNNNNNNNNNNNNNNNNNNNNNNNNNNNNNNNNNNNNNNNNNNNNNNNNNNNNNNNNNNNNNNNNNNNNNNNNNNNNNNNNNNNNNNNNNNNNNNNNNNNNNNNNNNNNNNNNNNNNNNNNNNNNNNNNNNNNNNNNNNNNNNNNNNNNNNNNNNNNNNNNNNNNNNNNNNNNNNNNNNNNNNNNNNNNNNNNNNNNNNNNNNNNNNNNNNNNNNNNNNNNNNNNNNNNNNNNNNNNNNNNNNNNNNNNNNNNNNNNNNNNNNNNNNNNNNNNNNNNNNNNNNNNNNNNNNNNNNNNNNNNNNNNNNNNNNNNNNNNNNNNNNNNNNNNNNNNNNNNNNNNNNNNNNNNNNNNNNNNNNNNNNNNNNNNNNNNNNNNNNNNNNNNNNNNNNNNNNNNNNNNNNNNNNNNNNNNNNNNNNNNNNNNNNNNNNNNNNNNNNNNNNNNNNNNNNNNNNNNNNNNNNNNNNNNNNNNNNNNNNNNNNNNNNNNNNNNNNNNNNNNNNNNNNNNNNNNNNNNNNNNNNNNNNNNNNNNNNNNNNNNNNNNNNNNNNNNNNNNNNNNNNNNNNNNNNNNNNNNNNNNNNNNNNNNNNNNNNNNNNNNNNNNNNNNNNNNNNNNNNNNNNNNNNNNNNNNNNNNNNNNNNNNNNNNNNNNNNNNNNNNNNNNNNNNATGCTAGTCAACTTCGATTGCTCGGCCATGTGGCTCAAAGAACCCCGATGGATCGTCGATGCGTTCAACGTTGATCCACTTTACCTGAAACACGACCAGCAGGGGTCAGCCCCTGACTACCGGCACTGGCAGATCCCTCTCGGACGTCGATTCAGGGCTCTCAAATTGTGGTTTGTTTTGCGACTATATGGCGTCGAAAACCTACAGAAACATATTAGAAAACATATTGCACTGGCTCATCTTTTTGAAAATCTTTGTACTTCTGATGAAAGATTCGAGTTGTTCGAGGAAGTGACCATGGGTTTGGTCTGTTTTAGACTAAAAGGCAGCAATGAAATTAATGAGGAGCTGCTCAGGCGCATCAACGGYCGCGGTAAGATCCATCTTGTGCCTTCAAAGATCGATGACGTTTATTTCCTTCGATTGGCGATATGTTCACGGTTCTCCGAAGAGAGTCTGGGTCTGTTCCGTGCTGCTGTACCTTCAGGAGCGTCCACTGGTGTCCATGAGGCGCTTGAGCTCAGGGATAATGTGAAGGGAGAATACCATGGCAAGGGTGTCCTCACTGCTGTTAAGAACATCAATGATCTTATTGCACCTGAATTGCTCAARGCAAACATTGAAGTCACTGAGCAGAAACAGATTGACCAAGTGATGTTGACTCTGGATGGTACCGAGAACAAGTCRAAGCTCGGCGCCAACGCCATCTTGGGAGTCTCGCTAGCCGTTGCCAAGGCTGGTGCCGCTAAGAAAGGAGTACCCCTTTACAAGCACTTGGCAGATTTGGCTGGAAACAGCACCATTGTGCTGCCCGTGCCCGCCTTCAACGTCATCAACGGAGGCTCTCACGCCGGCAACAAGCTTGCCATGCAGGAGTTCATGATCTTGCCCACAGGTGCAACTTCCTTCACCGAGGCAATGCGTATGGGTTCTGAGGTATATCACCACCTGAAGAAGATCATCAAGGAGAAGTTTGGCCTGGACTCCACTGCTGTTGGTGATGAGGGTGGCTTCGCTCCCAACATCCAGAACAACAAGGATGCCCTCTATCTGATCCAGGATGCTATCCAGCAGGCTGGGTAYACTGGCAAGATTGAAATTGGCATGGATGTTGCTGCATCAGAATTCTTCAAGAACGGAAGCTATGACTTGGACTTCAAGAACCCCAAGTCCAACCCCGCTGACTACCTGCCCTCAGACAAGCTGGCTGAGTTGTACCTGGACTTCATCAAGGACTTCCCCATGGTGTCCATCGAGGATCCCTTCGACCAGGACGACTGGGCGGCCTGGGCCAACCTCACCTCCCGCACACCCATCCAAATTGTTGGAGACGACCTTACTGTTACAAACCCCAAGCGCATTGCCACCGCTGTGGAGAAGAAGTCCTGCAACTGCCTGCTCCTGAAGGTGAACCARATCGGCAGCGTCACTGAGGCTATCCAAGCGCACTTGCTGGCCAAGCAGAATGGATGGGGCACCATGGTCTCCCACAGGTCTGGCGAGACAGAGGACACGTTCATCGCTGACCTTGTAGTGGGTCTATCCACCGGGCAGATCAAGACGGGCGCGCCGTGCCGTTCCGAGCGCCTCATCGGAAGGTCTTTCATTGACTTTGTTCATCCGAGGGACCGAGATACACTGGCATCCGAAATCATCAGCGGCTCCGCCGTTCCAAAAACAGGTGTAGTAGTATGCCGCATAAGACGTTACAGGAGTCTCACGATTGGCTTTGATGTGAAAGACCGCACCGTAACTTACATGCCTTTCCTACTCAAACTCTCTTTCAAAAATTATCTAGTTATACAAGCTACGCCTTTTTTCTCAGCATTCAAGACGGCAAACGAAGTTCGAGCTAACGCCGTGCCTTTCGTGTTGCGTCATGGGGCGAATGGAAACATTGAGTACATTGACCCTGAGTCCGTGCCGTACCTGGGCTATCTGCCCCAAGACATGGCTGAGAAGGACGCCCTTCAACTCTACCACCCCCAAGATCTACCCTACCTCACACAAGTGTACGAAACCATCGTCAAGGAAGGGGCCATGCTCCGATCCAAACCATACAGGATGATGGCTCAGAACGGACATTTCTTAAAATTGGAAACAGAATGGTCTTCGTTCATTAACCCGTGGTCGAGAAAACTTGAGTTCATAATTGGAAAGCATTTTATTATGGAGGGACCCGCTAACCCCGATGTATTCCAATCGCCGGACCCAGATAGGGAAAACATTCTTCGTATTATGAACGAGGTGTTGACAAAACCAGCCGAAGCAGCGAAGCAGCAGATGACCAAGCGTTGTCAGGACCTGGCTTCCTTTATGGAAAGCCTTATGGAGGAACCCAAGATTGACGAGGAGCTTCGGATAGAGATACAGGACAATGACAATAGCTACTACGAGCGAGATTCGGTAATGTTGGGTGGTATATCGCCTCATCATGAGTACAACGATAGCAAGTCTAGTAAGGAAACACCGCTTAGTTCGTGCACCGTGAAGACGTGCTGGATGCGGCTGCCGACGTTCCGGTCGGTGGGCGATTCGCTGAAGGATCGGTTCGACGGTGCGTCGCGCGTGCTCATGCGCAATGACGAGTTGGAGGTGCCGGCG---CGCAACGATGCCGCGCCGCATCGCGCGCCGCGTCGCGAGCGGTACCGCGTCCAGCTGCAGCCGCACAACCCCGACCACAAGGCGCCCGGGGTCAAGGACCTCGTGTACCTGGAATCGTCGCCCGGCTTCTGCGACAAGAACCCGCGGCTCGGCATCCCCGGTACGCGCGGCCGGGTGTGCAATGACACCAGTATCGGCGTGGACGGGTGCGACCTCATGTGTTGCGGGCGCGGCTTCCGAACTGAGACCGTGTGGGTGGTCGAGCGCTGCAAC
    Amca     GGATACCCAGAGTCCCTTACAGACCCGTCGTATCATGCACAACTACTGGTTCTCACATATCCCTTGATTGGTAACTATGGCGTGCCTGATGAAGATGATCGAGATGAACACGGCCTTCCTAGATGGTTTGAATCTAGTCGCATTTGGGCAGCGGGGTTGATTGTAGGTGAAGTAAGCACACGCGCTTGCCACTGGCGCGCCCGACGCTCTCTCGGCGCTTGGCTGGCTGCTTGCGGTGTACCGGGTCTTTGCAACGTCGACACTCGTGCCTTAACTTGTCGCCTTCGCTTAGGCGTCACTCTAGGTCGCATTGTTCAAGGCGTACCACCGTTTGCACCATTGCCACCTCTATCAGATCCAAACACAAGAAATTTGGTAGCTGAGGTGTCTGTTAAGGAAGTAAAAACATTTAATCCTCATGGCGATATTACAATAGTGGCCATTGATTGTGGACTGAAATACAATCAAATAAGATGTTTGATTAAAAGACATGCGAAAGTGATTTTGGTGCCATGGAACTATAAATTGGACCCCAATGAGTACGATGGTTTATTCATCAGCAATGGTCCTGGTGATCCGGAAATATGCAAGCAAGTTGTTGAAAACATAAGAAACGTTATTAACAACAAAGATGTTATAAAACCAATATTTGGTATTTGTCTTGGTCATCAACTATTATCAACCGCAATTGGTTGTAAAACTTATAAAATGAGATACGGAAACCGTGGACATAATTTGCCATGTACACATAAAGGTACAGGAAGGTGTTTTATGACGTCACAGAATCATGGATTTGCAGTAGATGCACATTCTTTGCCCACAGATTGGGAGATTTTGTTTACAAATGAAAACGATAAGACTAATGAAGGCATTATTCACAAAACTTACCCTTTCTTCAGTGTGCAATTTCATCCTGAGCATACAGGAGGACCAACTGATCTTGAATGTCTTTTTGATGTATTCCTTGACGCGGTAAAATCTTATAAAGATAAAAAAGAATTGATTGTTTCTGAAGAAATTACGAACAAATTAAAGTTTATACCGACAATAATTGAAAGACCAAAAAAAGTGTTAATTCTTGGTTCAGGAGGTTTATCAATAGGGCAAGCAGGTGAATTCGATTATTCTGGATCGCAAGGAGTCAAAGCAATGCAAGAAGAAAAAATTCAAACTGTGCTTATTAATCCTAATATTGCAACGGTACAAACTTCCAAAGGTTTAGCTGATAAAGTTTATTTTTTGCCAATTACTCCCGAATATGTGGAACAAGTTATAAAAGCTGAACGACCGACAGGAATTTTACTTCAATTTGGAGGACAAACTGCTTTGAACTGTGGTGTAGAACTACAGAAATCTAAAATATTAGAAAAATATAATGTAAATGTTCTCGGAACTCCTATTCAATCTATTATAGACACTGAAGATAGGAAAGTTTTTGCAGAGCAAATCAATGAAATCGGAGAGCGTGTTGCCCCTAGTGCAGCCGTATCATCAGTTGAAGAGGCTCTAGCTGCAGCGTTGGAAATTGGGTATCCAGTGATGGCCCGTTCAGCTTTTTCATTAGGAGGCTTAGGATCAGGCTTTGCAAATAACGAAGATGAACTTAAATCACTCGCTCATCAAGCACTTTCACATTCAGATCAACTTATAATTGATAAATCTCTGAAGGGTTGGAAGGAAGTGGAATATGAGGTTGTGAGAGACGCTTTCGACAATTGCATTACCGTTTGTAACATGGAAAATGTTGATCCTTTAGGAATACATACAGGAGAGTCCATTGTCGTTGCACCGAGCCAAACACTTTCAAATAGAGAATATTATATGTTAAGAAATACTGCTATAAAAGTGATAAGGCATTTTGGAATAATAGGAGAGTGTAATATACAATACGCTCTCAATCCAAATTCTGAAGAATTATATATTATAGAAGTAAATGCTAGATTATCCAGAAGTTCTGCGCTAGCGAGTAAAGCTACAGGGTATCCACTAGCCTACGTAGCAGCCAAGTTAGCACTTGGTATAGCTTTACCTGAAATAAAAAATTCAGTAACTGGTGTTACTACCGCATGTTTTGAACCAAGTTTGGATTATTGCGTCGTTAAAATACCAAGATGGGACTTGGCTAAGTTTGATAGAGTTAGTACAAAAATTGGTAGTTCTATGAAGAGTGTAGGAGAAGTCATGTCCATAGGGAGAAATTTTGAAGAAGCATTTCAAAAAGCATTACGAATGGTTGATGAAAATGTCAATGGATTTGATCCTAATATTAAAAAAGTCAATGAAAATGAATTGAGAGAACCAACAGACAAGCGAATGTTTGTCTTAGCTGCTGCGCTTAAACAAGGTTATACAGTAGAAAAACTTTATGAATTGACGAAAATTGATAGATGGTTTTTGGAAAAATTCAAAAATATAATAAATTATTATACAGATCTCGAAGCTACTAGTCATGACTCGATTACACTTGAAATATTAAAAAAAGCGAAACAAATAGGTTTTTCAGATAAACAAATCGCCGTTACAATTAAAAGTACTGAATTAGCAGTCAGGAAACTAAGGGAAGAATATAACATAACTCCATTTGTAAAACAAATTGACACAGTAGCTGCGGAATGGCCAGCATCTACTAATTATTTGTATTTAACTTACAATGGTACTACGCATGATTTAAACTTCCCTGGTGAGTTTATAATGGTTTTAGGATCGGGCGTATATAGAATAGGCAGTTCTGTTGAATTTGATTGGTGTGCTGTTGGTTGTTTGAGAGAACTAAGAAATCAAGGAAAAAAAACTATTATGATCAATTACAATCCCGAAACTGTTAGTACTGATTATGATATGAGTGACAGATTATATTTTGAAGAAATTTCATTTGAAATTGTTATGGATATTTATAATATCGAACAACCTGATGGTGTTATATTATCCGTGCCATCAGTGAAGCCTGGTTACTTGCGTCCGTTGGTCCCTGAGCAAGCACCAGAAAAAGCGGAGCCTTGGACATCAGTCATGGCGGACATCGAGCGCGTCGTCATGTCCGGTGTCACCCACTGGCACTCGCCGCGCTTCCACGCTTATTTTCCTACGGCCAATTCATATCCAGCTATCGTAGCTGATATGCTTAGCGGTGCCATCGCCTGCATTGGATTCACTTGGATTGCTAGCCCTGCATGTACTGAACTCGAAGTGGTGATGTTGGACTGGCTGGGACAGATGCTGGGTTTGCCGGAGGAGTTCCTTGCACGTTCTGGAGGTGAAGCGGGCGGGGTGATCCAGGGCACCGCTAGTGAAGCCACGCTCGTCGCGCTGCTTGGGGCCAAGTCCCGCACCATTCAACGTGTAAAAGAACAGCACCCAGAGTGGACTGAAACTGAGATCCTTTCGAAACTCGTTGGATATTGTAACAAACAGGCGCATTCGTCAGTCGAACGTGCTGGACTTCTGGGCGGTGTGAAGCTGCGGACATTGAAACCAGACAACAAAAGACGTCTTCGTGGTGACACTTTACGTGAAGCCATTGTTGAGGACATAAATAAAGGACTCATACCTTTCTATGTGGTGGCTACTTTAGGAACCACATCGTCCTGCGCTTTTGACGTTTTAGATGAAATAGGCGACGTGTGCAACTCTCACGGCGTCTGGCTGCACGTAGACGCCGCTTACGCGGGGTCTGCCTTCATCTGTCCCGAGTACCGCTACCTTATGAAAGGTGTCGAAAAAGCTGATTCGTTCAATTTTAATCCGCACAAATGGATGCTGGTTAACTTCGACTGTTCTGCAATGTGGCTCAAGCAACCACGTTGGATCGTTGATGCTTTCAACGTGGACCCCCTATACTTAAAACATGACCAACAAGGATCGGCTCCGNNNNNNNNNNNNNNNNNNNNNNNNNNNNNNNNNNNNNNNNNNNNNNNNNNNNNNNNNNNNNNNNNNNNNNNNNNNNNNNNNNNNNNNNNNNNNNNNNNNNNNNNNNNNNNNNNNNNNNNNNNNNNNNNNNNNNNNNNNNNNNNNNNNNNNNNNNNNNNNNNNNNNNNNNNNNNNNNNNNNNNNNNNNNNNNNNNNNNNNNNNNNNNNNNNNNNNNNNNNNNNNNNNNNNNNNNNNNNNNNNNNNNNNNNNNNNNNNNNNNNNNNNNNNNNNNNNNNNNNNNNNNNNNNNNNNNNNNNNNNNNNNNNNNNNNNNNNNNNNNNNNNNNNNNNNNNNNNNNNNNNCTAGGTCTTTTCCGTGCTGCTGTCCCTTCTGGAGCCTCCACTGGAGTTCATGAAGCTCTKGAACTCAGAGATAATATCAAGGGTGAATACCATGGCAAGGGTGTACGCACTGCTGTCAACAATATTAACAACATCATTGCCCCTGAGCTGCTAAAACAAAACATTGAAGTCACTCAGCAGAAGGAGATTGACCAACTCATGATTAATTTGGATGGTACTGAGAACAAGTCTAAGCTTGGAGCTAATGCCATTCTTGGTGTGTCCCTGGCCATTGCTAAGGCTGGAGCTGCCAAGAAGGGTGTACCTCTCTACAAGCATTTGGCTGATCTGGCTGGCAACAGTGATATTGTACTTCCAGTACCTGCATTCAATGTAATTAATGGTGGCTCTCATGCTGGAAACAAGCTTGCTATGCAGGAATTTATGATTTTGCCCACTGGTGCTTCGTCATTCAATGAGGCCATGCGCATGGGTTCTGAAGTTTACCACCACCTGAAAAAAATCATCAAGGAAAAATTTGGTTTGGACTCCACTGCTGTTGGTGATGAGGGTGGCTTTGCTCCCAACATTCAGAACAACAAGGATGCCCTCTATCTTATTCAGGATGCCATTCAACAAGCTGGTTACACTGGCAAGATTGATNNNNNNNNNNNNNNNNNNNNNNNNNNNNNNNNNNNNNNNNNNNNNNNNNNNNNNNNNNNNNNNNNNNNNNNNNNNNNNNNNNNNNNNNNNNNNNNNNNNNNNNNNNNNNNNNNNNNNNNNNNNNNNNNNNNNNNNNNNNNNNNNNNNNNNNNNNNNNNNNNNNNNNNNNNNNNNNNNNNNNNNNNNNNNNNNNNNNNNNNNNNNNNNNNNNNNNNNNNNNNNNNNNNNNNNNNNNNNNNNNNNNNNNNNNNNNNNNNNNNNNNNNNNNNNNNNNNNNNNNNNNNNNNNNNNNNNNNNNNNNNNNNNNNNNNNNNNNNNNNNNNNNNNNNNNNNNNNNNNNNNNNNNNNNNNNNNNNNNNNNNNNNNNNNNNNNNNNNNNNNNNNNNNNNNNNNNNNNNNNNNNNNNNNNNNNNNNNNNNNNNNNNNNNNNNNNNNNNNNNNNNNNNNNNNNNNNNNNNNNNNNNNNNNNNNNNNNNNNNNNNNNNNNNNNNNATTGGCCGATCGTTTATTGACTTCGTTCATCCCCGAGACCGCAACACTTTTGCGTCGCAAATTACGAACGGTTTGGCCGTCCCGAAAAATGTAAATATGGTTTGCCGCATCAGACGATATAGAGGTCTTACAGCGGGTTTTGGAGTTAAAGACCGCGCAATAACCTTTATGACATTTCTACTCAAATTATCTTTTAAAAATTATTTAGTTATTCAAGCTATACCGTTTTTTTCTGCCTTTAAAATACCAAATGAAATAGTAGTGAAAGCTATACCATTCGTGATGCGACATGTCGCAAACGGCAACTTGGAGTACATAGACCCTGAGTCTGTACCGTATCTCGGGTATTTGCTTCAGGACATCATAGATAAGGATGTCTTACAGTTGTACCATCCGGAAGATCTTTGTTATTTGAGACAAGTGTATGAAACTATTGTTAGAGAAGGTGGGATGCCGCGTTCAAAGCCTTATAGGATCATTGCACAAAATGGTGACTACGTGAAAGTGGAAACCGAGTGGTCCTCTTTTATAAATCCCTGGTCCAGAAAACTAGAGTTCGTCATCGCAAAACATCATATTATAGAGGGACCTACTAATCCTGATGTATTTCAATTGCCTGACCCCGAAAGGGAAGGCATTGTTAGAATAATGAATGAGGTGTTAACAAAACCGGCCGAGTTGGCCAAACAGCAAATGAGCAAGCGGTGCCAAGACCTTGCATCGTTCATGGAGAGTCTCATGGAGGAACCAAAAACTGATTACGAACTCAGACTGGAGATACAAGATCCAGACCACAGCTACTACGAGCGGGACTCGGTAATGCTCGGGGGGATATCGCCGCACCATGACTACAATGATAGCAAGTCCAGTACAGAAACACCACTAAGTTCGTGTACAGTTAAAACTTGTTGGATGCGGTTGCCTAGCTTTCGTTCCGTGGGCGACGCACTGAAAGATCGTTTCGATGGAGCGTCACGTGTCACG---CACAACACTGATCTGGATGTGCCTGCGCAGCGGAACGATGCAGCACCACACAGAATACCACGACGCGACCGCTACAGGTTTCAACTGCGGCCACACAATCCAGACCACAAAGCGCCGGGAGTGAGAGACCTGGTCTACCTCGAGCCGTCGCCAGGTTTCTGCGAGAAGAACCCGCGGCTGGGCATCCCCGGTACGCACGGCCGTACCTGCAACGACTCGAGTATCGGCGTCGACGGCTGCGACCTCATGTGTTGCGGTCGGGGCTTTAGAACAGAGACGATGTTCGTAGTAGAAAGATGCAAT
    Arga     GGCTACCCGGAGTCTCTGACGGATCCCTCGTACCACACTCAGCTGCTGGTGCTGACTTACCCACTGGTGGGCAACTACGGGGTGCCAGACGAGGCCGAGTGCGATGAGCATGACATACCGAAATGGTTTGAGTCAAGCCGTATTTGGGCGGCAGGGTTGATTGTTGGTGAAATAAGCAAACATGCGAGCCACTGGCGTGCTAAAAAGTCCCTGGGATCATGGCTGACTTCTAACGGAGTGCCGGGCCTGTCTGATGTGGACACTAGAGCACTGACCTGTCGCTTACGAGACGGTGTTACCCTGGGTCGAATTGTCCAAGGAGCCCTCCCATCTGGTCCCTTGCCTCCTATATCTGATCCAAACATTAGAAACTTAGTTGCCGAAGTGTCTGTTAAGGAAACAAAAGTGTACAATCCCAATGGCGATGTATCAATTTTGGCAGTAGATTGTGGACTTAAGTACAATCAGCTACGATGCCTGATAAAAAGAAACGCAAAAGTGACAGTTGTGCCATGGGATCACAAACTAGATCCCCAGAATTACGACGGATTGTTTATAAGCAATGGCCCTGGTGATCCAGAAATATGTAAAAAAGTGGTGGACAATATTCGCGGTGTGATAAATTCAACCAAC---ACAAAACCAGTGTTTGGCATTTGTCTTGGGCATCAATTACTATCAACAGCTATTGGGTGTAAAACTTTCAAAATGAGCTATGGAAACCGAGGACATAACTTGCCTTGCACACATAGCGATACAGGAAGGTGCTTCATGACATCACAGAACCATGGGTTCGCTGTCGATGGCAGGACGTTACCGAAAGACTGGAAAATCCTTTTTACTAATGAAAATGATAAAACAAATGAAGGCATTATACACGGGTCAAAACCATTCTTCAGTGTGCAATTTCATCCTGAACATACTGCGGGTCCAACCGATTTAGAATGTCTTTTCGATATATTTGTGGAAGCCATTAAAGCCTACAAAACAAATGAAACGTATATTATTGACAAGAAGATTACAGAAAAACTTACATTTACTCCCACGATAACTGAAAGACCCAAAAAAGTTCTCATTCTTGGTTCAGGGGGCTTGTCTATTGGCCAGGCCGGAGAGTTCGATTATTCAGGATCCCAAGGAGTAAAAGCAATGCAAGAAGAAAAAATTCAAACCGTGTTGATAAATCCAAATATCGCTACTGTTCAGACGTCAAAAGGTTTAGCAGATAAAGTTTATTTCCTCCCAATTACCCCTGAGTACGTAGAACAAGTGATCAAAGCTGAACGGCCGACAGGAGTTTTACTTACATTCGGAGGCCAAACTGCTTTGAATTGTGGAGTTGAATTACAAAAATCCAAAGTATTTGAAAAGTACAATGTTCAAGTTTTAGGAACACCAATACAATCCATAATCGACACAGAAGATAGGAAAATATTTGCAGAAAAAATTAATGCTATTGGTGAAAAAGTTGCCCCAAGTGCAGCAGTGTCTTCTGTTGATGACGCAGTTAATGCAGCTCTTCAAATCGGATACCCAGTCATGGCACGAGCTGCTTTTTCTTTGGGTGGCTTAGGTTCAGGATTTGCAAATAATGAAGAGGAACTGAGAAACTTGGCTCATCAAGCTTTTTCACATTCTGATCAACTAATTATTGACAAATCATTAAAAGGCTGGAAGGAAGTCGAATACGAAGTTGTGAGAGATGCCTATGATAATTGTATAACCGTTTGTAACATGGAAAATGTTGATCCTCTTGGAATACATACTGGGGAATCAATTGTTGTAGCACCGAGTCAAACTCTCTCAAATAGGGAGTATTACATGTTAAGAAATACAGCTTTGAAAGTTATAAGACATTTCGGAATTGTTGGTGAGTGTAATATACAATACGCTTTGAACCCCAGTTCGGAACAATTCTATATAATAGAAGTCAATGCACGATTATCAAGGAGTTCCGCTTTGGCTAGCAAAGCAACTGGGTACCCCTTAGCATATGTTGCGGCCAAATTAGCCCTCAGTATTCCACTACCAGAAATAAAGAATTCAGTAACCGGTGTGACTACGGCCTGTTTTGAACCAAGTTTGGATTACTGTGTTGTTAAGATACCACGATGGGATTTGGCGAAATTCACAAGGGTCAGTACTAAAATAGGGAGCTCCATGAAGAGTGTTGGAGAAGTCATGTCCATCGGGAGAAATTTTGAGGAGGCCTTTCAGAAAGCATTAAGAATGGTCGACGAAAACGTTAATGGGTTCGATCCTAATATCAAAGGAGTTAATGAAAATGAGCTGAGAGAACCAACAGACAAACGTATGTTCGTCCTGGCTGCTGCCCTGAAAAAGAATTACACAGTTGAAAAGCTTTACGAATTGACAAAAATTGACCGATGGTTCTTAGAAAAGTTTAAAAACATAATCGGATATTACAATATCCTTGAAGACGTCARTCACAGTTCAATAACAAAAGACTTGCTCAAAAACGCAAAAAAGATTGGATTTTCGGATAAACAAATAGCTAATGCTATAAAAAGCACTGAGTTAGCAGTGAGAAAACTAAGAGAAGAATTTAAAATAATGCCATGTGTCAAAAAAATTGATACAGTGGCTGCAGAATGGCCAGCTTCGACCAACTATCTGTACCTAACGTACAATGGAAGTAAGCACGATTTAGACTTTCCTGGAGGATTTGTTATGGTTTTGGGGTCTGGTGTGTATAGGATTGGAAGCTCTGTTGAATTTGATTGGTGTGCAGTAGGTTGTCTGAGGGAATTGCGCAATCAAGGTAAAAGCACCATAATGGTTAATTATAATCCTGAAACTGTTAGCACTGATTACGATATGAGCGACCGGCTATATTTCGAGGAAATATCTTTTGAAGTAGTTATGGACCTCTACAACATAGAGCGTCCTGACGGTATTGTGTTGTCTGTCCCTTCAGTGAAGCCGGGGTACCTGCGGCCGCTGGTGCCCGAGCAGGCGCCGCAGCAGGCCGAGCCGTGGACGGCCGTGATGGCGGACATCGAGCGGGTCGTCATGACTGGAGTGACCCACTGGCACTCCCCTCGCTTCCACGCCTACTTCCCGACGGCCAACTCTTACCCCGCCATCGTAGCAGACATGCTCAGTGGGGCTATCGCCTGTATTGGATTCACTTGGATCGCCAGTCCGGCGTGCACTGAGCTTGAAGTTGTGATGCTGGACTGGCTGGGGCAGATGCTGGGGCTCCCGGAGTGCTTCCTCGCGCGCTCGGGCGGCGAGGCTGGTGGCGTCATCCAAGGCACTGCCAGCGAAGCYACCCTGGTCGCTCTGCTCGGGGCCAAGTCCCGTGCCATGAAGAGAATTCGGGAGGAGCACCCGGAATGGACAGACTACGAAATCATTTCAAAACTTGTGGGATACTGCAACAAGCAAGCCCACTCGTCGGTGGAGCGTGCCGGTCTTTTAGGTGGCGTGAAGCTTCGAACGCTGAAACCGAATAACAAAAGGAGCCTCACCGCAGATATCTTACGCGAAGCCATGGAGGAAGACAAACGAAATGGACTTATACCGTTTTACGTTGTAGCAACTCTGGGAACAACGTCATCTTGCACTTTCGACGCTCTGGATGAGATTGGAGACTTGTGCATGGCCGACAACGTGTGGGTCCACGTAGATGCAGCTTATGCTGGCTCTGCATTCATCTGCCCCGAGTATCGCTATCTAATGAAAGGCATAGAAAAAGCAGATTCCTTCAACTTCAATCCACATAAGTGGATGTTAGTTAACTTTGATTGCTCCGCCATGTGGCTCAAGGAACCTAGATGGATCGTCGATGCCTTCAACGTGGACCCTCTTTACCTGAAACATGACCAGCAAGGATCTGCCCCCGACTACCGACACTGGCAAATTCCTTTGGGACGTCGTTTCAGAGCTCTCAAGCTGTGGTTCGTCTTAAGGTTGTACGGAGTAGAAAACCTTCAGAAACACATTAGAAAGCACATTGCCCTGGCTCATCTTTTTGAAAAACTTTGTCTTGAAGACGAGCGATTTGAAATTTATGAAGAAGTTACTATGGGGCTCGTCTGCTTCAAGTTAAAAGAAAGCAATGAAATCAATGAGGCACTACTGAGAACGATTAATGGTCGCGGCAAGATTCATCTCGTTCCTTCCAAGATCGATGACGTGTATTTCCTGCGACTCGCAATATGTTCGCGTTTCACAGAGGAAAAACTGGGCCTTTTCCGTGCTGCTGTTCCATCTGGAGCTTCAACTGGCGTCCATGAAGCCCTTGAGCTGAGAGACAATGTCAAGACTGAATACCTTGGCAAGGGCGTACACAAGGCTGTCAGCAACATTAATGACATCATTGCTCCTGAGCTGCTGAAGCAAAACATTGAAGTTACTGAGCAAAAAGCGATTGACCAATTTATGCTCAACTTGGATGGCACTGAGAACAAGTCCAAACTTGGAGCCAATGCCATTCTCGGAGTATCCCTCGCTGTGGCCAAGGCTGGTGCCGCCAAGAAGGGAGTGCCTCTGTACAAGCATTTGGCAGATTTGGCTGGCAATGCCAACATTGTGTTGCCTGTACCTGCATTCAATGTGATCAATGGAGGCTCCCATGCTGGCAACAAATTGGCCATGCAGGAATTTATGATTCTGCCCACAGGCGCAACTTCATTCACTGAGGCCATGCGCATGGGCTCTGAAGTCTACCACTTCTTGAAGAAAATCATMAAGGAGAAGTTCGGACTGGACTCGACCGCCGTCGGAGACGAGGGCGGCTTCGCGCCCAACATCCTGAACAACAAGGACGCCCTGTTCCTCATCCAGGATGCCATCCAGCAGGCTGGATACACTGGCAAGATTGAAATTGGTATGGATGTCGCCGCATCAGAATTCTACAAGAATGGCAAGTACGATCTTGACTTCAAGAACCCCAAGTCGAACCCCGAAGATTACTTGCCGTCGGAMAAGTTGGCTGACCTCTACCTCGAGTTCATCAAGGACTTCCCCATGGTCTCCATTGAGGACCCCTTCGACCAGGACGACTGGGCGGCCTGGTCCAACCTCACCTCTCGCACCAGCATCCAGATTGTTGGTGACGATTTGACTGTGACGAACCCGAAGCGTATCGCGACGGCGGTGGAGAAGAAAGCGTGCAACTGCCTGCTGCTGAAGGTGAACCAGATCGGCTCCGTCACCGAGTCCATCGACGCGCACCTGCTCGCCAAGAAGAACGGCTGGGGCACCATGGTTTCCCACAGGTCGGGCGAGACGGAAGACACTTTCATCGCTGACCTGGTGGTGGGCCTGTCCACCGGCCAGATCAAGACGGGCGCGCCGTGCCGCTCCGAGCGCCTCATTGGCCGTTCCTTTATTGACTTCATTCATCCATTGGACCACAGCACTTTTGCATCTCAAATAAACAATAACCGGGTTGCTCCGAAAACAGACGCAATGTTCTGTCGCATCAGGAAGTACAGAGGGCTTGCAGCGAGCTTCGGGGTCAAAGACCGCCCTGTCGCCTTCATGCCCTTTACGCTCAAACTAACCTTTAAGAACTACTTGGTCATACAAGCCACGCCACTGTGCTCTGCCTTCAAATCTGCCCACGAGATCCTCGTCAAAGCCGTGTCGTTTGTTTTGCGGCACGTATCGAAYGGGAATCTCGACCATATTGACCCTGAGGCAGTGCCGTTCCTCGGCTACTTTCCTCAGGACATCATCGGCGCAGACGTGTTACGGTTGTACCACCCTGATGATCTYATGTACATGCGGCAGATTTATGAAACTATTGTGAAGGAAGGAGCTGCGCCTAGATCCAAGCCGTATAGATTGATGGCGCAGAACGGTGATTATCTTAAGCTTGAAACTGAGTGGACGTCTTTCGTGAACCCGTGGTCGCGTAAACTAGAGTTTGTCGTCGCTAAACACCACGTTCTCGAGGGCCCTGCTAATCCTGATGTATTTCAATCCCCTGTTGCGACTAGGGAGCATATTGTGAGGATTATGAGTAAAGTTTTGAAGAAGCCAGCAGAGTTCGCCAAGCTACAAATGAGTAAACGTTGCAAGGATCTTGCTTCATTCATGGAMAGCTCGATACAAGAATCAAAGGTTGAGCCGCCAGAACGTGTCATTGACTCACGGGGGCCAGCTAGCACTTACGAACGCGATTCTGAAATACTCGGAGGAATATCACCCCATCACGACTATAGCGATAGCAAATCTAGTACCGATACCCCTTTGAGCTCGTGCACGGTGAAGACTTGCTGGATGCGGCTGCCTAGTTTCCGGTCGGTGGGGGATGCGTTGAAGGATCGCTTCGATGGTGCTTCACGGGTCATGATGCATAATGCGGAGCTGGAG---CCGGCGCCGCGCAACGACGCCGCGCCACACCGCGCGCCGCGCCGGTACCGCTACGGCTTCCAGCTCCGGCCGCACAACCCGGACCATAAGTCCCCAGGCGTCAAAGACTTGGTATATCTAGAGGCGTCGCCTGGTTTCTGCGAGAAGAACCCTCGGCTTGGCATCCCCGGCACGCAYGGGCGCGCCTGCAACGACACCAGCATCGGCGTCGATGGCTGCGACCTCATGTGCTGCGGCCGYGGCTACCGCACGGAGACCATGTCCGTGCTGGAGCGCTGCAAC
    Atpu2    NNNNNNNNNNNNNNNNNNNNNNNNNNNNNNNNNNNNNNNNNNNNNNNNNNNNNNNNNNNNNNNNNNNNNNNNNNNNNNNNNNNNNNNNNNNNNNNNNNNNNNNNNNNNNNNNNNNNNNNNNNNNNNNNNNNNNNNNNNNNNNNNNNNNNNNNNNNNNNNNNNNNNNNNNNNNNNNNNNNNNNNNNNNNNNNNNNNNNNNNNNNNNNNNNNNNNNNNNNNNNNNNNNNNNNNNNNNNNNNNNNNNNNNNNNNNNNNNNNNNNNNNNNNNNNNNNNNNNNNNNNNNNNNNNNNNNNNNNNNNNNNNNNNNNNNNNNNNNNNNNNNNNNNNNNNNNNNNNNNNNNNNNNNNNNNNNNNNNNNNNNNNNNNNNNNNNNNNNNNNNNNNNNNNNNNNNNNNNNNNNNNNNNNNNNNNNNNNNNNNNNNNNNNNNNNNNNNNNNNNNNNNNNNNNNNNNNNNNNNNNNNNNNNNNNNNNNNNNNNNNNNNNNNNNNNNNNNNNNNNNNNNNNNNNNNNNNNNNNNNNNNNNNNNNNNNNNNNNNNNNNNNNNNNNNNNNNNNNNNNNNNNNNNNNNNNNNNNNNNNNNNNNNNNNNNNNNNNNNNNNNNNNNNNNNNNNNNNNNNNNNNNNNNNNNNNNNNNNNNNNNNNNNNNNNNNNNNNNNNNNNNNNNNNNNNNNNNNNNNNNNNNNNNNNNNNNNNNNNNNNNNNNNNNNNNNNNNNNNNNNNNNNNNNNNNNNNCCTGCCATGTCGACACGCTGGAACGGGAAGATGCTTCATGACATCCCAGAACCATGGTTACGCTGTTGATGTTGATTCGTTGCCTCTCGGTTGGAAACCACTGTTCACAAACGAAAATGATAAAACAAATGAAGGGATAATCCACGATACATTACCATATTTTAGTGTGCAATTCCATCCAGAACATACTGCTGGTCCTACGGATCTGGAATGTTTGTTTGATATATTTTTAGATGCTGTGAAACTGTACAAAAATAATCAAAAATGTGAAATCCCTCAGATTCTTACAGAAAAACTGAAATTTGTACCTACTGTACATGAAAGACCAAAGAAAGTTTTGATTTTGGGTTCTGGAGGATTGTCTATAGGTCAGGCAGGTGAATTTGACTATTCTGGATCTCAAGGCGTGAAAGCTTTACAGGAAGAAAAAATACAAACAGTTTTGATAAATCCCAATATTGCGACTGTCCAAACATCAAAAGGCTTAGCAGATAAAGTTTACTTTTTACCGATTACTCCTGAGTATGTAGAGCAAGTTATAAAGGCGGAACGTCCAACAGGAGTGTTACTGACTTTTGGAGGACAGACAGCATTAAATTGTGGAGTGGAGTTGCAAAAGTCAGGAGTATTCGAAAAATATAATGTAAATGTACTAGGGACACCCATTCAATCAATTATTGATACAGAAGATAGAAAAATATTTGCAGAAAAAATCCATGCAATTGGAGAAAAAGTAGCACCCAGTGCTGCAGTATATAGTGTAGAAGAAGCTTTAAGTGCTGCTATACAAATTGGTTATCCAGTAATGGCTAGAGCAGCGTTTTCACTTGGTGGATTGGGATCTGGTTTTGCTAACAATGAAGAAGAGCTGCGCGTTCTTGCTCACACTGCTTTCTCACATTCGGATCAATTAATCATAGACAAATCATTAAAAGGCTGGAAAGAAGTAGAGTATGAGGTCGTTAGAGACGCGTTTGATAATTGTATCACAGTATGTAATATGGAAAATGTAGACCCACTTGGCATTCATACCGGAGAATCTATTGTTGTTGCTCCTAGTCAAACTTTATCGAATCGTGAATATTATATGCTAAGAAATACTGCTCTTAAAGTAATTCGACATTTTGGTGTTGTTGGTGAATGTAATATTCAATATGCACTAAATCCTTATTCTGAGGAGTTTTATATAATTGAAGTAAATGCAAGATTATCAAGAAGCTCGGCTTTGGCTAGCAAAGCTACGGGATATCCCTTAGCTTACGTTGCAGCTAAATTAGCCCTTGGCATACCGCTGCCCGACATTAAAAATTCCGTTACTGGAGTTACGACGGCATGTTTTGAACCTAGTTTAGATTATTGTGTTGTCAAAATACCTCGATGGGATCTCGCCAAATTTACTAGAGTAAGCACGAAAATTGGAAGTTCTATGAAAAGTGTCGGCGAAGTTATGTCTATTGGTAGAAATTTTGAAGAAGCCTTTCAAAAAGCACTTCGGATGGTTGATGAAAATGTTAATGGTTTCGATCCAAATATTAAAAAAGTAAACGAAAATGAATTACGAGAACCCACTGACAAAAGAATGTTTGTTCTAGCAGCTGCACTTCAAAAAGGATACTCAGTGGAAAAATTGTATGAATTAACAAACATTGATAGATGGTTCCTAGAAAAGCTTAAAAATATAATAGACTATTATAAAAATTTGGGAAGTGTCAGTCATGATACGATAAGTATAGATACACTGAAACAAGCCAAACAAATGGGTTTTTCAGATAAGCAAATTGCAAATGCTATAAAAAGTACTGAGTTAGCAGTCAGAAAATTAAGAGAAGAACATAAAATATCTCCGTTCGTGAAACGGATTGATACAGTAGCAGCAGAATGGCCTGCAACTACAAACTATTTATATCTTACATACAATGGAACAAATCACGATGTAGATTTTCCAGGAGAACACATGATGGTTCTTGGTTCTGGAGTTTATAGAATAGGTAGTTCGGTGGAATTTGATTGGTGTGCTGTAGGTTGTTTACGTGAACTAAGAAATCAAGGAAAACAAACWATAATGGTAAATTATAATCCCGAAACAGTTAGCACTGATTACGATATGAGTGATAGACTTTATTTTGAAGAAATATCGTTTGAAGTTGTAATGGACATTTATAATTTAGAGCATCCGGATGGTGTTGTATTATCTGTTCCGTCGGTGAAGCCTGGATACCTCCGTCCCTTAGTACCAGAGCAGGCCCCAGAGCAAGCCGAGCACTGGACCGATGTGATGGCCGACATCGAGAAAGTCGTCATGTCCGGCGTAACGCATTGGCATTCACCCAAGTTCCACGCGTACTTCCCCACCGCCAACTCCTATCCAGCCATCGTCGCTGACATGCTTAGTGGTGCCATCGCTTGCATTGGTTTCACATGGATTGCCAGCCCTGCTTGTACGGAGCTTGAAGTAGTGATGCTAGATTGGCTCGGCCAAATGGTGGGGCTCCCAGACTGTTTCCTGGCTCGCTCGGGAGGTGAAGCTGGTGGTGTGATACAAGGCAGTGCAAGCGAAGCAACCCTAGTGGCGTTATTAGGTGCCAAATCCAAGATGGTGCACCGCGTTAAAGAAGAGCACCCTGAATGGTCTGAGGGTGACATCATCTCCAAACTCGTCGGCTATTGTAACAGTCAAGCACATTCATCAGTWGAACGAGCTGGTCTTCTCGGCGGAGTACAACTTCGCAGTGTCAAACCTGACGCTAAACATCGTCTCCGTGGTGACTCGTTGCGTGACGCTATTGAAGAAGATTTGAAGAAAGGACTTATTCCTTTCTACGTTGTTGCAACATTGGGCACCACATCATCCTGTGCCTTTGATGCACTCGACGAAATCGGTGACGTCTGCAGATCGTTCGACATCTGGTTACACATTGACGCCGCATACGCCGGTTCCGCATTCATATGTCCCGAATACAGATACCTCATGAAGGGTATCGAGAAGGCCGACTCTTTCAACTTCAACCCTCACAAATGGATGTTAGTYAACTTCGATTGCTCCGCTATGTGGATCAAACAACCCCGCTGGATCGTCGACGCTTTCAACGTTGACCCAGTGTACTTACGTCACGATCAACAAGGTTCTGCGCCTNNNNNNNNNNNNNNNNNNNNNNNNNNNNNNNNNNNNNNNNNNNNNNNNNNNNNNNNNNNNNNNNNNNNNNNNNNNNNNNNNNNNNNNNNNNNNNNNNNNNNNNNNNNNNNNNNNNNNNNNNNNNNNNNNNNNNNNNNNNNNNNNNNNNNNNNNNNNNNNNNNNNNNNNNNNNNNNNNNNNNNNNNNNNNNNNNNNNNNNNNNNNNNNNNNNNNNNNNNNNNNNNNNNNNNNNNNNNNNNNNNNNNNNNNNNNNNNNNNNNNNNNNNNNNNNNNNNNNNNNNNNNNNNNNNNNNNNNNNNNNNNNNNNNNNNNNNNNNNNNNNNNNNNNNNNNNNNNNNNNNNCTAGGACTCTTCCGTGCAGCTGTCCCATCAGGTGCTTCCACTGGTGTCCATGAAGCTTTAGAATTACGTGATAATGTCAAAGCTGAATATCATGGCAAGGGAGTTCGCACAGCTGTAAACAATATCAACTCCTCAATTGCTCCTGAGCTATTGAAGGCCAACCTTGAAGTAACTCAACAGAAAGAGATTGATCAACTTATGCTGCAACTCGATGGCACCGAAAACAAGTCAAAACTGGGTGCCAATGCCATTCTGGGTGTATCCCTTGCAGTAGCAAAAGCTGGTGCTGCTAAGAAAGGAGTACCATTATACAAACATTTGGCAGACTTGGCAGGAAATAAGGATATTSTTTTGCCTGTCCCTGCTTTCAATGTCATCAATGGTGGTTCACATGCTGGAAACAAACTTGCCATGCAGGAATTCATGATTTTACCAACAGGTGCATCTACCTTTAGTGAGGCGATGCGTATGGGCTCTGAAGTTTACCATCATCTAAAGAAAATTATCAAGGAGAAGTTTGGACTGGATTCTACAGCTGTGGGTGATGAGGGTGGTTTTGCACCTAACATTCAGAACAACAAGGATGCCTTGTTTTTGATCCAAGACGCTATTGCACAGGCTGGATACACTGGCAAAATTGAGATTGGTATGGATGTTGCTGCATCTGAATTCTTCAAGGATGGAAAATATGATCTTGACTTCAAAAACCCCAAATCCAACCCCAGTGATTACCTCTCCTCTGGAAAACTGTCTGAACTATACTTGGAATTCATTAAAGATTTCCCAATGGTCTCCATTGAGGATCCATTTGACCAAGATGACTGGGCGGCCTGGACAACCCTTACTGCCAGCACTCCAATCCAAATTGTTGGAGATGATCTCACTGTGACAAACCCGAAGCGAATTGCCACAGCGGTAGAGAAGAAAGCTTGCAATTGCTTGYTGCTTAAAGTAAACCAAATTGGTAGTGTCACAGAATCAATTGAGGCTCATCTGCTTGCTAAACAAAATGGATGGGGCACCATGGTCTCTCACAGGTCAGGTGAAACTGAGGACACCTTCATTGCTGACCTAGTCGTCGGTCTCTCCACTGGTCAGATCAAAACCGGGGCTCCGTGCCGATCGGAGCGTCTCNNNNNNNNNNNNNNNNNNNNNNNNNNNNNNNNNNNNNNNNNNNNNNNNNNNNNNNNNNNNNNNNNNNNNNNNNNNNNNNNNNNNNNNNNNNNNNNNNNNNNNNNNNNNNNNNNNNNNNNNNNNNNNNNNNNNNNNNNNNNNNNNNNNNNNNNNNNNNNNNNNNNNNNNNNNNNNNNNNNNNNNNNNNNNNNNNNNNNNNNNNNNNNNNNNNNNNNNNNNNNNNNNNNNNNNNNNNNNNNNNNNNNNNNNNNNNNNNNNNNNNNNNNNNNNNNNNNNNNNNNNNNNNNNNNNNNNNNNNNNNNNNNNNNNNNNNNNNNNNNNNNNNNNNNNNNNNNNNNNNNNNNNNNNNNNNNNNNNNNACTTCAAGATCAAGACATGCTATCTTTATATCACCCGGAAGACTTGCCATATCTGCAGAGTATCTACAGGATTCTTGTCAAGGAGAGAAATGTTCCAAGATCTAAAACTTACAGGATCCTAGCGCAGAACGGCGAATATATAAAAATTGAAACGGAGTTTTCGTGCATTGTRAACCCTTGGACCAGAAAGCTCAAATATGTTTGCGGGAGACACTTCGTCGTACAGGGCCCTGAGCAGCCGGATGTCTTCAAGACCCCTGAAAATAACCGAGAGAATATCGCGAGGATGCTTGACGAGGTSAAAATTAAGTTTACGGAT---GCGAGGAATATACGGGACAGGGCC------GATCTAACACTCTTCATGGGCAGCCTTGTGGAGGAGACGAAACCA---------AACGAACTTCTAAGCATCGAAACGCAAGACCCGGACTATGAGCGAGACTCAGTGATGCTAGGTGGTATATCACCTCACCACGAG---AATGAGAGCAAATCCAGTACAGAAACTCAGCTCAGTTCTTGCACGGTCAAGACATGTTGGATGCGGTTACCGAGCTTCCGTTCCGTAGGCGATGCACTCAAAGACAGATTTGATGGCGCATCACGTGTGAAAGAGCAGAAAACCGACTTAGAACTGCCAGCGCAAAGGAATGACGCCGCGCCNCACCGAGTGCCACGACGTGACCGATACAAGTCCAAGCTCCTGCCTCACAATCCAGATCATAAAGCACCAGGCCTAAAGGACCTCGTCTACGTAGAGTCRTCGCCTGGTTTCTGCGACAGGAACCCGCGCTTGGGCATCCCAGGCACSCAAGGGCGTACCTGCAACGACACCAGCATAGGTGTCGATGGCTGTGATCTCATGTGCTGTGGACGAGGTTATCGGACGGAGACGATGTTCGTCGTCGAACGATGCAAC
    Cbim     GGATACCCTGAATCTTTAACAGATCCATCGTACCACGCCCAATTGCTGGTGCTGACCTACCCTCTGGTGGGCAACTACGGTGTCCCTGACGAGGAGGACAAAGATGAACATGGTTTACCTAAGTGGTTTGAATCCAGCCGCATTTGGGCAGCAGGTCTGATCGTAGGCGAAGTCAGTACGAAGGCTTGGCACTGGCGTGCTAAGAAATCTCTTGGCAACTGGCTGACTGCWTACGGCATCCCAGGGTTATGCCAGGTGGACACACGAGCCTTGACCAGAAAGTTRAGAGCTGGAGTCACATTGGGWMGGATAGTACAGGGTGCTTTCAGCWGTGGACCTATGCCACCTATCGCTGATCCTAATACCAGGAATTTRGTTGCTGAAGTGTCAATAAAGGAGCCYAAAATCTTTAATGATAAAGGATCATTCACTATAGTGGCCRTAGACTGCGGTTTAAAGTACAATCAGATCAGATGTCTGATRAAGCGCGATGCGAGAGTCGTTTTAGTGCCATGGAATTACCCTTTGGACTCAAGCAAATACGATGGSCTTTTCATCAGCAACGGTCCTGGTGACCCAGAAATGTSCAAGAACACTGTCCAAAATATTAAATCAATTCTAGCTGATACAAAAATAGTCAAACCAGTTTTTGGTATATGCCTTGGACACCAGTTATTGTCAACTGCTGTAGGTTGTCACACTTTTAAAATGAGTTACGGTAACCGTGGACACAATTTACCCTGCACTCATAGTGCAACCGGACGTTGCTACATGACATCTCAAAATCACGGGTTCGCAGTGGACACAAATACTTTGCCGAAGGATTGGAAACMGCTTTTTACAAATGAAAACGATAAAACMAATGAAGGTATTATTCACGAAAAGTTACCATACTTCAGCGTTCAGTTCCACCCAGAACACACTGCAGGGCCGACCGATTTGGAATGTCTCTTCGATATCTTTGTCGATGCTGTGAAAACTTACAAAAAAGGTGGAGAATGCGTTGTCGATACAATGATTACCCAACGTTTACATTTTGTACCAACTCTTCAAGAAAGACCTAAAAAAGTTTTGATTTTGGGTTCAGGTGGTCTATCTATTGGACAAGCAGGTGAATTTGATTATTCAGGGTCTCAAGCTGTGAAAGCAATGCAAGAAGAGAAAATCCTTACTGTYCTRATAAATCCCAATATTGCAACAGTTCAAACGTCAAAAGGTTTAGCAGATAAAGTTTACTTCCTGCCCATCACTCCGGAGTACGTGGAGCAAGTAATTAAGGCGGAGCGACCTACAGGTGTCCTTYTAACATTCGGTGGTCAAACTGCCTTAAATTGTGGAGTGGAATTAAAAAAATCTGGAGTTTTYGAAAAATATAAYGTAAGCGTACTTGGAACTCCAATACAATCAATCATTGATACRGAAGATAGAAAGATTTTCGCCGAAAAAATWAACATTATTGGAGAGAAGGTTGCCCCCAGTGCTGCTGTGTCTTCTGTCGAAGAAGCACTTATAGCTGCTCAGCAAATTGGGTATCCTGTGATGGCAAGRGCTGCATTTTCCCTCGGTGGTCTAGGTTCTGGATTTGCAAATAACGAAGATGAACTCAAAACGCTCGCTCATCATGCCTTATCTCACTCAGACCAGCTAATCATTGACAAGTCTTTGAAGGGCTGGAAAGAAGTTGAATACGAAGTAGTCCGTGATGCTTATGATAATTGCATWACCGTCTGCAACATGGAAAATGTTGATCCTCTTGGTATACATACAGGTGAATCGATTGTGGTWGCACCAAGYCAGACCTTGTCAAACAGAGAATATTACATGCTCAGGAACACGGCAATTAAAGTWATTCGCCACTTTGGAATAGTTGGTGAATGTAATATTCAGTATGCTTTAAACCCATACTCTGAAGAGTTTTACATTATTGAAGTAAATGCAAGGTTATCCAGAAGTTCTGCTCTTGCTAGTAAAGCAACTGGATATCCWTTGGCTTACGTTGCTGCTAAACTGGCTCTTGGCATTCCTTTACCGAAAATAAAGAACTCCGTAACTGGGGTTACTACAGCGTGCTTCGAACCAAGTTTGGATTACTGCGTAGTAAAAATACCRCGATGGGACTTGGCCAAGTTTATTCGCGTTAGCACAAAAATTGGAAGTTCAATGAAGAGTGTTGGAGAAGTTATGTCAATAGGTAGAAACTTTGAAGAAGCATTCCAAAAGGCTTTAAGAATGGTTGATGAAAACGTGAACGGATTTGATCCTACAATTAAACAAGTAAACGAAAATGAATTAAGAGAACCTACAGACAAAAGGATGTTTGTTTTAGCAGCTGCATTACACGCAGGCTATTCAGTTGAAAAGCTGTACGATCTTACCAAAATTGATAGGTGGTTTTTGGAAAAGCTCAAAAATATCACTGATCACTACGATGTTTTGAAGTTAGGTAGTCAAGGTGTGATCAGCATCGAAAATCTAAGGAAATCTAAACAAATGGGTTTTTCTGACAARCARATTGCAGCTGTGATTAAAAGTACYGAAATAGCAGTTAAAAAACTAAGAAATGATAATAAAATTACCCCTTTTGTCAAGCAAATTGATACTGTTGCTGCTGAATGGCCTGCAACCACAAATTATCTTTATCTTACGTATAATGGAACTGAACATGACATAGATTTTCCTGGAGATTATACTATGGTTTTGGGTTCCGGTGTTTATCGAATTGGCAGTTCAGTTGAATTCGATTGGTGTGCTGTAGGTTGCCTGAGAGAGTTGAGAAACCAAGGAAAACAGACCATAATGGTTAATTATAATCCAGAGACAGTCAGCACTGATTACGATATGAGTGATAGACTATACTTTGAGGAGATATCCTTTGAAGTGGTAATGGATATATACAACTTGGAGAAACCTGGCGGTGTCATCTTGTCAGTCCCAACCGTAAAACCAGGCTACCTCCGTCCCCTGGTGCCTGAGCAGGCTCCGGAGAAGCCAGAGCCCTGGACTGCCGTGATGTCAGACATAGAACGAGTGGTAATGTCTGGAGTCACCCACTGGCACTCTCCGAGGTTCCATGCCTACTTCCCCACTGCAAACTCGTACCCAGCCATTGTGGCTGACATGCTGAGTGGTGCTATCGCTTGTATTGGATTTACTTGGATTGCAAGTCCAGCGTGCACAGAACTTGAAGTAGTGATGCTTGATTGGCTGGGCCAGATGCTAGGCCTTCCCGACCAGTTCCTCGCCAGGTCAGGAGGCGAAGGTGGCGGTGTCATCCAGGGCACTGCCAGTGAAGCCACCCTGGTCGCACTGCTTGGTGCCAAGTCGAAGGTTATGCAGAGGGTGAAGGAGGAGCACCCGGAGTGGACTGATCATGAGATTGTTTCCAAACTTGTTGGTTATTGCAACAAACAAGCGCATTCATCAGTGGAGCGTGCCGGTCTCCTCGGCGGAGTAAAACTACGCTCTCTCAAGCCAGATGCCAAGCATAGGCTGCGAGCGGACACCCTGCAGGAGGCAATGGATGAGGACATCAAGAATGGACTTATTCCTTTCTATGTGGTAGCGACCCTGGGCACCACATCATCCTGCACTTTCGATGCTCTCGACGAAATCGGCGAGCTCTGCGCCTCACGCGGCGTGTGGCTCCACGTCGACGCCGCGTATGCGGGATCCGCCTTCATCTGCCCTGAATACAGATACCTCATGAAGGGCGTTGAGAAAGCTGACTCTTTCAACTTTAACCCTCATAAGTGGATGCTGGTTAACTTCGACTGCTCGGCTATGTGGCTCAAACAACCAAGATGGATCGTAGACGCCTTCAACGTGGACCCTCTTTACCTGAAGCACGACCAGCAAGGCTCAGCCCCGGACTACCGTCACTGGCAGATTCCACTCGGACGCCGCTTCAGGGCCCTTAAGCTCTGGTTCGTGCTCCGACTGTACGGAGTCGAAAACCTCCAGAAACACATAAGAAAGCATATAGCTCTAGCGCACTACTTTGAAAAGCTCTGCACTGAAGACGAACGCTTTGAAATCGTGGAAGAGGTCACCATGGGTTTGGTCTGCTTCAGACTAAAAGGCACGAATGATCCAAACGAGGAGCTGCTGAGGAGGATCAACGGACGTGGTAAGATCCATCTCGTGCCTTCGAAAATTGACGATGTTTACTTCTTGAGATTGGCGATTTGCTCGAAATTCTCGGAAGAAAGCCTTGGCCTTTTCCGCGCTGCYGTTCCCTCTGGAGCATCTACCGGAATCTATGAGGCTTTAGAACTGAGAGACAAGATCAAGGGTGAATACCATGGAAAGGGTGTCCGCACGGCCGTTGACAACATCAACAACATAATCACCCCTGAACTTCTTAAAGCAAACATTGAAGTTACAGAGCAAAAACAGATTGATCAAGTTATGTTAAATCTGGATGGGACTGAAAACAAGTCTAAGCTTGGTGCCAATGCCATCCTCGGCGTTTCTTTAGCTGTCGCCAAGGCTGGTGCTGCTAAGAAAGGAGTACCCCTCTACAGACACTTGGCTGATCTGGCCGGTAACACTGAGATCGTRCTACCAACACCTGCTTTTAACGTAATCAATGGTGGCTCCCACGCTGGCAACAAGCTAGCTATGCAAGAGTTTATGATCCTYCCAACAGGAGCTACATCCTTCACTGAAGCCATGCGCATGGGTTCCGAAGTCTACCACCACTTGCAGAAGATCATCAAGGAGAAGTTYGGCCTAGATTCAACTGCTGTCGGTGATGAGGGTGGCTTCGCGCCTAACATTCAAAACAACAAGGATGCTCTCTTCCTTATCCAGGATGCCATCGCACAGGCCGGATACACTGGCAAGATTGAANNNNNNNNNNNNNNNNNNNNNNNNNNNNNNNNNNNNNNNNNNNNNNNNNNNNNNNNNNNNNNNNNNNNNNNNNNNNNNNNNNNNNNNNNNNNNNNNNNNNNNNNNNNNNNNNNNNNNNNNNNNNNNNNNNNNNNNNNNNNNNNNNNNNNNNNNNNNNNNNNNNNNNNNNNNNNNNNNNNNNNNNNNNNNNNNNNNNNNNNNNNNNNNNNNNNNNNNNNNNNNNNNNNNNNNNNNNNNNNNNNNNNNNNNNNNNNNNNNNNNNNNNNNNNNNNNNNNNNNNNNNNNNNNNNNNNNNNNNNNNNNNNNNNNNNNNNNNNNNNNNNNNNNNNNNNNNNNNNNNNNNNNNNNNNNNNNNNNNNNNNNNNNNNNNNNNNNNNNNNNNNNNNNNNNNNNNNNNNNNNNNNNNNNNNNNNNNNNNNNNNNNNNNNNNNNNNNNNNNNNNNNNNNNNNNNNNNNNNNNNNNNNNNNNNNNNNNNNNNNNNNNNNNNNNNNNNNNNNNNNNNNNNNNNNNNNNNNNNNNNNNNNNNNNNNNNNNNNNNNNNNNNNNNNNNNNNNNNNNNNNNNNNNNNNNNNNNNNNNNNNNNNNNNNNNNNNNNNNNNNNNNNNNNNNNNNNNNNNNNNNNNNNNNNNNNNNNNNNNNNNNNNNNNNNNNNNNNNNNNNNNNNNNNNNNNNNNNNNNNNNNNNNNNNNNNNNNNNNNNNNNNNNNNNNNNNNNNNNNNNNNNNNNNNNNNNNNNNNNNNNNNNNNNNNNNNNNNNNNNNNNNNNNNNNNNNNNNNNNNNNNNNNNNNNNNNNNNNNNNNNNNNNNNNNNNNNNNNNNNNNNNNNNNNNNNNNNNNNNNNNNNNNNNNNNNNNNNNNNNNNNNNNNNNNNNNNNNNNNNNNNNNNNNNNNNNNNNNNNNNNNNNNNNNNNNNNNNNNNNNNNNNNNNNNNNNNNNNNNNNNNNNNNNNNNNNNNNNNNNNNNNNNNNNNNNNNNNNNNNNNNNNNNNNNNNNNNNNNNNNNNNNNNNNNNNNNNNNNNNNNNNNNNNNNNNNNNNNNNNNNNNNNNNNNNNNNNNNNNNNNNNNNNNNNNNNNNNNNNNNNNNNNNNNNNNNNNNNNNNNNNNNNNNNNNNNNNNNNNNNNNNN---NNNNNNNNNNNNNNNNNNNNNNNNNNNNNNNNNNNNNNNNNNNNNNNNNNNNNNNNNNNNNNNNNNNNNNNNNNNNNNNNNNNNNNNNNNNNNNNNNNNNNNNNNNNNNNNNNNNNNNNNNNNNNNNNNNNNNNNNNNNNNNNNNNNNNNNNNNNNNNNNNNNNNNNNNNNNNNNNNNNNNNNNNNNNNNNNNNNNNNNNNNNNNNNNNNNNNNNNNNNNNNNNNNNNNNNNNNNNNNNNNNNNNNNNNNNNTCGTGCACGGTGAAGACGTGCTGGATGCGCCTGCCCAGCTTCCGGTCCGTGGGCGACGCGCTCAAGGACCGGTTCGACGGCGCCTCGCGCGTAATGGCGCACGGCGGCGACCTGGAGGTTCCGGCGCAGCGCAACGACGCCGCGTCACATCGCGTGCCGCGCCGCGACCGCTACCGCTTCCAGCTGCGCCCGCACAACCCCGACCACAAGGCGCCGGGCACCAAGGACCTGGTGTACCTAGAGTCNTCNCCGGGGTTTTGCGAGCGCAACCCGCGGCTCGGCATCCCCGGCACGCACGGCCGCGTCTGCAACGACACCAGCATCGGCGTGGACGGCTGCGACCTGATGTGCTGCGGCCGCGGCTACCGCACCGACACTATGTTCGTGGTTGAGCGCTGCAAC
    Cole     GGATACCCCGAGTCGCTGACGGATCCTTCGTACCACGCTCAACTCTTGGTGCTGACGTACCCACTAATCGGCAACTACGGCGTGCCTGATGAGGAGGAGCATGATGAGCATGGATTGCCCAGGTGGTTCGAATCCAACCGTATTTGGGCAGCAGGTCTAATTGTGGGCGAAATAAGTGTGCACGCGAGCCACTGGCGAGCGCGCAAGTCCCTTGGAGCCTGGCTCGCCTCCCGCGGAATCCCCGGCGTGTGTGGCATCGACACCCGCGCCCTCACGTTTAGGCTAAGAGAAGGTGTCACCCTAGGACGAATCGTACAGGGAGTACCGCCATTCGGACCTTTGCCACCGCTACAGGATCCAAACGAGCGAAATCTTGTCGCTGAAGTATCAGTAAAGGAAACAAAAGTCTTCAATCCCAATGGAGAAGTTACCATAATGGCTGTAGATTGCGGTTTAAAATACAACCAAATACGATGTTTAATGAAAAGGAATGCCAAAGTGATATTAGTGCCATGGGACCATAAATTAGATTCAAGTCAATTTGATGGTTTATTCATCAGCAACGGGCCTGGTGACCCAGAAGTATGCAGAACTGTAGTCGACAACATAAAAAGAGTAATTAGTAGCGATCCCGTT---AAACCAATATTTGGAATTTGCCTTGGACATCAGTTACTGTCTACTGCAATTGGATGTAAGACATACAAAACCACCTATGGTAACCGTGGACATAATTTACCATGTACTCATAATGGTACTGGCAGATGTTTTATGACATCGCAAAATCACGGATTTGCAGTTGACGCAAACACTTTACCAAATGACTGGAAAATTTTATTCACTAATGAAAATGACAAAACGAATGAAGGCATAATTCATAATAAACTGCCGTACTTTAGTGTTCAGTTTCATCCAGAGCATACAGCAGGACCTACTGATTTGGAATGCCTGTTTGACGTATTTATAGAGGCTGTGAAGTCCTTTAAAAAGAACAAACCATGTATTATTGATCACATGATTACAGAAACATTAAGTTTTAATACCGTAAGTCAAGAACGGCCGAAGAAAATTTTAATACTTGGTTCTGGTGGTCTGTCTATCGGTCAAGCTGGAGAGTTTGATTATTCAGGGTCACAAGGAGTGAAAGCCATGCAAGAAGAAAAAATTCAAACAGTRTTGATCAACCCAAATATTGCTACAGTGCAAACTTCCAAAGGACTCGCTGACAAAGTTTATTTTCTGCCAATTACTCCTGAATATGTTGAACAAGTTATTAAAGCTGAAAGGCCTACGGGAGTACTACTCACATTTGGCGGACAAACTGCTTTAAATTGTGGTGTAGAGTTAGAAAAATCTAAAGTTTTTGARAAATATAACGTGCAAGTTTTGGGTACTCCTATACAGTCTATAGTTGACACAGAGGACAGAAAAATTTTTGCAGAGAAAATTAATTCCATTGGAGAGAAAGTTGCGCCTAGTGCAGCAGTATTCTCAGTAGACGAAGCACTAGCTGCCGCTAAAGAAATTGGTTATCCAGTCATGGCCAGATCTGCGTTTTCTTTGGGTGGACTAGGCTCTGGCTTTGCTAACAATGAAGATGAACTTAGAAGTCTGGCGCATCAAGCACTTTCACATTCAGATCAGTTAATAATCGATAAATCATTAAAAGGTTGGAAAGAAGTGGAGTATGAAGTTGTGCGAGATGCATACAATAATTGCATAACTGTCTGTAACATGGAAAATGTAGACCCCTTGGGAATTCACACTGGTGAATCTATTGTAGTTGCACCCAGCCAGACTTTATCYAATAGAGATTATTATATGTTGAGAAATACTGCTATTAAAGTAATACGGCACTTCGGTATAGTGGGCGAATGTAATATACAATATGCCCTGAGTCCTAATTCAGAAGAATTTTATATTATTGAGGTCAATGCAAGACTTTCAAGAAGTTCAGCTCTTGCTAGTAAAGCTACAGGATATCCATTAGCTTATGTGGCTGCAAAATTGTCTCTTGGAATCCCCTTACCTGCAATAAAAAATTCAGTTACTGGTGTTACAACTGCATGTTTTGAGCCTAGCTTGGACTACTGCGTTGTAAAGATTCCAAGATGGGACTTGGCTAAATTCAATAGAGTAAGTACAAAAATCGGAAGCTCTATGAAAAGTGTTGGTGAGGTAATGTCAATTGGTAGAAATTTCGAAGAAGCTTTCCAAAAAGCTTTAAGAATGGTCGATGAAAACGTAAATGGATTTGATCCAAAAATTAAAAAAGTAAATGAAAATGAATTAAGGGAACCCACTGATAAACGAATGTTTGTATTAGCTGCTGCTCTCCAAGAAGGTTACTCTGTCGACAAACTTTATGAACTTACCAAAATTGACCGATGGTTCCTCGAGAAATTTAAAAATATMATTAATTATCATAAAARTCTAGAATCTTACACCCATAGCTCAATTACGTTTGAAATATTAAAAGGAGCTAAACAAATCGGTTTCTCTGACAAACAAATWGCATCTGCAATTAAAAGTACGGAATTAGCTGTCAGAAAACTAAGAGAAGAATTAAAAATAACCCCATTTGTGAAACAAATCGACACTGTAGCAGCAGAATGGCCGGCCTCGACCAATTATTTATACTTAACTTATAATGGCGTTACACACGACTTAGATTTTCCAGGAGAATACGCAATGGTTTTAGGCTCAGGTGTCTATAGAATTGGTAGTTCTGTAGAGTTTGATTGGTGTGCAGTGGGATGTTTAAGAGAAATAAGAAATCAGGGTAAACGGACAATAATGATTAACTATAACCCTGAGACTGTCAGTACTGACTATGATATGAGTGACAGACTTTATTTTGAAGAAATATCTTTTGAAACAGTGATGGATATTTACAACATTGAAAGACCCAGTGGTGTCATACTCTGTNNNNNNNNNNNNNNNNNNNNNNNNNNNNNNNNNNNNNNNNNNNNNNNNNNNNNNNNNNNNNNNNNNNNNNNNNNNNNNNNNNNNNNNNNNNNNNNNNNNNNNNNNNNNNNNNNNNNNNNNNNNNNNNNNNNNNNNNNNNNNNNNNNNNNNNNNNNNNNNNNNNNNNNNNNNNNNNNNNNNNNNNNNNNNNNNNNNNNNNNNNNNNNNNNNNNNNNNNNNNNNNNNNNNNNCGCGAGYCCAGCCTGCACCGAACTCGAGGTGGTGATGCTAGACTGGCTGGGCCAGATGCTCGGGCTGCCAGCTCCGTTCCTRGCRCGCTCGGGYGGCGAGGGCGGCGGCGTCATCCAGGGCACMGCCAGCGAGGCTACCCTGGTCGCCTTACTCGGAGCCAAGGCCCGCACAATGCAGCGCGTGAAGGAACAACACCCAGAATGGACCGACACSGACATTCTGGCTAAACTAGTCGGATATTGCAACAAACAAGCGCACTCGTCAGTGGAGCGCGCTGGCCTGCTGGGCGGYGTSAAGCTGCGCACYCTGAAGCCGGACGGCAAACGGCGGCTCAGAGGCGACATCTTACGTGAGGCCATGGAGGAAGACCTTCGCAATGGGCTGATACCATTCTTYGTTGTCGGTACACTYGGCACWACGTCTTCGTGCACATTCGACGCCTTGGATGAAATCGGYGACGTCTGCCAAGATCTAGGCGTGTGGCTACATGTGGACGCGGCGTAYGCWGGCTCYGCGTTTATCTGCCCYGAGTAYCGCTAYCTSATGAAGGGAATAGAGAAGGCAGACTCTTTCAACTTCAATCCCCACAAGTGGCTTCTSGTCAACTTCGACTGCTCGGCTATGTGGCTGAAAGAACCTCGCTGGATCGTCGACGCCTTCAATGTAGACCCTCTGTACTTGAAGCACGATCAACAAGGTTCGGCGCCCGACTACCGTCACTGGCAAATTCCCTTAGGACGACGGTTCAGGGCTTTAAAACTGTGGTTCGTCTTGAGACTGTACGGTGTGGAGAACCTTCAGAAACATATCAGGAAACACATCGCGCTGGCCCATCTCTTTGAAAACCTCTGCCTCTCCGACGACCGATTTGAATTGTTCGAGGAAGTAACAATGGGACTCGTCTGCTTCAGACTAAAGGGCGGCAATGAAATTAACGAGGAACTATTACGGCGCATCAATGGACGTGGCAAAATACACCTGGTGCCTTCCAAGATTGATGATGTTTATTTCCTACGTTTGGCCATATGCTCTCGATTCACTGAAGACAGTCTTGGACTGTTTCGTGCCGCTGTGCCGTCCGGTGCCTCTACTGGAGTCCACGAAGCTYTAGAACTGAGAGACAATGTGAAAACTGAGTATCATGGCAAGGGTGTACGTACTGCCATCAATAACATCAACGACATCATTGTRCCAGAGCTTCTAAAGGCTAACATTGAAGTTACTGAACAAAAAGAGATTGACCAGTTGATGATCAATCTCGATGGCACGGACAACAAATCGAAACTTGGTGCAAACGCTATCCTTGGCGTRTCTCTTGCCGTGGCTAAAGCCGGAGCCGCCAAGAAGGGTGTGCCTCTCTACAAACATTTGGCCGACTTGGCAGGCAATACCAACATTGTTCTTCCAACACCAGCTTTCAATGTCATCAACGGTGGCTCTCACGCCGGAAACAAACTTGCCATGCAAGAGTTCATGATCTTACCCACTGGTGCTTCTACATTCACTGAAGCGATGCGTATGGGCACTGAAGTTTACCATCACTTAAAGAAAATTATCAATGAAAAGTTCGGTTTGGACTCCACTGCTGTCGGGGATGAGGGTGGTTTTGCGCCTAATATTCTCAATAACAAGGATGCCTTATACCTTATTCAAGATGCTATCCAAAAGGCAGGATAYACAGGAAAGATTGAGNNNNNNNNNNNNNNNNNNNNNNNNNNNNNNNNNNNNNNNNNNNNNNNNNNNNNNNNNNNNNNNNNNNNNNNNNNNNNNNNNNNNNNNNNNNNNNNNNNNNNNNNNNNNNNNNNNNNNNNNNNNNNNNNNNNNNNNNNNNNNNNNNNNNNNNNNNNNNNNNNNNNNNNNNNNNNNNNNNNNNNNNNNNNNNNNNNNNNNNNNNNNNNNNNNNNNNNNNNNNNNNNNNNNNNNNNNNNNNNNNNNNNNNNNNNNNNNNNNNNNNNNNNNNNNNNNNNNNNNNNNNNNNNNNNNNNNNNNNNNNNNNNNNNNNNNNNNNNNNNNNNNNNNNNNNNNNNNNNNNNNNNNNNNNNNNNNNNNNNNNNNNNNNNNNNNNNNNNNNNNNNNNNNNNNNNNNNNNNNNNNNNNNNNNNNNNNNNNNNNNNNNNNNNNNNNNNNNNNNNNNNNNNNNNNNNNNNNNNNNNNNNNNNNNNNNNNNNNNNNNNNNNNNNNNNNCTTGGCAGGTCTTTCATCGACTTCGTACATCCACGGGATCGCAACACCTTCGCATCGCAAATCACTCATGGGCTAGCGGTACCTAAAAGTGTAAATATGGTGTGCCGCATCAGGCGCTACCGGGGTTTGTCGTCAGGCTTCGCTGTCAAGGATAATACCGTCACATATCTGCCCTTCCTTCTGAAATTGTCCTTCAAGAACTATCTGGTCATCCAAGCCACGCAGTTTGTGTCGGCATTCAAAATTCCCAACGAGGTTGTTCACAACGCTGTGCCGTTCGTGATCCGACATGCCGCAGATGGTAATCTGGAATATATAGACCCGGAGTCGGTGCCTTACTTGGGCTTCCTGCCGCAAGAGTTGGCGGAGAAGAACGCTCTGGAACTTTACCACACGGATGACCTAGTATACCTAGGTCAAGTGTACGAGGCGATCATCAATGAAGGCAACGTGGCCAACTCTAAGCCGTACAGGATTCAAACTCAAAATGGAGACTACGTAAAAGTAGAGACGGAATGGTCCTCCTTTATGAATCCGTGGTCCAAAAAATTGGAATTCGTCACTGGAAAACATCATATTGTACAGGGCCCTGCAAATCCCGACGTGTTCGAGCATCCTCCGCGAGAAAGGGACGATATAATCAAGACAATGAAAGAGGTTCTAAAGAAACCCACAGAGGCAGCGAAGCAGCACATGACGAAGCGGTGCCACGACCTCACCCGTTTCATGGAGACCCTCATTGAGGAGCCCAAGCCAGAGGATGAACTGCGTGTAGACATCCAAGAGGCTGACCACAGTTATTATGAAAGGGATTCGGTAATGCTCGGGGGGATTTCGCCCCACCACGACTACAATGACAGCAAGTCAAGTTCTGAAACACCGCTCAGCTCGTGCACGGTGCGCACGTGCTGGATGAGGCTGCCGAGCTTCCGATCCGTCGGCAACGCGTTGAAGGACCGCTTCGACGGCGCCTCGCGGGTGTTCATGCAGAAGGCTGACTTGGAGGCGCAGGCGCAGCGAAACGACGCYGCGCCGCGCCGCGTACCCCGCCGGGACCGCTACCGGTTCCAAATGMGRCCCCAYAACCCCGAGCACAAGTCGCCGGGCCTCAAAGACCTCGTGTACCTCGAGCCATCGCCAGGGTTCTGCGTGCGGAACCCCCGCCTCGGCATCCCCGGTACGCACGGCCGCGTCTGCAACGACGCCAGCTTCGGAATGGACGGCTGCGACCTCATGTGCTGTGGCCGCGGCTACCGGACTGAGACCAAGATCGTGGTGGACCGCTGCAAC
    Cysp     GGGTACCCAGAATCTCTAACYGACCCTTCATACCACAGCCAACTCCTTGTGCTGACGTACCCGCTGGTCGGTAACTATGGGGTGCCTGATCAAGATGAGAAAGACGAATTTGGACTGCCAAARTGGTTTGAATCGAGGCGAATTTGGGCAGCGGCCTTAATAGTCGGAGAAGTGAGCACTCACGCATCTCACTGGCGGGCTAGAAATTCTCTTCATTCATGGTTAGCAGCCAACAGAGTACCTGGATTATGTGGCATTGACACTAGAGCATTGACCTGTCGTCTCCGTGAAGGGGTTACTCTGGGTCGAATCGTTTTAGGGGATTCGYGCCCAGGCGCTATATCTCCGATATGTGATCCCAACACAAGGAATTTAGTTAGTGAAGTGTCTGTGAACGAAAAGAAGGTGTACAACGAAAGTGGTGATGTTACAATATTGACCATCGACTGTGGCCTAAAATATAATCAAATCCGATGTTTGATAAAAAGGGACGCAAAAGTAATAGTCGTACCGTGGGACGARAAAATTGATTTAGAGAAATATGACGGACTATTTATAAGTAACGGTCCAGGAGACCCTAAAATGTGTAAGAGTGTAGTCGATAATATTCGTGAAGTTATTAGAAAAAAGAATGTTACAAARCCAATATTTGGTATATGTCTTGGCCACCAGTTACTCGCCGCGGCGATTGGCTGCAACACTTACAAAATGAGTTACGGAAACCGAGGACATAACTTACCTTGTACTCACAAACAAACTGGACGATGTTTTATGACATCGCAAAAYCATGGGTTCGCAGTTGACGATAAMACCTTGCCTGACGACTGGCAAGTTTTATTTACCAATGAAAACGATAAGACTAATGAGGGCATAATCCACAGATCGTTGCCATATTTTAGTGTACAGTTTCATCCGGAACATAGTGCTGGTCCCACAGACCTGGAATGYTTATTCGATATATTTATAGATACGGTAAAATCGTTTAAAAATAATAMGGCCTGTAATGTTAGTGATATGATTACAGAAAAATTAMAGTTTGTACCAATTATTCCTGAACGACCTAAAAAAGTTTTGATTCTCGGTTCMGGTGGCCTGTCTATTGGTCAAGCGGGAGAGTTTGATTATTCTGGATCTCAAGGTGTAAAGGCGATGAAAGAAGAAAAAATCCAAACAGTTTTAATTAACCCCAATATAGCTACAGTTCAAACGTCGAAAGGTCTAGCAGATAAAGTTTATTTTTTACCCATTACACCTGAATATGTGGAACAGGTCATAAAAGCTGAAAGACCTACGGGTGTTCTGCTYACATTTGGAGGACAAACTGCTTTAAATTGTGGTGTGGAATTGCAAAAATCTAAAGTATTTGAAAAATATAACGTAAGTGTTTTAGGAACCCCTATTCAATCAATCATAAATACGGAGGATAGAAAAATATTTGCTGAAGAAATAAATGCTATAGGAGAAAAAGTTGCACCTAGTGCCGCAGTTTCATCCGTCGAWGAAGCGTTAGCGGCAGCTTCACGTATTGGCTACCCAGTAATGGCACGTGCAGCATTTTCATTGGGTGGTCTCGGATCAGGTTTTGCTAATAACGAAGAACAACTAAGAGCTCTTGCCCATCAAGCTTTATCTCATTCAGATCAACTAATAATAGATAAATCATTAAAAGGGTGGAAAGAAGTGGAATATGAAGTTGTAAGAGATGCCTATGACAATTGTATTACAGTGTGTAATATGGAAAATGTAGATCCTTTAGGAATACACACAGGAGAGTCCATAGTTGTTGCACCCAGTCAAACTTTGTCAAACAGAGAATATTATATGTTGCGTAATACCGCTATCAAAGTAATAAGACATTTTGGAATCGTAGGAGAGTGTAACATTCAATATGCACTTAATCCATATTCTGAAGAATTCTATATAATAGAAGTAAATGCTAGATTGTCCCGCAGCTCGGCATTGGCGAGTAAAGCGACTGGATATCCCCTAGCATATGTTGCAGCCAAATTAGCGCTTGGTGTGCCACTTCCAAAGATTAAAAATTCAGTAACAGGTGTAACAACAGCATGTTTCGAGCCTAGTTTAGATTATTGTGTTGTTAAAATACCCAGRTGGGACTTGGCAAAATTTAATAGAGTAAGTACCAAAATTGGGAGTTCTATGAAAAGCGTGGGAGAAGTTATGTCCATAGGCAGAAATTTYGAAGAAGCTTTCCAAAAAGCACTTCGTATGGTTGATGAAAATGTTAATGGTTTTGATCCAAACATACAAAGTGTTAATGAAAATGAATTAAGAGAACCAACAGATAAAAGAATGTTCGTCTTAGCTGCAGCACTTAAGGCAGGGTACAGTGTAGAAAAACTAAATGAACTGACAAACATAGATTGCTGGTTTCTTGAAAAATTCAAGAATATAATATCATACTACAACACACTGGAATCCACTAACCACACATCTATATCTGAAAATATTATAAAGCACGCAAAGAAAATTGGTTTTTCTGACAAACAAATTGCAGTCGCGATAAAAAGTACAGAATTAGCAGTGAGAAAATTGAGGGAAGAATTTAAAATCACACCTTTTGTCAAAAAAATTGATACTGTCGCGGCTGAGTGGCCAGCTTCAACAAATTACCTGTATCTGACTTACAACGCTACAACGCATGATGTCGATTTTCCAGGAGACTTTGTAATGGTTTTGGGATCTGGCGTCTACAGAATCGGTAGTTCAGTTGAGTTCGATTGGTGTGCCGTGGGGTGCTTGAGAGAGGTTAGAAATCAAGGTAAAAAGACCATCATGATTAACTATAATCCAGAGACAGTCAGCACGGATTATGACATGAGCGACAAGCTTTATTTTGAAGAAATATCTTTTGAAGTAGTTATGGATATATATAAYATTGAGCAGCCCCTAGGAGTAATATTATCAGTTCCTACAGTGAAGCCGGGGTATCTTCGGCCACTGGTTCCCGCGCAAGCGCCGGAGAAGCCTGAGCCTTGGACTGCAGTAATGGCAGACATAGAGCGAGTTGTGATGTCTGGTGTTACCCACTGGCATTCCCCGCGGTTTCACGCGTATTTCCCCACCGCGAATTCGTACCCAGCGATAGTGGCTGACATGCTCAGCGGGGCAATCGCATGTATCGGATTCACTTGGATTGCTAGTCCCGCTTGTACCGAGCTGGAAGTGGTGATGCTGGATTGGTTGGGTCAGATGTTGGGCTTGCCGGATTCATTCTTGGCGCGATCAGGARGCGAGGGGGGTGGCGTGATCCAGGGCACTGCCAGTGAAGCTACTCTGGTCGCGCTCCTCGGGGCGAAGGCTCGCACCATGCAACGAGTCCAAGAACAGCATCCAGAGTGGAAAGACACCGACATTCTTGCAAAGCTTGTTGGATATTGCAGCAAACAAGCGCATTCGTCTGTTGAGCGTGCCGGCCTGCTAGGCGGTGTCAAGCTGAGAACACTGAAACCGGATAATAAACGTAGGCTCCGTGGTGATATTTTACGTGAAGCTATGGACGAAGACATCCGCAATGGACTCATACCGTTCTATGTTGTGGCAACATTGGGCACCACATCGTCGTGCACTTTTGATGCGTTAGATGAAATCGGCGATGTTTGCAACGAGAAGGATATTTGGCTACACATAGACGCTGCTTATGCAGGGTCTGCATTCATTTGCCCTGAATATCGATATCTCATGAAAGGAATCGAGAAAGCGGATTCTTTCAATTTCAATCCACATAAATGGTTGCTTGTGAACTTCGACTGTTCGRCAATGTGGCTCAAACAGCCCAGGTGGATAGTCGATGCTTTTAACGTCGATCCACTTTACTTGAAACACGACATGCAGGGTTCGGCGCCAGATTACAGGCATTGGCAAATTCCTCTCGGGCGTCGCTTCCGTGCTCTTAAGTTATGGTTTGTCTTAAGACTTTATGGGGTCGAAAATCTACAGAAACATATTAGAAAACATATTGCTTTAGCTCATCTTTTTGAAAGGCTCTGTACGTCTGATGAGAGGTTTGAAATTTATGAGGAGGTGACGATGGGCCTTATCTGCTTTAGGCTTAAAGGAAGCAATGATATAAATGAAGAATTATTAAGGAGAATCAATGGTCGTGGAAAAATTCATCTTGTACCTTCAAAAATCGATGACGTGTATTTTCTAAGACTCGCAATTTGTTCACGTTTTTCTGAAGAAAGTTTGGGTTTGTTCCGTGCAGCAGTGCCTTCAGGAGCATCAACTGGAGTCCACGAAGCTTTGGAGCTACGAGACAATGTAAAGTCTGAGTATCATGGCAAAGGCGTTAAAACTGCCGTCAATAACATTAACACCATAATCGCTCCTGAACTCCTTAAGCAAAATATCGAAGTCACACAACAAAAAGAAATTGATCATTTGATGCTGAAATTGGATGGTACGGAAAATAAGTCCAAGCTGGGTGCAAATGCTATCCTTGGCGTATCATTAGCCGTTGCAAAGGCTGGTGCAGCTAAAAAAGGTGTTCCACTTTACAAGCACCTGGCTGATTTGGCTGGCAATAATGAAATTATTCTACCTGTACCTGCTTTCAATGTCATCAATGGAGGCTCTCATGCTGGCAATAAACTTGCTATGCAGGAATTTATGATTTTCCCTACTGGTGCATCATCCTTTAGTGAAGCTATGCGCATGGGCTCTGAAATTTATCATCATTTAAAGAAGATCATCAAAGAGAAATTTGGTCTGGACTCAACAGCTGTTGGTGATGAAGGTGGATTTGCACCTAACATTCAAAATAACAAGGACGCTCTATTCCTCATCCAGGATGCTATTCAGCAGGCTGGATATACTGGCAAAATTGAANNNNNNNNNNNNNNNNNNNNNNNNNNNNNNNNNNNNNNNNNNNNNNNNNNNNNNNNNNNNNNNNNNNNNNNNNNNNNNNNNNNNNNNNNNNNNNNNNNNNNNNNNNNNNNNNNNNNNNNNNNNNNNNNNNNNNNNNNNNNNNNNNNNNNNNNNNNNNNNNNNNNNNNNNNNNNNNNNNNNNNNNNNNNNNNNNNNNNNNNNNNNNNNNNNNNNNNNNNNNNNNNNNNNNNNNNNNNNNNNNNNNNNNNNNNNNNNNNNNNNNNNNNNNNNNNNNNNNNNNNNNNNNNNNNNNNNNNNNNNNNNNNNNNNNNNNNNNNNNNNNNNNNNNNNNNNNNNNNNNNNNNNNNNNNNNNNNNNNNNNNNNNNNNNNNNNNNNNNNNNNNNNNNNNNNNNNNNNNNNNNNNNNNNNNNNNNNNNNNNNNNNNNNNNNNNNNNNNNNNNNNNNNNNNNNNNNNNNNNNNNNNNNNNNNNNNNNNNNNNNNNNNNNNNNNNGTTGGCAGAGACTTCATAGACTTCATTCATCCCAAAGACCGAGTGATGTTTTCATCTGAAGTGACTAATGGATTGATTGAAATGAACAACGGTCGAATGTATTGTCGTATAAGACGGTACAACACTTTGGCGATGGGCTACGGCATCAAAAACCGCCCAGTTAACTTTACTCCTTTTCAGTTGAAAATGACTTTCAGAAATTATTTAGTTGTTCAAGCAACCCCGATTATATCTGCTTTTAAATCTCCCAATGAAACTGTGGCGAATGCTACTCCATTTATTATTCGGCACGCGATAAACGGTAATATAGAACATGTGGAACCAGAATCCATACCTTATATGGGATATTTGCCTCAAGATATCAAAGACAAAAACATCTTGCAACTTTACCATACTGACGATATGGATTATATAAAGGAAATTTATGAGAGCCTTGCCAAAGATGGAAAATTAACACGGTCTAAGCCATATAGAGTGCTTATTCAAAATGGAGGTTATGTTACTTTGGAAACGGAGTGGTCGACTTTTGTAAATCCCTGTTCAAACGAGCTTCAGTATCTAATTGGAAAAAATCACATCATAAAGGGTCCCGAAAATCCAGATGTTTTCTTTTCAACTAACCTAAATGGCGAAGATATTATTCAAATTATCGGAAAGGCGGCATTGAATCCGGGCTCTTTGGTCGCCCGCAACAAAAATCGTCGAAGCGAAAGCTTGGTCCAGCTTATGGAGAAACTAATAAACCAGTCAGTCGAACGATCGCATGTTAAAGTTAAGAAAAGCAGTAGC------AGTTATTATGATCGAGATTCGGTATTACTTGGCAGCATATCACCGCACCATGAACACACCGATAGCAAGTCTAGTACGCTCACTCCACTTAGTTCATGTACTGTAAAGACCTGCTGGATGAGGCTACCGAGCTTCCGCTCTGTTGGTGACTCTTTGAAAGATAGGTTCGATGGCGCGTCAAGGGTGATGATGCATAACACTGACCTTGAGGTACCTATGCAGCGAAATGATGCGGCACCGCAGAGGGTGCCGCGCAGGGATCGATACAGATTTCAACTGCGGCCTCACAATCCCGACCATAAATCTCCTGGGGTCAAAGACTTAGTTTACTTGGAGCCATCGCCGGGCTTTTGCGAGAAGAACCCTAGGCTTGGGATCCCGGGAACTCACGGGAGAACGTGCAATGATACCAGCATCGGTGTCGACGGTTGTGACCTCATGTGCTGTGGCCGTGGCTATAGGACTGAGACAATGTTCGTAGTGGAAAGATGCAAC
    Ding2    GGATATCCAGAAGCTTTGACAGATCCATCGTATCATGCGCAGATTTTAGTGCTCACATACCCCCTCATAGGAAATTATGGAGTACCTGATGAGAACGAGGTCGATGAAAATGGGTTACCTAGGTGGTTTGAATCAAATCGCATTTGGACTGCAGGTTTAGTAGTGGGCGAAGTCAGCACATATGCTTGTCATTGGCGAGCACGTCAATCACTTGGTCTATGGTTAAAAGCCCATGGTGTACCCGGCATCTGCGGCATTGATACTCGGGCTTTGACCCGTCGTTTACGTGAAGGTGTAACATTGGGTCGTATTGTTCAATATACGACACCAATTACCACTTTACCCGCATTATCTGACCCAAATTTAAGAAATTTGGTTGCTGAAGTATCCCTAAAGGACATAAAAATATTTAATCCTAGTGGCAGCGTCACCGTGTTAGTTRTTGATTGCGGTCTCAAATATAATCAATTAAGATGTTTAATAAAAAGAGACGCCAAATTGGTTGTAGTACCGTGGGACTATGAGTTCAAAACYGATGCTTATGATGGATTATTTATAAGTAATGGCCCTGGTGATCCAGTGATGTGTAAAAAAGTTGTAGAAAATCTACAAAGGGTTATTAACAACAAACAAACTGTTAAGCCCATATTTGGCATTTGTCTTGGACATCAATTACTTTCAACAGCGGCTGGCTGTAAGACTTTTAAGATGAGTTATGGGAACAGAGGACACAATTTACCATGTACTCACAGTGGTACTAAAAGATGTTTTATGACTTCCCAAAACCACGGATTTTCAATCGACGCCAATTCTTTACCAAGAGATTGGAAAATTCTATTTACAAATGAGAATGATCATACGAATGAAGGAATCATTCATAAGACAATGCCATATTTTAGTGTTNNNNNNNNNNNNNNNNNNNNNNNNNNNNNNNNNNNNNNNNNNNNNNNNNNNNNNNNNNNNNNNNNNNNNNNNNNNNNNNNNNNNNNNNNNNNNNNNNNNNNNNNNNNNNNNNNNNNNNNNNNNNNNNNNNNNNNNNNNNNNNNN---NNNNNNNNNNNNNNNNNNNNNNNNNNNNNNNNNNNNNNNNNNNNNNNNNNNNNNNNNNNNNNNNNNNNNNNNNNNNNNNNNNNNNNNNNNNNNNNNNNNNNNNNNNNNNNNNNNNNNNNNNNNNNNNNNNNNNNNNNNNNNNNNNNNNNNNNNNNNNNNNNNNNNNNNNNNNNNNNNNNNNNNNNNNNNNNNNNNNNNNNNNNNNNNNNNNNNNNNNNNNNNNNNNNNNNNNNNNNNNNNNNNNNNNNNNNNNNNNNNNNNNNNNNNNNNNNNNNNNNNNNNNNNNNAGTAATTTTGCAAAAATCTGGTGTATTCGAGAGATATAACGTTCGGGTTTTAGGAACGCCTATTCAATCAATAATAGACACAGAAGATAGGAAAATATTTGCCGATAAAATTAATGCTATAGGTGAAAAAGTTGCTCCAAGTGCTGCAGTATCATCTGTCGACGAAGCCATTGTAGCAGCATTACAAATAGGATATCCTGTWATGGCACGTGCTGCATTTTCTTTAGGGGGATTGGGATCCGGTTTTGCAAATAATGAAGAAGAACTTAGAGTTTTAGCTTCTCAGGCATTTTCACATTCTGATCAACTTATTATTGATAAATCGTTAAAAGGTTGGAAAGAAGTAGAATACGAAGTGGTGAGGGATGCATTTGACAACTGTATCACAGTTTGCAATATGGAGAATGTGGATCCACTAGGCATCCATACAGGAGAATCAATAGTAGTTGCTCCAAGTCAGACTTTGTCTAATAGAGAATACTATATGTTGCGTAACACTGCATTGAAAGTTATTCGATATTTTGGCATAGTTGGAGAGTGTAACATTCAATATGCTCTTAACCCTCACWCAGAACAGTTTTATATTATTGAAGTAAATGCTAGATTATCAAGGAGTTCAGCTCTTGCGAGTAAAGCTACTGGATATCCTTTAGCATATGTAGCAGCTAAATTAGCTTTAGGTATTCCATTACCAAAGATAAAAAATTCTGTAACTGGTACTACCACAGCTTGTTTTGAGCCTAGCTTAGATTATTGTGTTGTTAAAATTCCAAGATGGGATTTAGCTAAATTTAATAGAGTTAGTACMAAAATTGGTAGTTCAATGAAAAGTGTGGGGGAAGTWATGGCAATTGGTAGAAATTTTGAGGAAGCATTTCAGAAAGCACTACGAATGGTAGAYGAAAATGTAAATGGTTTYGATCCAAATATTAAACATGTTAATGAAAATGAACTSCARGAACCTACCGACAAAAGAATGTTTTTCTTAGCTGTGGCTATCAAAGAAGGTTATAGTATAGAAAAATTATATGATTTGACTAAGATAGATAAATGGTTTYTACAGAAATTTAAAAATATAATCGATTATTACAAAATWCTCCAAGAAATTGGGAACAGTTCGATATCTASTCAGGTATTAAAAAAAGCGAAGGAAATTGGATTTTCTGATAGACAAATTGCAGCTGCTATCAAAAGCACAGAACTAGCTGTCAGGAAACTAAGAGAGGAATATAAAATTACTCCATTCGTTAAACAAATAGATACAGTAGCTGCAGAATGGCCAGCATCGACGAACTACCTCTACTTAACTTATAATGGCTGCACACATGATTTAGATTTTCCTGGAGGATATGCCATGGTATTAGGATCTGGAGTATATAGAATAGGTAGTTCAGTTGAATTTGATTGGTGTGCTGTTGGATGCCTCAGAGAATTACGAAACCAAGGGAAAAAGACCATCATGGTAAATTATAATCCAGAAACTGTCAGCACTGACTATGATATGAGCGACAGACTGTATTTTGAGGAAATATCTTTTGAAGTTGTTATGGATATTTATAATTTAGAGCATCCAGATGGTATAGTGTTGTGTGTGCCATCTGTTAAGCCCGGTTACCTGCGACCTTTAATTCCTGAACGTGCACCACAAAAAGCAGAGCCATGGACTGCGGTAATGTCAGACATCGAACGAGTGGTTATGTCCGGAGTCACCCATTGGCATTCACCTCGCTTCCACGCATACTTTCCTACAGCTAATTCATATCCAGCAATAGTCGCTGATATGTTAAGCGGAGCCATTGCATGCATTGGATTTTCATGGATATCAAGCCCTGCATGTACTGAACTAGAAGTTGTAATGCTAGACTGGCTGGGTCAGATGTTAGGTTTGCCAGATGAATTTTTGGCTCGATCTGGTGGTGAAGGTGGTGGAGTTATCCAAGGCACAGCAAGTGAAGCTACACTAGTTGCTCTGTTAGGCGCTAAAGCGCGAACAATGCAGCGCATAAAAGAACAACATCCTGAATGGACGAACACTGAAATATTTTCCAAGCTCGTTGGATATTGTAGCGCTCAAGCTCATTCATCAGTCGAAAGAGCAGGTTTATTAGGAGGAGTAAAGTTGAGAAAGCTCAAACCGGACAATAAAAGACGTCTACGTGGTGATACAGTACGTTCAGCAATTGAGGAAGATATCAGCAAAGGGCTTATACCTTTTTATGTTGTGGCGACTTTGGGAACKACAGCGTCATGTGCATTTGATGCATTGGATGAAATTGGGGAAGTTTGTTCATCGCTTGATGTTTGGCTGCACGTTGATGCTGCTTACGCTGGTTCGGCTTTTATTTGTCCCGAATATCGTCACCTCATGAAGGGAATAGAGAATGCTGAATCTTTTAACTTTAACCCACATAAATGGCTACTTGTTAATTTTGATTGTTCTGCCTTATGGCTGAAACACCCTCGTTGGATTGTAGATGCATTTAATGTAGATCCGCTGTACCTGAAACACGATCAACAAGGTTCTGCACCGGATTATCGCCACTGGCAAATACCTTTGGGCCGTCGTTTTAGAGCACTCAAATTGTGGTTTGTTTTAAGATTGTACGGCATAGAAAATCTTCAAAATTACGTAAGAAAACATATAGCGTTAGCWCATGTTTTCGAAAAGCTTTGTACCTCTGACGATAAATTCGAATTGTACGAAGAAGTTACCATGGGATTGGTCTGTTTCCGGTTGAAGGGGAGCAATGAACTGAACGAATCCTTGTTAAGGCATATTAATGGTCGCGGGAGAATACATCTTGTGCCGTCAAGCATAGATGATGTATACTTCCTTCGATTGGCTATTTGTTCGCGATTCACAGAAGAAACCTTAGGTCTATTTCGYGCAGCTGTTCCTTCAGGAGCCTCAACTGGGGTACATGAAGCTTTGGAACTGAGAGACAATGTWAAGGCTGAATATCATGGGAAAGGTGTGAAAACAGCTGTGAAGAATATTAATGATATTATAGCACCAGAACTATTGAAGCAAAATATTGAAGTTACTCAGCAAAAAGAGATTGACCAGTTTATGATAAATCTTGATGGYACTGAAAACAAATCTAAACTAGGAGCAAATGCAATCCTTGGTGTCTCACTTGCAATTGCCAAGGCTGGTGCAGCTAAGAARGGTGTTCCTCTTTACAAGCATTTAGCTGATTTGGCTGGAAATAATAACATTGTACTGCCAGTTCCAGCCTTTAATGTTATTAATGGAGGTTCTCATGCTGGAAATAAGCTTGCTATGCAAGAGTTCATGATTTTACCTACAGGAGCTTCATCATTCAGTGAGGCAATGAGAATGGGATCAGAGGTTTACCACCATTTGAAGAAAATTATAAAAGAGAAGTTTGGTTTGGACTCAACAGCAGTAGGTGATGAAGGTGGATTTGCTCCTAACATACAGAATAACAAAGATGCTCTTTACTTAATTCAAGATGCTATTCAACAAGCTGGATATACTGGCAAGATTGAAATCGGAATGGATGTGGCTGCATCGGAATTCTTCAAGGACAATGTGTACGATCTTGATTTCAAAAATCCGAAATCAAACCCGGCTGATTATTTGTCCTCGGACAAGCTGGCCGATTTATATCTGGACTTCATCAAAGATTTCCCAATGGTTTCAATTGAAGATCCTTTTGACCAGGACGATTGGTCTGCTTGGGCGAATCTTACTTCTCGCACACCGATACAAATTGTAGGCGATGACCTTACTGTTACAAACCCCAAACGGATCGCCACAGCGGTCGAGAAGAAAGCTTGCAACTGTTTACTGTTAAAGGTRAACCAAATCGGCAGTGTGACTGAATCCATTGAAGCTCACTTACTGGCCAAACAAAATGGATGGGGCACTATGGTGTCACACAGGTCTGGTGAAACTGAGGATACATTCATTGCTGATTTGGTAGTGGGACTTTCGACAGGTCAAATCAAGACTGGCGCTCCTTGCCGTTCTGAACGCTTGNNNNNNNNNNNNNNNNNNNNNNNNNNNNNNNNNNNNNNNNNNNNNNNNNNNNNNNNNNNNNNNNNNNNNNNNNNNNNNNNNNNNNNNNNNNNNNNNNNNNNNNNNNNNNNNNNNNNNNNNNNNNNNNNNNNNNNNNNNNNNNNNNNNNNNNNNNNNNNNNNNNNNNNNNNNNNNNNNNNNNNNNNNNNNNNNNNNNNNNNNNNNNNNNNNNNNNNNNNNNNNNNNNNNNNNNNNNNNNNNNNNNNNNNNNNNNNNNNNNNNNNNNNNNNNNNNNNNNNNNNNNNNNNNNNNNNNNNNNNNNNNNNNNNNNNNNNNNNNNNNNNNNNNNNNNNNNNNNNNNNNNNNNNNNNNNNNNNNNNNNNNNNNNNNNNNNNNNNNNNNNNNNNNNNNNNNNNNNNNNNNNNNNNNNNNNNNNNNNNNNNNNNNNNNNNNNNNNNNNNNNNNNNNNNNNNNNNNNNNNNNNNNNNNNNNNNNNNNNNNNNNNNNNNNNNNNNNNNNNNNNNNNNNNNNNNNNNNNNNNNNNNNNNNNNNNNNNNNNNNNNNNNNNNNNNNNNNNNNNNNNNNNNNNNNNNNNNNNNNNNNNNNNNNNNNNNNNNNNNNNNNNNNNNNNNNNNNNNNNNNNNNNNNNNNNNN---NNNNNNNNNNNNNNNNNNNNNNNNNNNNNNNNNNNNNNNNNNNNNNNNNNNNNNNNNNNNNNNNNNNNNNNNNNNNNNNNNNNNNNNNNNNNNNNNNNNNNNNNNNNNNNNNNNNNNNNNNNNNNNNNNNNNNNNNNNNNNNNNNNNNNNNNNNNNNNNNNNNNNNNNNNNNNNNNNNNNNNNNNNNNNNNNNNNNNNNNNNNNNNNNNNNNNNNNNNNNNNNNNNNNNNNNNNNNNNNNNNNNNNNNNNNNTCGTGTACTGTAAAGACTTGCTGGATGAGGTTGCCGAGTTTTCGTTCAGTTGGTGACGCTTTGAAAGATCGCTTCGACGGCGCTTCGAGGGTTATGGTACATAACACTGATCTAGAAGTACCAGTGCAACGTAATGATGCATCCCCGCCCAGGGTTCCACGACGCGACAGGTACAAGTTTAAACTGCAGCCTCACAATCCAGACCATAAATCGCCGGGTGTCAAAGATCTAGTCTATTTAGAGTCATCTCCAGGATTTTGTGCTAAAAATGCCAAACTAGGTATACCAGGTACTCATGGGAGGACCTGCAATGACACCAGTATTGGAGTCGATGGCTGTGACCTAATGTGTTGCGGTCGAGGTTATAGGACTGAAACAATGTTCGTGGTAGAACGTTGCAAT
    Dsp      GGATACCCAGAGGCCCTAACAGATCCATCATATCATGCCCAGCTTTTGGTGCTCACATACCCGCTTATAGGAAATTATGGAGTGCCAGATGAAAATGAGTGTGATGAAAATGGATTACCCAGGTGGTTTGAGTCAAGTCGCATTTGGACAGCAGGTCTAATAGTGGGTGAAGTCAGCACATACGCCTGTCATTGGCGCGCACGTCAATCACTTGGTTTGTGGTTAAAAGCTCATGGTGTACCTGGTATCTGTGGGATTGATACTCGGGCGCTGACCCGTCGATTACGCGAGGGGGTGACATTAGGTCGCATTATACAAGGTACAGAACCATTTGGACCTCAACCATCATTAATTGACCCTAATGCAAGAAATTTGGTTGCAGAAGTTTCTCTAAAGGATATAAAAATATATAATCCTAGTGGCAGTGTTACAATTCTAGTTGTGGATTGTGGTCTTAAATACAATCAATTAAGATGTTTAATAAAGAGAGATGCCAAGGTCGTAGTAGTGCCCTGGGATTATGAATTTGGTACTGACGATTATGATGGACTATTTATCAGTAATGGCCCCGGCGATCCTGTAATGTGTAAGAAAGTGGTCGAAAATTTAAAAAAAGTAATCAACAAAAAAAATAATGTTAAGCCCATATTTGGCATCTGTCTTGGACATCAGTTACTGTCAACTGCGGCTGGATGCAAAACTTTCAAGATGAGATATGGCAACCGAGGACACAACTTACCATGTACTCATAGTAGTACTGAAAGATGTTTCATGACATCACAAAATCATGGATTCGCAGTCGACGCCAAATCCTTACCAGAAGATTGGAAAATTTTGTTCACTAATGAGAATGACCATACAAATGAAGGAATAGTTCACAGGTCATTGCCATACTTCAGTGTACAATTCCATCCGGAGCACACGGCTGGACCAACTGATTTGGAATGTTTATTTGACGTATTCATAGAAGCYACAAAATCATTCAGAAGCCAKAACAAAATTATTATTGACGACTGTATATCACAAAAACTTAATTTTGTGCCATCYTTGTATGAAAGACCAAAAAAAGTGCTAATYCTTGGTTCTGGTGGATTGTCTATAGGTCAAGCTGGGGAATTTGACTATTCGGGATCACAAGGAGTTAAAGCTATGCAAGAAGAAAAAATTCAGACAGTATTGATCAATCCCAATATTGCTACCGTCCAAACATCAAAAGGTTTAGCGGATAAAGTTTACTTTTTGCCAATAACTGCTGAATATGTAGAACAAGTTATAAAAGCTGAACGTCCGACTGGAATATTACTAACCTTTGGGGGACAAACTGCATTAAAYTGTGGAGTAAAGCTACAAAAATCTGGTGTATTTGAGCGATATAATGTACGCGTGTTAGGAACTCCTATTCAATCTATTATAGACACCGAAGATAGAAAAATATTTGCTGATAAAGTTAACGCTATCGGSGAAAAAGTAGCTCCAAGTGCGGCAGTGTCATCTGTCGATGAAGCTATTAATGCWGCCATACAAATTGGTTATCCTGTTATGGCACGAGCTGCATTTTCTTTGGGAGGGCTGGGATCAGGTTTTGCTAATAATGAAGAAGAATTAAGAGTATTAGCTTCACAGGCTTTCTCACACTCTGACCAACTTATTATTGACAAATCGTTAAAAGGTTGGAAAGAAGTAGAATATGAAGTTGTGAGAGATGCCTTTGACAACTGTATCACAGTTTGTAATATGGAAAACGTAGACCCCCTAGGCATTCATACGGGAGAGTCAATAGTAGTTGCYCCAAGTCAAACTTTGTCCAATAGAGAGTACTATATGTTACGTAATACTGCTCTAAAAGTTATAAGGCATTTTGGAATAGTTGGAGAATGTAACATTCAATACGCTCTCAACCCWCATACAGAACAATTTTATATAATAGAAGTTAATGCTAGGCTATCTAGAAGCTCAGCTCTTGCTAGTAAAGCCACTGGATATCCCTTGGCATATGTRGCGGCCAAATTAGCTCTAGGTATTCCCCTACCGAAAATAAAAAATTCTGTAACTGGCGTTACTACAGCTTGTTTCGAACCTAGCTTAGATTATTGTGTTGTTAAAATTCCACGTTGGGATTTAGCCAAATTTAATAGAGTTAGTACAAAAATAGGTAGTTCAATGAAAAGTGTGGGAGAAGTCATGTCTATTGGCAGGAATTTTGAAGAAGCCTTTCAAAAAGCACTGCGGATGGTAGACGAAAATGTAAATGGTTTTGATCCCAATATTAAACATGTAAATGAAAATGAGCTACAAGAACCTACAGACAAAAGAATGTTTTTCTTAGCCGTTGCCATTAAAGAAGGTTATAGTATAGATAGATTGTACGAATTAACTAAAATTGATAAGTGGTTCCTTCAAAAATTTAAAAATATAATCGATTATTACAAAATTTTGCAAGAGACCACTAATAGTTCCATATCTTATGATATATTAAAAAAAGCAAAGCAAATAGGATTTTCTGATAAGCAAATCGCAGCTGCAATCGAAAGCACCGAATTAGCGGTAAGAAAACTGAGAGAGGAGTATAAAATTACTCCATTTGTAAAACAAATCGATACAGTAGCTGCTGAATGGCCAGCATCKACAAACTATCTTTATTTAACTTACAATGGCAGTACACATGATTTAGATTTTCCTGGGGAATACATAATGGTATTAGGATCTGGAGTATATCGAATTGGTAGTTCAGTGGAATTTGACTGGTGTGCTGTTGGATGTTTGAGAGAATTACGAAATCAAAATAAAAAGACAATTATGGTAAATTACAACCCGGAAACTGTTAGTACAGACTATGATATGAGTGACCGGCTGTACTTTGAAGAAATTTCTTTTGAAGTTGTTATGGATATATATAATWTAGAGCATCCAGATGGTATAGTACTATGTGTACCATCTGTAAAGCCTGGATATCTCCGACCTCTAATTCCTGAGCAAGCGCCCGAAAAAGCAGAGCCATGGACTGCGGTGATGGCAGATATCGAAAGAGTCGTAATGTCCGGAGTCACCCACTGGCATTCRCCCCGTTTCCACGCGTACTTTCCKACTGCCAATTCCTATCCGGCTATTGTGGCGGACATGTTGAGTGGAGCTATTGCATGCATTGGATTTTCTTGGATTTCAAGTCCTGCGTGCACTGAACTGGAAGTCGTAATGCTTGATTGGCTGGGCCAGATGTTGGGTTTACCAGATGAATTCTTGGCTCGATCTGGTGGTGAAGGGGGTGGTGTTATTCAAGGYACAGCAAGTGAAGCTACTCTAGTAGCCCTGTTAGGCGCTAAAGCTAGAACAATGCAACGCGTGCGAGAAGAACATCCTGAATGGTCGGATTCTGAAATATTCTCCAAGCTWGTTGGATATTGTAGCGCTCAAGCTCATTCATCAGTGGAAAGAGCAGGATTATTAGGGGGAGTGAAGCTGAGAAAACTGAAACCAGACAGTAAAAGACGTCTGCGAGGTGATATAGTGCGTTCTGCAATTGAAGAAGATAGGAGTAAAGGACTTATACCGTTTTACGTTGTGGCCACTTTGGGAACCACAGCGTCATGTGTCTTCGACGCCTTGGATGAAATAGGGGAAGTTTGCTCATCCCTTGATGTCTGGCTCCATGTTGACGCTGCATACGCTGGGTCAGCCTTTATTTGTCCGGAATATCGTTATCTCATGAAAGGGATAGAGAATGCTGAATCANNNNNNNNNNNNNNNNNNNNNNNNNNNNNNNNNNNNNNNNNNNNNNNNNNNNNNNNNNNNNNNNNNNNNNNNNNNNNNNNNNNNNNNNNNNNNNNNNNNNNNNNNNNNNNNNNNNNNNNNNNNNNNNNNNNNNNNNNNNNNNNNNNNNNNNNNNNNNNNNNNNNNNNNNNNNNNNNNNNNNNNNNNNNNNNNNNNNNNNNNNNNNNNNNNNNNNNNNNNNNNNNNNNNNNNNNNNNNNNNNNNNNNNNNNNNNNNNNNNNNNNNNNNNNNNNNNNNNNNNNNNNNNNNNNNNNNNNNNNNNNNNNNNNNNNNNNNNNNNNNNNNNNNNNNNNNNNNNNNNNNNNNNNNNNNNNNNNNNNNNNNNNNNNNNNNNNNNNNNNNNNNNNNNNNNNNNNNNNNNNNNNNNNNNNNNNNNNNNNNNNNNNNNNNNNNNNNNNNNNNNNNNNNNNNNNNNNNNNNNNNNNNNNNNNNNNNNNNNNNTTAGGTCTTTTTAGAGCAGCTGTTCCCTCGGGAGCATCGACTGGAGTACATGAAGCTTTGGAATTAAGGGATAATATAAAGGCTGAATATCATGGAAAAGGTGTGAAAACTGCTGTGAAAAATATTAATGATATTATAGCACCAGAACTTCTGAAGTTAAATATTGAAGTCACTCAGCAGAAAGAGATTGACCAGTTTATGATTGATCTTGATGGTACAGAAAACAAGTCAAAATTAGGAGCAAACGCAATCCTTGGTGTTTCTCTTGCAATTGCCAAAGCTGGTGCTGCAAAGAAGGGTATACCCCTTTACAAGCATTTAGCTGATTTGTCAGGAAATAATAACATTGTTCTGCCAGTTCCAGCCTTTAATGTTATTAATGGAGGTTCTCATGCTGGCAACAAGCTTGCTATGCAAGAATTCATGATCTTCCCAACAGGTGCATCATCATTTAGTGAAGCCATGAGAATGGGATCAGAAGTATACCACCATTTGAAAAAAATCATAAAGGAAAAGTTTGGCTTGGACTCTACTGCAGTAGGTGATGAAGGTGGTTTTGCACCTAATATCCTGAACAACAAAGACGCTCTCTATCTGATTCAAGATGCAATTCAACAAGCTGGGTACACTGGCAAGATTGAGATTGGAATGGACGTGGCAGCATCAGAATTCTTTAAGGATAATGTGTACGATCTTGATTTCAAGAACCCAAAGTCAAATGCTGCAGATTATTTATCATCTGATAAGCTGGCGGAATTATATCTCGATTTCATCAAAGATTTCCCAATGGTTTCTATTGAAGATCCTTTCGACCAAGATGATTGGTCTGCATGGTCTAATCTTACTTCTCGCACACCCATACAGATAGTTGGTGATGATTTGACTGTGACTAATCCCAAACGCATCGCCACCGCTGTTGAGAAGAAAGCGTGTAACTGTTTGCTCTTGAAGGTTAACCAGATTGGTAGTGTCACAGAATCGATTGAAGCACACTTGTTGGCCAAAAAGAATGGATGGGGCACTATGGTGTCGCACAGGTCCGGTGAAACTGAGGACACATTCATTGCCGATTTGGTGGTGGGGCTATCGACAGGTCAGATCAAGACGGGCGCACCATGCCGTTCAGAACGATTAATTGACAAGTCTTTCATAGACTGTATTTATCCAGAGGATCGTCACATGTTTATGTCAAAGATTATGAGTGGATTGGCAGACCTAAAAAACGTTGATATGCTCTGTCGAATCCGAAATTACAGGGGACTGTGTTCGGGTTTTAGTGTGCAACATTGTGTTATTAAATACGTATCTGTATTGCTTAATTTGTTCTTCAAAAATTATTTGATTGTTCATGCAAAACCTTTCCATTCCGCTTATAAAGTCCCGAATGAAATAGTCACAAAAAATGTTACCTTCGAGTTTCGACATACGGCCGATGGAAGTATAGTATATATAGAACCTGAATCGATACCTTATCTAGGGTATTTACCACAGGATATATTGAACAAAAATGTGTTAAGATATTACCACCCTGATGACCTCAGTTACTTACAAACAGTCTATGAAGAGACTTTAAAAACTGGTACATTAGCGCGTTCTAAGCCCTACAGATTTCAGGTTCGCAATGGTCATTACGTCCAATTGGAAACCGAGTGGACTTCTTTAACAAATCCGTGGGCTAAAAAACTAGATGTTATAATAGCGAAACACCGCGTTCTACAGGGCCCATCAAGTCCCGATGTATTTCAAACAAATGTAAATAAGAAGGGCAACATCATTAAATTGTTGAATCAGGTGTTAACAACACCT---GAAACCTTAATTAATCAGGTAAATCGGTATGAAAAAAAT---GCAACCGATATATACACATTAATGGAAGATCCGAAA---TTTGATCAG---AGAGTG------------------------------GATAAGGATTGCAGATTTCACATATGTACGCCCGATAAGGTTACTAAC------------TCATCTTCAAATAACGACGAAGTATCGTGTACTGTGAAGACTTGTTGGATGAGGCTGCCGAGTTTTCGTTCTGTTGGTGACGCGTTGAAAGACCGCTTTGATGGCGCTTCGAGGGTTATGGTGCATAATACTGACCTAGAAGTGCCTGTGCAACGTAACGATGCTACGCCACCCAGGGTACCGCGCCGTGAYAGATACAAGTTTCAACTGCGGCCTYACAATCCGGATCATAAAGCTCCGGGTGTCAAAGATCTAGTCTATTTGGAATCATCCCCAGGGTTTTGYGCAAAGAATGCCAAACTGGGAATACCAGGTACCCACGGGAGGACCTGCAACGATACTAGTATCGGTGTCGATGGCTGTGACCTAATGTGTTGCGGTCGAGGATATAGGACTGAGACAATGTTCGTGGTAGAGCGTTGTAAC
    Edel3    GGATATCCAGAATCGCTGACAGACCCGTCTTACCACGCCCAGCTGTTAGTGCTTACTTATCCTTTAGTTGGAAATTATGGTGTACCTGCAGAGGAAGACCGCGATGAACATGGATTGCCCRGATGGTTTGAGTCAAGTCGCATTTGGGCAGCTGGACTAATAGTTGGAGAAGTAAGCACGAGGGCTTGTCACTGGAACGCTGCCAAATCCCTTGGATCATGGTTAAGTGCACACGGGGTTCCTGGTCTCACCGGTGTGGACACGAGAGCCTTGACTTGTCGTTTGCGTGCTGGAGTAACTTTGGGTCGCATAATTCAGGGTATCCCACCTTTTGATCCCTTGCCACCATTATCAGATCCTAATATTAGAAACTTGGTAGCCGAAGTTTCTACTAAGGAATCAAAAATATTTAACGMATCTGGCGATGTAACAGTAATGGCYATAGATTGTGGTTTAAAGTATAATCAAATCAGATGCYTAATAAAAAGAAACGCAAAAGTTATACTAGTACCATGGGATCATAAACTGGATCCAGATAACTATGATGGCCTTTTTATAAGCAATGGTCCCGGTGATCCTGATGTATGCGAAAAAGTTGTCGATAATATACGCAAAGTTGTTCAAAATAAAAAGAAGATTAAGCCAGTGTTCGGTATTTGTCTCGGCCATCAGCTATTGTCTACAGCGATTGGGTGTAAAACATATAAAATGAGTTACGGTAATCGTGGACATAATTTGCCATGTACGCACAGTGGTACCAAAAGATGTTTCATGACGTCACAAAATCATGGATTTGCGGTAGATCCTAAATCATTGCCTGATGATTGGAAAATTCTGTTTACGAATGAAAATGACAAAACTAATGAAGGCATTATTCACAAATCTTTACCATACTTTAGTGTACAGTTTCATCCTGAACACACTGCTGGACCTACAGATCTTGAGTGTCTATTCGACATATTTATTGAATCTGTAAGATGTTATAAAAATAATAGTAAATATATTATTGATGAAATGATAACAGAAAAAATAAAATTTGAGCCAACTCTACACGAAAGACCAAAAAAAGTTTTAATCCTTGGCTCGGGTGGCTTGTCAATTGGTCAGGCTGGTGAGTTTGATTACTCTGGTTCGCAAGGTGTAAAGGCAATGCAAGAAGAAAAAATWCAAACAGTGTTAATAAATCCTAATATTGCAACAGTACAGACTTCGAAAGGATTAGCTGACAAAGTATATTTTTTACCAATTACTCCGGAATACGTAGAGCAAGTAATAAAGGCTGAAAGACCTACAGGAGTCTTATTAACWTTTGGAGGACAGACCGCTTTGAATTGTGGAGTGAGYTTAGAAAAATCTAAAGTATTTGAAAAATATAACGTAAATGTCTTAGGGACACCTATTCAGTCAATWATTAATACTGAAGACAGAAAAATATTTGCAGAGAAAATCAGTGCTATTGGCGAAAAAGTTGCCCCAAGTGCAGCAGTGTCATCTGTTGATGAAGCAATATTAGCAGCCACACAAATTGGATATCCTGTAATGGCTCGTTCTGCTTTTTCATTAGGCGGTCTTGGATCAGGATTTGCAAATAATGAAGAAGAACTCAAAGCACTCGCGTATCAAGCATTTTCCCATTCAGATCAATTGATTATTGATAAATCATTAAAAGGTTGGAAGGAAGTAGAATATGAAGTGGTCAGAGATGCTTATGATAACTGCATCACGGTATGTAATATGGAAAACCTCGATCCATTAGGTATACAYACAGGGGAATCAATTGTGGTTGCACCAAGTCAAACACTTTCAAATAGAGAGTATTACATGTTGCGTAATACAGCTATTAAAGTCATTAGGCATTTTGGGATAGTYGGAGAGTGTAACATACAATATGCCCTTAACCCTAATACTGAAGAATTTTATATAATAGAAGTAAATGCCCGCCTTTCTAGAAGTTCTGCTTTAGCAAGTAAAGCTACTGGATATCCATTAGCTTACGTTGCTGCCAAGCTGGCGTTAGGTATTCCATTACCAGAAATTAAGAATTCAGTCACTGGTGTCACCACCGCTTGTTTTGAGCCCAGTCTTGATTATTGTGTAGTTAAAATACCGAGGTGGGATTTGGCGAAATTCAATAGAGTAAGCACCAAAATAGGAAGTTCCATGAAAAGTGTAGGAGAAGTAATGTCAATTGGACGGAATTTTGAAGAAGCGTTTCAAAAAGCCCTACGAATGGTYGATGAAAATGTGAATGGCTTTGACCCAAATATAAATAAAGCTAATGAAAATGAATTAAGTGAGCCGACAGATAAACGGATGTTTGTKTTAGCAGCTGCATTACARGAAGGATATTCGGTAGAAAAACTATATCAACTAACAAATATAAATCCGTGGTTCTTAGAAAAATTGAAGAATATYACTGATTACTACACCATACTTCAAGGTGTAAGYCATGGTTCGATAACATATGATATTTTAAAAAAAGCAAAACAAATGGGATTTTCTGATAAACAAGTTGCTGCTGCTATTAAAAGCACAGAAGTAGCCGTWAGGAAATTGCGAGAAGAATATAAAATTATTCCCTATGTAAAACAGATTGATACAGTAGCGGCAGAATGGCCAGCAACGACAAATTATCTCTACTTAACATATAACGGTGCTACTCACGATATAGACTTTCCTGGAGAATTTGTCRTGGTTTTGGGATCAGGTGTGTACAGAATAGGAAGTTCTGTTGAATTTGATTGGTGTGCTGTAGGTTGCTTAAGGGAACTTAGAAATCAAAATAAAAAAACAATTATGATAAACTATAATCCTGAAACTGTCAGCACCGATTACGACATGAGTGACAGACTATATTTTGAAGAAATCTCATTTGAAGTTGTAATGGATATTTATAACATAGAACGTCCTAGTGGTGTTGTTCTATCAGTGCCATCAGTAAAGCCAGGATACCTGCGGCCYCTCGTGCCTGAAGAGGCTCCCCAGCAGCCGGAGCCGTGGACGGCGGTGATGGACGATATCGAGCGGGTGGTCATGTCTGGAGTGACTCACTGGCACTCTCCCAGGTTCCACGCTTACTTCCCTACAGCCAACTCCTACCCGAGCATCGTTGCGGACATGCTCAGTGGTGCTATAGCTTGCATCGGCTTTACATGGATAGCAAGTCCTGCGTGTACTGAATTGGAAGTCGTGATGCTAGACTGGTTGGGTCAGATGGTGGGATTGCCGGACGAATTCTTAGCGCGGTCCGGGGGTGAAGGTGGTGGAGTGATTCAAGGCACCGCCAGCGAAGCAACTCTAGTTGCTCTACTTGGTGCTAAAAACCGTGCCATACAAAGCGTAAAGGAAAAGCATCCTGAATGGACRGAAACTGAAATCCTGTCGAAACTAGTTGGATATTGCAATAGTCAAGCCCACTCATCAGTAGAACGAGCAGGCCTCTTAGGKGGCGTGAAACTTCGCAACCTTAAACCTGACAATAAGAGAAGACTCCAAGGTGAKACAGTTAAAGAGGCATTYGAAGAAGATCTAGCTAAAGGACTCATACCCTTCTATGTAGTAGCRACGTTGGGAACGACCTCGTCTTGCGCTTTCGATAATTTAGACGACATTGGCGACGTCTGCAACWCATACGGTGTGTGGTTGCACGTTGAYGCTGCCTACGCAGGTTCCGCCTTTATTTGCCCGGAGTACCGTTATCTGATGAAGGGAGTCGAAAAGGCGGATTCGTTTAACTTTAACCCTCACAAATGGATGCTGGTGAACTTCGACTGYTCTGCTATGTGGTTGAAGCAACCGCGWTGGGTAGTTGACGCTTTCAACGTYGATCCTCTTTATTTGAAACATGACCAACAGGGGGCTGCACCAGATTATCGTCACTGGCAAATTCCGTTAGGAAGACGTTTCAGAGCACTTAAATTATGGTTTGTGTTRAGACTTTATGGTGTCGAGAATCTCCAGAAACATATTAGAAAGCATATAGCACTCGCTAAACTGTTCGAGAATCTCTGCACTTCTGACAGCAGATTCGAATTGTATGAAGAAGTTCTGATGGGATTAGTTTGTTTCCGAATCAAAGGTGATAATGAACTTAACGAAGAATTACTGCGACGCATTAATGGTCGTGGTAAAATCCATATGGTACCGTCGAAAATAGATGATGTTTATTTCCTAAGATTTGCARTCTGCTCTCGTTAYTCTGAAGAAAGTCTGGGTCTATTTCGAGCTGCTGTACCATCAGGGGCTTCAACTGGAGTTCATGAAGCTCTTGAACTTCGAGACAATGTRAAGGGTGAATATCATGGCAAAGGTGTTCGTACTGCTGTTAGTAACATTAATGACAAAATTGCTCCTGAGTTGCTGAAGAAAAATCTAGATGTAACACAGCAAAAGGAGATTGATCAGTTTATGATTGACTTAGATGGGACAGAAAACAAATCAAAGTTAGGAGCTAATGCTATTCTTGGTGTCTCTTTGGCTGTCGCCAAGGCTGGTGCCGCCCAGAAAGGTGTGCCCCTGTATAAGCATCTGGCCGACTTAGCTGGCAACAACAATATTGTACTTCCTGTACCTGCTTTCAATGTTATCAATGGAGGCTCACATGCTGGAAACAAACTTGCTATGCAAGAGTTTATGATTTTTCCAACTGGTGCCGAAACATTTAGCGAAGCRATGCGTATGGGCTCTGAAGTTTATCACCATCTAAAAAAGATTATTAAAGAGAAGTTTGGACTTGACTCAACTGCAGTTGGAGATGAAGGTGGTTTTGCACCAAACATTCAAAATAATAAGGATGCTCTATATCTTATTCAAGATGCTATTCAGCAGGCTGGATACACAGGAAAGATTGAAATTGGTATGGATGTTGCAGCATCTGAATTTTACAAAGATAATACCTATGATTTGGACTTCAAAAATCCCAAATCTAACCCATCAGACTACTTATCTTCTGAAAAACTAGCAGAAGTCTATCTGGACTTTATCAAGGACTTCCCCATGGTGTCCATTGAAGACCCCTTTGACCAAGATGATTGGCCAGCATGGGCCAATTTAACATCACGCACACCTATCCAAATTGTTGGAGATGACTTAACGGTGACAAATCCTAAAAGAATCGCCACAGCAGTGGAAAAGAAAGCTTGTAACTGTTTGCTGCTGAAGGTCAACCAAATTGGTAGTGTTACAGAGTCYATTGAGGCTCATTTGCTAGCTAAGAAGAATGGTTGGGGTACCATGGTCTCCCACAGATCTGGGGAAACCGAAGACACRTTCATTGCTGACTTGGTYGTCGGATTGTCTACTGGTCAAATCAAGACTGGTGCACCTTGTCGCTCAGAGCGTCTCATTGGAAGATCGTTTATAGATTTTATTCATCCTAAAGACCGTGGCACATTTGCTTCTCAAATAACAAATGGTTTAGCGGCCCCTAAATCTCTATWYATGTTCTGTTGTATCAGACGCTACCGAGGACTTAGCAGTGGTTTCGGGGTAAAGGAACGCGTGGTCACATTTATGCCGTTCTTATTGCGGACCTCGTTTAGAGATTACTTGATTATTCAGGCGACGCCATTCTTCTCTGCTTTTAAAATTCCTAATGAACCTATGGCAACCYCCGTACCTTTCGTAATCCGACATGTGTCTAATGGMAACCTGGAGTACATAGATCCTGAATCAGTGCCATACTTGGGATATTTGCCCCAAGACATCGTAGATAAGGATGCSTTGGAATTATATCATCCTGAAGATCTKATTTATTTGCAACAAGTATATGAGTCAATTGTAAAGGATGGAGGCGTACCACGTTCTAAGCCATATAGGATGCTTACTCARAACGGWGATTATCTTAAACTTGAGACGGAATGGACTTCATTCATCAATCCATGGTCAAAAAAGTTAGAATTTATTATTGCGAAACATCACGTAATTGAGGGCCCTGCGAACCCCGATGTTTTTCAAACACCAGAAGCTAAAAGAGATAACATTTTAAGGATCATGAATGACATGATAACCAAGCCAGCAGAACTGGCCAAACAGCAGATGACCAAAAAATGCCAAGATTTAGCAACTTTYATGGAAAGCCTTATGGCGATGCCAAAAACTGAAGAGGAT---CGTACAGAAGATACGCTTGAT---------------GAGCGAGATTCCGAAATATTAGGCGGGATATCGCCACATCGCGATCCCAGTGACAGCAAGGCCAGTACCGAGACGCCTCTCAGCTCTTGCACAGTGAAGACCTGTTGGATGAGGCTGCCAAGTTTCCGGTCTGTGGGCGATGCATTAAAAGACCGCTTCGACGGCGCTTCCAGGGTCATGATGCATAATTCAGACCTAGAAACACCTGTGCAACGAAACGATGCTGCTCCTCATAGAGTACCCAGACGGGATAGATATAAATTCCAGCTGCGGCCGCACAATCCAGATCACAAGTCTCCGGGAATAAAAGATCTCGTCTACTTGGAGCCTTCGCCAGGTTTCTGCGCAAAGAACGCGAAGCTGGGTATACCTGGCACCCACGGCCGGGCTTGTAACGATACAAGCATCGGCGTCGATGGCTGTGACCTCATGTGCTGCGGCCGAGGGTACAGAACTGAGACTATGTTCGTTGTGGAACGGTGCAAC
    Eeu      GGATACCCCGAATCGCTGACCGACCCATCGTACCACGCTCAACTGCTCGTACTAACATATCCACTGATCGGCAACTAYGGCGTCCCTGACGAGAATGAACGAGACGAATATGGACTGCCTAGATGGTTCGAATCAAGCCGTATATGGGCAGCGGGACTAATCGTGGGCGAAGTGAGCACACGRGCGTGTCACTGGCGCGCGCGCAGCTCCTTGGGATCATGGCTGGCGACACACAGMATTCCAGGCTTGTGCGGCGTTGAYACGCGAGCGCTAACCTACCGWTTAAGAGAAGGAGTCACCTTGGGGCGCATAGTTCCKGGTGTGCCCCTCGGATCATCTTTGCCATCTATACCAGACCCAAACTTAAGGAACCTAGTGGCTGAAGTATCTGTGAAAGATGTAAAAATATTTAACCCTAACGGTGAAGTTACAATAATGGCTGTGGATTGTGGATTGAAATACAACCAAATTCGTTGCTTAATTAAACGAAATGCCAAAGTTATATTGGTACCATGGRACCATAAAYTAGATCCCAATAMATTTGATGGCCTCTTTATTAGCAACGGTCCGGGAGATCCAGCACTTTGCAAGAAAGTTGTTGACAATTTAAAGGAAGTGGTYAACAAGAAAAACRATATAAAACCAGTATTTGGTATTTGTCTTGGACATCAACTACTATCTGCTGCAATTGGATGTAAAACATACAAAACTAGCTATGGTAACCGAGGACACAATTTACCGTGCACCCATAGCGGAACTGGCAGATGTTTTATGACATCGCAAAATCATGGTTTTGCAGTGGATGCCAATTCTATACCWAAACACTGGAAAATACTATTTACCAATGAGAATGACAARACAAACGAAGGCATTATTCACGAATCTCTTCCATATTTCAGTGTACAATTCCATCCAGAACATACTGCTGGGCCTACTGACCTGGAATGTCTTTTTGATGTATTTATCAATGCAGTGARATCTTACAAAAATAASGAAAACTATGTAGTTGATAAAATGATAACGGAAAAATTKAAATTCACCCCAGTGCTTCAAGAAAGACCCAAAAAAGTTTTGATTCTTGGATCAGGAGGTTTATCAATTGGTCAAGCTGGTGAATTTGACTATTCCGGCTCCCAAGGYGTTAAAGCCATGCAAGAAGAAAAAGTTCAGACCGTTCTGATTAATCCAAATATTGCAACGGTTCAAACWTCTAAGGGTCTTGCAGATAAAGTATATTTCTTGCCCATTACACCCGAATATGTTGAGCAAGTTATYAAAGCCGAGAGGCCTACTGGCATACTGCTTACTTTTGGMGGWCAAACAGCTTTAAACTGTGGAGTTGAACTACAAAAATCCAAAGTCTTTGAAAAATACAAYGTAAATATCCTTGGAACTCCTATTCAGTCAATTGTAGATACTGAAGATAGAAAAATATTTGCTGAAAAAATCAATGCTATTGGCGAAAAGGTAGCRCCTAGTGCGGCCGTTTCCTCAGTTGAGGAAGCTCTTATTGCCGCGAAACAAATTGGTTATCCAGTTATGGCACGTTCTGCCTTTTCTCTAGGAGGCTTAGGTTCAGGTTTTGCCAATAACGAAGATGAACTACGAAYACTTGCACACCAAGCACTGTCACATTCTGATCAACTAATAATCGATAAATCTTTAAAGGGATGGAAAGAAGTTGAATATGAAGTAGTACGGGATGCTTATGATAATTGTATCACTGTTTGTAACATGGAAAATGTAGACCCTCTAGGAATACATACGGGAGAATCTATAGTAGTTGCACCAAGCCAAACACTTTCGAACCGAGAGTATTACATGTTGCGAAACACAGCRATAAAAGTCATAAGACATTTTGGCATAGTTGGTGAATGTAACATTCAATATGCCTTAAACCCTAACTCAGAAGAGTTTTTTATCATAGAAGTTAATGCAAGATTATCGAGAAGTTCTGCACTAGCAAGTAAAGCTACAGGTTACCCTTTGGCATACGTAGCTGCAAAGTTAGCTCTTGGTATTCCATTACCTGTAATAAAGAACTCCGTAACTGGTGTAACAACGGCGTGTTTCGAGCCAAGCCTTGATTATTGTGTCGTCAAAATACCTAGATGGGACTTGGCTAAATTTAACAGAGTGAGCACAAAAATTGGAAGTTCTATGAAGAGTGTAGGAGAAGTAATGTCAATTGGTAGAAATTTTGAAGAAGCTTTTCAGAAAGCTTTACGAATGGTTGACGAAAATGTAAATGGCTTTGATCCAAACATTAAAAAAGTAAATGAAAATGAATTAAGAGAACCAACAGACAAGCGAATGTTTGTCTTAGCCGCAGCACTCAAGCAAGGTTATAATGTGGAACAACTTTAYGATTTGACAAAAATAGATCGCTGGTTTTTGGAAAAGTTTAAAAATATAATAGATTTTTACAAAACTCTCGAATCGAATAATCATGGTTCTATTACTTGTGAATTAATTAAAAATGCTAAACGAATTGGATTTTCTGATAAACAAATTGCAGCTACYATAAAAAGTACTGAACTAGCAGTCAGAAAAYTGAGAGAAGAGTTCAAAATAACACCATTTGTAAAGCAAATCGATACAGTGGCAGCTGAGTGGCCAGCTTCAACTAATTATCTGTATTTAACCTATAATGGTGCTGCTCACGATATTGACTTTCCAGGTGATTTTACCATGGTTTTGGGATCTGGAGTTTACAGAATAGGAAGCTCAGTTGAATTTGATTGGTGCGCTGTTGGCTGCCTAAGAGAAGTAAGAAATCAAGGTAGAAAGACTATTATGATTAATTATAACCCCGAGACAGTGAGTACCGATTATGATATGAGCGACAGATTGTACTTTGAAGAAATTTCTTTTGAAGTTGTGATGGACATATATAATATCGAGCGCCCCAATGGAGTTATATTATCTGTGCCATCAGTGAAACCTGGATATCTTCGGCCACTAGTGCCGGAGCAGGCGCCAGARAARCCCGAGCCGTGGACGGCTGTGATGGCCGATGTAGAGCGGGTGGTCATGTCCGGCGTGACTCACTGGCAATCCCCCCGGTTCCACGCTTACTTCCCTACTGCTAACTCCTACCCGGCCATCGTTGCCGATATGCTAAGTGGCGCGATCGCTTGCATTGGTTTCACTTGGATCGCAAGTCCTGCATGCACTGAATTAGAGGTGGTAATGATGGACTGGCTAGGCCAGATGATCGGCCTGCCCGAGCCATTCCTGGCGCGATCGGGGGGCGAAGGTGGTGGCGTCATCCAGGGTACTGCCAGTGAAGCTACCCTCGTCGCACTCCTCGGAGCCAAGGCCCGCACCATGCAGAGGGTAAAGCAGCAATTCCCTGACTGGACTGATAATGATATCCTTCCAAAACTGGTCGGATATTGCAACAAACAAGCCCATTCATCAGTAGAACGAGCTGGTCTCCTGGGCGGTGTAAAACTGCGGACTTTGAAACCTGATAATAAGAGACGTCTTCGAGGTGATACCCTCCGCGAGGCAATCGAAGAAGATTTGCGCAATGGACTTATACCCTTTTTCGTCGTAGCAACGCTGGGCACTACATCTTCATGCGCATTTGACGCTTTAGATGAAATTGGCGACGTCTGCAACGAGCATAACGTGTGGTTACATGTGGACGCCGCATACGCAGGTTCAGCCTTCATCTGCCCCGAGTACCGCTACTTCATGAAAGGCGTAGAGAAGGCAGACTCCTTTAACTTCAATCCGCATAAATGGATGTTGGTCAACTTCGATTGTTCCGCCATGTGGCTGAAACAGCCGCGTTGGATCGTTGACGCCTTCAATGTTGACCCCTTGTATCTAAAACATGATCATCAGGGATCWGCCCCCGATTATCGCCACTGGCAAATACCACTTGGACGCCGTTTTAGATCACTTAAGCTATGGTTTGTTCTACGACTTTACGGTGTTGAAAATCTTCAAAAACATATACGGAAACACATYGCGTTAGCTCATCTGTTTGAGAAGCTATGTATTTCTGACGAAAGATTTGAAATATAYGAGGAAGTRACGATGGGACTTGTCTGCTTTAGGCTAAAGGGAGACAATGAACAAAACGAGGARTTGTTGAGGCGCATTAACGGGCGTGGCAAGATCCATCTTGTTCCGTCTAAAATAGACGATGTGTATTTTCTTAGACTAGCYATATGCTCACGTTTCACTGAAGACAGCCTGGGTCTATTYCGTGCAGCTGTACCATCTGGTGCATCCACTGGTGTTCATGAAGCCCTCGAGCTCAGAGACAAYGTCAAGGGCGAGTACCATGGCAAAGGTGTGCTCACTGCCATCAAACATATCAATGACACGATTGCCCCTGAATTGYTGAARGCTAACATCGAAGTYACTGAGCAAAAACAGATTGACCAGTTGATGATCAATCTSGATGGAACAGAGAACAAGTCAAAGTTTGGTGCCAATGCCATTCTTGGTGTGTCATTGGCTGTTGCGAAGGCTGGCGCTGCCAAGAAAGGTGTTCCTCTGTACAAGCACTTGGCTGACTTAGCTGGCAACACTGACATTGTGCTACCAACCCCTGCCTTCAATGTCATCAATGGAGGCTCTCATGCCGGCAACAAGCTTGCTATGCAGGAATTCATGATCTTGCCCACAGGTGCATCATCATTCAGTGAAGCCATGCGCATGGGTACAGAAGTGTACCACCACCTCAAGAAGATCATCAAGGAGAAGTTTGGCCTGGATTCCACTGCTGTCGGTGAYGAGGGCGGCTTCGCTCCCAACATCCTCAACAATAAGGATGCCCTGTTCCTTATCCAGGATGCYATCCAGCAAGCTGGATACACTGGAAAGATYGAAATTGGTATGGACGTTGCYGCTTCAGAATTCTATAAGAAGGGYGTGTATGACCTAGACTTCAAGAATCCCAACTCCAACCCAGCYGATTATCTGTCRTCGGACAAGCTTGCGGAGCTGTACCTGGAGTTCATTAAGGACTTCCCTATGGTCTCCATTGAGGACCCCTTTGACCAGGATGACTGGGAGGCATGGGCCAGCCTCACYGCTCGTACTCCCATCCAGATTGTTGGTGATGACCTGACGGTGACAAATCCCAAGCGTATTGCCACTGCAGTGGAGAAGAAGGCGTGCAACTGCTTGCTGCTGAAGGTGAACCAGATTGGCAGTGTTACRGAATCCATTGATGCCCACCTGCTGGCRAAAAAGAATGGATGGGGCACCATGGTCTCTCACAGGTCTGGTGAGACAGAAGACACATTCATCGCTGACTTGGTGGTAGGTCTTTCCACTGGCCAAATCAAAACTGGCGCCCCTTGCCGTTCGGAGCGTCTCGTTGGCAGATCATTCATAGATTTCGTGCATCCACGGGACTGCAAAACGTTTGCGTCGCAAATTACTAGTGGTTTGACTTCCCCGATAAATGCATATATGGTTTGCCGGTTGAGACGGTATCGAGGCCTGACTGCCGGCTTCGGAGTCATTCAGCGGATTGTCACCTTCATGCCTTTTTTACTGAAACTGTTTTTTAAAGATTTTCTAGTTATACAGGCCACACCATTCTTCACAGCCTTCAAAAAATCCAACGAAAAAATCACTAAAGCAATTCCATTTGTAATCCGGCACGCGGCAGTTGGTAATATTGAGTATGTTGACTCCGCGTCAGTATCTTATCTGGGATATATGCCTCAGGATATCATTAATACAAACGTATTGAAACTTTACCACCCAGATGACTTGATTTATCTGAGTAAAATTTATGAGACGATTATGAAAGAGGGCGGCGTTCCTCGCTGTCAAGCATATAGGATACTGGCACAAAATGGCGACTATGTAAAGGTGGAGACAGAATGGTCTTCATTTATAAATCCATGGTCGAAGAAGCTAGAATTTGTTACCGGCACGCATCACATAGTAGAGGGACCAACAAATACGAATGTGTTTCAATCACCTGACTCTACTCGAGATACCATAATTGGAATTATGACCGAAGTGCTTACAAAACCTGCCGAGATTGCTAAACAGCAGATGAACAAACGCTGTCAAGATTTAGCGACTTTTATGGGGAGTCTACTGGATGAACCAAAGAACGAAGAAGAACTACGTCTAGAAATTCATGAACCTGAATATAGTTACTACGAGAAGGACTCAGTGCTGCTTGGAGGTATATCACCCCATCATGAATATACCGATAGCAAATCCAGCACGGAAACACCACTGAATTCTTGCACTGTGAAGACCTGCTGGATGCGGCTGCCRAGCTTTCGCTCTGTGGGTGACGCGTTGAAGGACCGCTTCGACGGTGCCTCGCGGGTCATGATGCAGAACRCCGACCTGGAGGCGCCTGCGCAGCGGAATGACGCAGCGCCGCACAGRGTACCACGCAGRGATAGGTAYAGGTTTCAACTGCGGCCGCACAACCCAGATCACAAGTCTCCGGGRGCAAAAGACCTCGTATAYTTAGAATCGTCGCCGGGTTTTTGTGAGAAGAACCCGCGGCTTGGCATCCCTGGCACGCACGGGCGCGCYTGCAATGACACCAGCATCGGCGTCGACGGCTGCGACCTGATGTGCTGCGGCCGMGGCTACCGAACTGAGACCATGTTTGTGGTGGAACGGTGTAAC
    Emon     GGGTATCCCGAGTCCCTGACAGATCCGAGTTACCACGCGCAGCTGCTTGTGCTGACTTACCCACTCGTGGGCAACTACGGCGTGCCAGCGGAGGACGACATCGACGAACATGGCCTTCCAAGATGGTTTGAGTCTAGTCGTATCTGGGCTGCAGGCTTAATAGTTGGCGAAATCAGCACGCGAGCGTATCACTGGAGAGCCCAAAAATCTTTGGGTGACTGGCTGGCAGCTCACAATGTGCCTGGTATATGTGGTATTGATACCAGAGCTTTGACATTCCGTTTGAGGGAGGGTGTGACGTTGGGTCGCATAATTCAAGGCACWCCGCCTGTTGCCCCTTTGCCGCCCATCCCAGATCCTAACATTAGAAATTTAGTAGCCGAAGTATCTGTTAAGGATACAAAAATATTCAACCCTAACGGAGAAGTAACGATTGTAGCGGTCGACTGTGGACTAAAGTATAATCAGTTACGATGCTTAATAAAAAGAAACGCAAAAGTAATACTTGTGCCATGGAACTATAAATTAGATCCAAAAGAATATGATGGTCTCTTTATCAGTAATGGACCAGGTGACCCCATAGTCTGTAAGGAGGTTGTTGATAACTTAAAACATGTTATGAATGATAAACAAAATATTAAACCAATTTTTGGCATTTGCCTTGGACACCAACTTTTATCAACGGCTGCAGGATGTAAAACCTATAAAACTAGTTATGGAAATCGAGGACACAATCTTCCTTGCACCCATAGAGGTACAAATAGATGTTTTATGACCTCACAAAATCACGGGTTCGCAGTTGATGCTGAAACWCTACCAGCAGGATGGGAAGTGCTTTTCACTAATGAGAACGATAAAACAAATGAGGGTATCATTCACACCACTCTTCCATACTACAGTGTACAATTCCACCCTGAGCACACAGCTGGACCGACTGACCTTGAATTTTTATTTGATATATTCATAGAAGCAATTAAATCACATAAACAAAAAAATCCTTATTTARTCGATGATGAAATAACAAAGAAACTTATATTTGTACCAACTTTACAAGAAAAACCAAAAAAAGTTTTGATTCTTGGTTCTGGAGGGCTATCTATAGGACAAGCTGGTGAATTTGACTATTCTGGAACTCAGGGTGTTAAAGCAATGAAAGAAGAAAAAATACAAACAGTCCTTATAAACCCTAACATAGCAACSGTTCAAACTTCGAAAGGTTTRGCTGATAAAGTATACTTTTTGCCAATAACGCCTGAATATGTTGAGCAGGTCATTAAAGCTGAACGTCCCACTGGAGTTTTGCTTACGTTTGGTGGGCAAACAGCTTTAAATTGTGGAGTAGAACTTCAAAAATCAAAAGTATTTGAAAAATATAATGTGAGTGTTTTGGGAACACCTATACAGTCAATCGTAGATACAGAGGACCGAAAAATATTCGCTGAAAAARTAAACGCCATAGGTGAAAAAGTTGCTCCTAGTGCGGCAGTTTCATCAGTCGATGAAGCCGTGTCGGCAGCTTCTAAAATTGGATATCCTGTAATGGCCCGTTCTGCATTTTCCCTAGGTGGCCTAGGATCCGGATTTGCAAATAATGAAGATGAGCTCAGAACAYTGGCACATTTAGCATTATCTCACTCCAATCAGCTCATTATTGATAAATCATTAAAAGGGTGGAAAGAAGTTGAATACGAAGTTGTAAGAGATGCTTTTGACAATTGTATAACAGTTTGTAATATGGAGAATGTTGACCCTCTTGGCATACACACTGGAGAATCAATAGTWATTGCYCCAAGTCAAACATTATCAAACAGAGAATACAACATGTTACGGAATACTGCAATTAAAGTAATCAGACATTTTGGAATAGTTGGGGAGTGTAATATACAGTACGCTCTTAATCCTTTTTCTGAAGAATTTTACATTATAGAAGTAAATGCGAGATTATCTAGAAGTTCTGCCCTAGCTAGTAAGGCAACAGGATATCCTTTAGCATATGTTGCTGCCAAATTAGCCTTAAACATTCCTCTTCCTCAAATAAAGAACTCAGTAACAGGTGTAACAACAGCGTGTTTTGAGCCTAGCTTGGATTACTGTGTAGTGAAAATTCCAAGATGGGACTTAGCAAAATTCAATAGGGTAAGCACAAAAATCGGAAGCTCAATGAAGAGTGTAGGAGAAGTGATGTCTATCGGTAGAAATTTCGAGGAAGCGTTTCAAAAAGCATTAAGAATGGTAGACGAAAATGTTAACGGCTTTGATCCTAATATTAAATCAGCGAATGAAAACGAACTAAGCGAACCCACTGATAAGCGAATGTTTTATTTAGCTGCTGCYCTCAAAGAAGGATATACGGTTGAGAAGCTYTATGAACTCACTAATATTGACAAATGGTTTTTGGTTAAGTTCAAAAATATTATTGACTATTACAAGACCTTAGAAAATCTCGGCAAGGGTACCATTACCCAGGAAATGCTAAAAAAAGCCAAACAAATTGGCTTTTCCGACAAACAAATTGCAGTTGCCATTAAAAGCACAGAAGTAGCTGTAAGAAAATTAAGAGAGGAATATAAGATTACACCTATCGTGAAACAAATCGATACCGTTGCAGCAGAATGGCCTGCTTCTACTAACTATTTGTATTTGACTTATAACGGGACAACTCATGATTTGGTGTTCCCTGGAGAATTTGTAATGGTTTTGGGGTCTGGCGTATACAGAATAGGAAGTTCAGTTGAATTTGATTGGTGTGCAGTTGGCTGCCTTAGAGAGCTAAAGAATCAAGGGAAGAAAACCATTATGGTAAACTATAATCCAGAGACAGTCAGTACAGATTATGATATGAGTGATCGACTTTATTTTGAGGAGATTTCTTTTGAAGTTGTGATGGATATCTATAAAATTGAAAATCCSAGTGGAGTTATTCTATGCNNNNNNNNNNNNNNNNNNNNNNNNNNNNNNNNNNNNNNNNNNNNNNNNNNNNNNNNNNNNNNNNNNNNNNNNNNNNNNNNNNNNNNNNNNNNNNNNNNNNNNNNNNNNNNNNNNNNNNNNNNNNNNNNNNNNNNNNNNNNNNNNNNNNNNNNNNNNNNNNNNNNNNNNNNNNNNNNNNNNNNNNNNNNNNNNNNNNNNNNNNNNNNNNNNNNNNNNNNNNNNNNNNNNNNNNNNNNNNNNNNNNNNNNNNNNNNNNNNNNNNNNNNNNNNNNNNNNNNNNNNNNNNNNNNNNNNNNNNNNNNNNNNNNNNNNNNNNNNNNNNNNNNNNNNNNNNNNNNNNNNNNNNNNNNNNNNNNNNNNNNNNNNNNNNNNNNNNNNNNNNNNNNNNNNNNNNNNNNNNNNNNNNNNNNNNNNNNNNNNNNNNNNNNNNNNNNNNNNNNNNNNNNNNNNNNNNNNNNNNNNNNNNNNNNNNNNNNNNNNNNNNNNNNNNNNNNNNNNNNNNNNNNNNNNNNNNNNNNNNNNNNNNNNNNNNNNNNNNNNNNNNNNNNNNNNNNNNNNNNNNNNNNNNNNNNNNNNNNNNNNNNNNNNNNNNNNNNNNNNNNNNNNNNNNNNNNNNNNNNNNNNNNNNNNNNNNNNNNNNNNNNNNNNNNNNNNNNNNNNNNNNNNNNNNNNNNNNNNNNNNNNNNNNNNNNNNNNNNNNNNNNNNNNNNNNNNNNNNNNNNNNNNNNNNNNNNNNNCGGCTCCGCCTTCGTCTGCCCCGAGTACCGCTACCTCATGAGCGGCGTCGACCGCGCCGACTCCTTCAACTTCAACCCGCACAAGTGGATGCTCGTCAACTTCGACTGCTCGGCGCTGTGGCTGAAGCAACCGCGCTGGGTCATCGACACGTTCAACGTGGACCCGCTGTACCTGAAGCACGACCAGCAGGGCTCGGCGCCCGACTACCGCCACTGGCAGATCCCGCTCGGCCGCCGCTTCCGGGCGCTGAAGCTCTGGTTCGTGATGCGACTGTACGGTGTCGAAAACCTGCAGAAGCACATCAGAAAACACATTGCGCTCGCCCATCTCTTCGAGAGGCTGTGCACTGAGGACGAGCGGTTCGAGGTTGTCGAGGAGGTCACCATGGGCCTGGTCTGCTTCCGACTGAAGGGAACCAACGAGATCAATGAGGAGCTCCTGAGACTGATTAACGGTCGCGGTAAAATCCATCTGGTGCCGTCGAAGATTGACGACGTGTACTTCATTCGATTGGCGATTTGCTCTAGATTTTCCGAGGAGAGTCTTGGCCTCTTCAGAGCAGCAGTTCCATCTGGTGCCTCAACTGGTGTTCATGAAGCCCTTGAATTAAGAGACAATATTAAGGGAGAGTACCATGCCAAGGGTGTYAAAACTGCCATCAACAATATCAATGAGCTTATAGCTCCTGAACTGCTKAAGGCTAATCTGGAAGTAACCCAACAAAAAGAGATTGATCAGGTCATGCTTACCTTGGATGGCACAGAAAACAAGTCTAAACTTGGTGCCAATGCTATCCTGGGTGTATCCTTAGCTGTTGCAAAGGCTGGTGCTGCCAAGAAGGGTGTACCACTCTACAAGCACTTGGCTGATTTAGCTGGCAACAATGAAATTATCCTGCCTGTWCCYGCCTTCAAMGTCATCAATGGAGGCTCCCATGCTGGTAACAAGCTTGCCATGCAGGAGTTCATGATTCTACCCACTGGAGCTACCACATTCACTGAAGCCATGCGTATGGGAACTGAAGTTTATCACCATCTGAAGAAAATCATCAAAGACAAGTTTGGMCTGGACTCCACTGCTGTKGGTGATGAAGGTGGCTTCGCTCCCAACATCTTGAACAACAAGGATGCTTTGTTCCTTATCCAAGATGCAATTCAGCAAGCCGGATACACTGGAAAGATTGAANNNNNNNNNNNNNNNNNNNNNNNNNNNNNNNNNNNNNNNNNNNNNNNNNNNNNNNNNNNNNNNNNNNNNNNNNNNNNNNNNNNNNNNNNNNNNNNNNNNNNNNNNNNNNNNNNNNNNNNNNNNNNNNNNNNNNNNNNNNNNNNNNNNNNNNNNNNNNNNNNNNNNNNNNNNNNNNNNNNNNNNNNNNNNNNNNNNNNNNNNNNNNNNNNNNNNNNNNNNNNNNNNNNNNNNNNNNNNNNNNNNNNNNNNNNNNNNNNNNNNNNNNNNNNNNNNNNNNNNNNNNNNNNNNNNNNNNNNNNNNNNNNNNNNNNNNNNNNNNNNNNNNNNNNNNNNNNNNNNNNNNNNNNNNNNNNNNNNNNNNNNNNNNNNNNNNNNNNNNNNNNNNNNNNNNNNNNNNNNNNNNNNNNNNNNNNNNNNNNNNNNNNNNNNNNNNNNNNNNNNNNNNNNNNNNNNNNNNNNNNNNNNNNNNNNNNNNNNNNNNNNNNNNNNNNNATCGGAAGGTCCTTCATCGATTTCGTACATCCAAGGGATCGCGTTACTTTCGCATCGCAAATTACAAACGGCCTAGCCGTTCCTAAAAATGCAAATATGGTTTGCCGTATTAGGCGCTATAGAGGATTATCTACTGGGTTCGGAGTTAAAGAACTTGTGTTGACTTTCATGCCGTTCTTACTGAAGTTGTCATTTAAAAATTACTTGGTTATCCAAGCATCGCCTTTCTTTTCGGCTTTCAAAACCCCAAACGAGCCCGTCATGAAGGCATCCCCTTTTGTCATTCGTCACTCGGCAAACGGTAACTTAGAATACATCGACCCGGAATCTGTCCCGTACTTGGGCTATTTGCCACAAGACGTAACCGATACCGACGCCTTACTGTTATATCATCACGAAGATTTACCGTATCTGCGACAAGTGTACAAAACCATTGTCAAAGAAGGTGGTATGCCTCGATGCAAATCTTACAGAATGATGGCGCAGAACGGTGACTACATAAAAGTGGAAACCGAATGGTTGTCGTTTATTAATCCATGGTCAAGAAAACTGGAGTTTATAATTGGAAAACATTATATAATTGAAGGTCCGTCAAATCCCGATGTATTTCAAACGCCTGACCCAGACAGGGAACACATTGTCAGAATCATGAATTTGGTTCTAACGAAACCCGCGGAGGTGGCGAAGCAGCAAATGACCAAACGTTGTCAAGATTTGGCCTCGTTCATGGAGAGTCTAATGGAGGAGGCAAAGAACGATGACGAACTTCGTCTGGACATACACGATGCTGATCACAGCTATTACGAACGTGACTCGGTAATGCTGGGGGGCATATCCCCACACCACGAGTATAATGACAGCAAATCAAGCACAGAAACACCACTGAGCTCGTGCACGGTGAAGACGTGYTGGATGCGGCTGCCGAGCTTCAGGTCGGTGGGCGACGCGCTGAAGGACCGCTTCGACGGCGCGTCGCGGGTGATGATGCACAACGCGGACCTGGAGGCGCCGCCGCAGCGCAACGACGCCGGCCTCACGCACCGGGTGCCGCGGGACCGRTACCGCTTCCAGCTGCGGCCGCACAACCCCGACCACAAGTCCCCYGGCTCCAAGGAYCTGGTGTACCTCGAGCCGTCCCCGGGCTTCTGCGAGAAGAACCCGCGGCTCGGGATCCCGGGCACGCACGGGCGCGCCTGCAACGACWCCAGCATCGGCGTGGACGGCTGCGACCTCATGTGCTGCGGCCGCGGCTACCGCACCGAGACCATGTTCGTGCAGGAACGCTGCAAC
[truncated: 433,556 more chars]
